# Supplementary material for: Endocytome profiling uncovers cell-surface protein dynamics underlying neuronal connectivity
Source: Neuron. Author manuscript; Available in PMC 2026 Apr 8. (PMC13055848; doi:10.1016/j.neuron.2026.01.027)
Supplement: MMC3 [file NIHMS2144613-supplement-MMC3.xlsx]

## Sheet: Sheet1
SYMBOL	logFC.ORN_SurfaceHRP.over.ORN_EndoHRP	Human Orth	Flybase Score	Component	Allen_neuronal_celltypes_expressing	Excitatory	Inhibitory	Excitatory (human)	Inhibitory (human)
wrm1	-0.0393333
Osi16	-0.25
CG16953	-0.714333
CG13887	-0.985667	BCAP31	14	ER, Plasma membrane	IT (Glutamatergic); L4 IT (Glutamatergic); L5 ET (Glutamatergic); L5/6 IT Car3 (Glutamatergic); L5/6 NP (Glutamatergic); L6 CT (Glutamatergic); L6b (Glutamatergic); LAMP5 (GABAergic); PAX6 (GABAergic); PVALB (GABAergic); SST (GABAergic); VIP (GABAergic)	IT (Glutamatergic); L4 IT (Glutamatergic); L5 ET (Glutamatergic); L5/6 IT Car3 (Glutamatergic); L5/6 NP (Glutamatergic); L6 CT (Glutamatergic); L6b (Glutamatergic)	LAMP5 (GABAergic); PAX6 (GABAergic); PVALB (GABAergic); SST (GABAergic); VIP (GABAergic)	IT; L4 IT; L5 ET; L5/6 IT Car3; L5/6 NP; L6 CT; L6b	LAMP5; PAX6; PVALB; SST; VIP
CG15117	-1.00833	GUSB	14	Lysosome	IT (Glutamatergic); L5 ET (Glutamatergic); L5/6 IT Car3 (Glutamatergic); L6 CT (Glutamatergic)	IT (Glutamatergic); L5 ET (Glutamatergic); L5/6 IT Car3 (Glutamatergic); L6 CT (Glutamatergic)		IT; L5 ET; L5/6 IT Car3; L6 CT
CG14969	-0.380333	OSTM1	13	Lysosome	IT (Glutamatergic); L4 IT (Glutamatergic); L5 ET (Glutamatergic); L5/6 IT Car3 (Glutamatergic); L5/6 NP (Glutamatergic); L6 CT (Glutamatergic); L6b (Glutamatergic); LAMP5 (GABAergic); PAX6 (GABAergic); PVALB (GABAergic); SST (GABAergic); VIP (GABAergic)	IT (Glutamatergic); L4 IT (Glutamatergic); L5 ET (Glutamatergic); L5/6 IT Car3 (Glutamatergic); L5/6 NP (Glutamatergic); L6 CT (Glutamatergic); L6b (Glutamatergic)	LAMP5 (GABAergic); PAX6 (GABAergic); PVALB (GABAergic); SST (GABAergic); VIP (GABAergic)	IT; L4 IT; L5 ET; L5/6 IT Car3; L5/6 NP; L6 CT; L6b	LAMP5; PAX6; PVALB; SST; VIP
tctn	-0.330667	TCTN3	8	Membrane	IT (Glutamatergic); L4 IT (Glutamatergic); L5 ET (Glutamatergic); L5/6 IT Car3 (Glutamatergic); L5/6 NP (Glutamatergic); L6 CT (Glutamatergic); L6b (Glutamatergic); PAX6 (GABAergic); PVALB (GABAergic); SST (GABAergic); VIP (GABAergic)	IT (Glutamatergic); L4 IT (Glutamatergic); L5 ET (Glutamatergic); L5/6 IT Car3 (Glutamatergic); L5/6 NP (Glutamatergic); L6 CT (Glutamatergic); L6b (Glutamatergic)	PAX6 (GABAergic); PVALB (GABAergic); SST (GABAergic); VIP (GABAergic)	IT; L4 IT; L5 ET; L5/6 IT Car3; L5/6 NP; L6 CT; L6b	PAX6; PVALB; SST; VIP
Mcr	-0.94	CD109	5	Plasma membrane
CG32032	0.156333
Dtg	0.697333
eys	-0.505	EYS	8	Extracellular	IT (Glutamatergic); L4 IT (Glutamatergic); L5 ET (Glutamatergic); L5/6 IT Car3 (Glutamatergic); L5/6 NP (Glutamatergic); L6 CT (Glutamatergic); L6b (Glutamatergic); LAMP5 (GABAergic); PAX6 (GABAergic); PVALB (GABAergic); SST (GABAergic); VIP (GABAergic)	IT (Glutamatergic); L4 IT (Glutamatergic); L5 ET (Glutamatergic); L5/6 IT Car3 (Glutamatergic); L5/6 NP (Glutamatergic); L6 CT (Glutamatergic); L6b (Glutamatergic)	LAMP5 (GABAergic); PAX6 (GABAergic); PVALB (GABAergic); SST (GABAergic); VIP (GABAergic)	IT; L4 IT; L5 ET; L5/6 IT Car3; L5/6 NP; L6 CT; L6b	LAMP5; PAX6; PVALB; SST; VIP
mys	0.562	ITGB1	13	Plasma membrane	IT (Glutamatergic); L4 IT (Glutamatergic); L5 ET (Glutamatergic); L5/6 IT Car3 (Glutamatergic); L5/6 NP (Glutamatergic); L6 CT (Glutamatergic); L6b (Glutamatergic); LAMP5 (GABAergic); PAX6 (GABAergic); PVALB (GABAergic); SST (GABAergic); VIP (GABAergic)	IT (Glutamatergic); L4 IT (Glutamatergic); L5 ET (Glutamatergic); L5/6 IT Car3 (Glutamatergic); L5/6 NP (Glutamatergic); L6 CT (Glutamatergic); L6b (Glutamatergic)	LAMP5 (GABAergic); PAX6 (GABAergic); PVALB (GABAergic); SST (GABAergic); VIP (GABAergic)	IT; L4 IT; L5 ET; L5/6 IT Car3; L5/6 NP; L6 CT; L6b	LAMP5; PAX6; PVALB; SST; VIP
CG5510	-1.16933	LMAN2L	14	Golgi membrane
bark	-0.39
bdl	-0.0283333	IGSF9	5	Plasma membrane
Appl	-0.0663333	APLP2	13	Plasma membrane	IT (Glutamatergic); L4 IT (Glutamatergic); L5 ET (Glutamatergic); L5/6 IT Car3 (Glutamatergic); L5/6 NP (Glutamatergic); L6 CT (Glutamatergic); L6b (Glutamatergic); LAMP5 (GABAergic); PAX6 (GABAergic); PVALB (GABAergic); SST (GABAergic); VIP (GABAergic)	IT (Glutamatergic); L4 IT (Glutamatergic); L5 ET (Glutamatergic); L5/6 IT Car3 (Glutamatergic); L5/6 NP (Glutamatergic); L6 CT (Glutamatergic); L6b (Glutamatergic)	LAMP5 (GABAergic); PAX6 (GABAergic); PVALB (GABAergic); SST (GABAergic); VIP (GABAergic)	IT; L4 IT; L5 ET; L5/6 IT Car3; L5/6 NP; L6 CT; L6b	LAMP5; PAX6; PVALB; SST; VIP
Cht11	-0.196333	CHIA	6	Extracellular
CG31195	-0.59
Cds	-0.472333	CDS1	14	Membrane; ER/Golgi	IT (Glutamatergic); L4 IT (Glutamatergic); L5 ET (Glutamatergic); L5/6 NP (Glutamatergic); L6 CT (Glutamatergic); L6b (Glutamatergic); LAMP5 (GABAergic); PAX6 (GABAergic); PVALB (GABAergic); SST (GABAergic); VIP (GABAergic)	IT (Glutamatergic); L4 IT (Glutamatergic); L5 ET (Glutamatergic); L5/6 NP (Glutamatergic); L6 CT (Glutamatergic); L6b (Glutamatergic)	LAMP5 (GABAergic); PAX6 (GABAergic); PVALB (GABAergic); SST (GABAergic); VIP (GABAergic)	IT; L4 IT; L5 ET; L5/6 NP; L6 CT; L6b	LAMP5; PAX6; PVALB; SST; VIP
Gli	-1.13767	NLGN1	4	Plasma membrane	IT (Glutamatergic); L4 IT (Glutamatergic); L5 ET (Glutamatergic); L5/6 IT Car3 (Glutamatergic); L5/6 NP (Glutamatergic); L6 CT (Glutamatergic); L6b (Glutamatergic); LAMP5 (GABAergic); PAX6 (GABAergic); PVALB (GABAergic); SST (GABAergic); VIP (GABAergic)	IT (Glutamatergic); L4 IT (Glutamatergic); L5 ET (Glutamatergic); L5/6 IT Car3 (Glutamatergic); L5/6 NP (Glutamatergic); L6 CT (Glutamatergic); L6b (Glutamatergic)	LAMP5 (GABAergic); PAX6 (GABAergic); PVALB (GABAergic); SST (GABAergic); VIP (GABAergic)	IT; L4 IT; L5 ET; L5/6 IT Car3; L5/6 NP; L6 CT; L6b	LAMP5; PAX6; PVALB; SST; VIP
		NLGN2			IT (Glutamatergic); L4 IT (Glutamatergic); L5 ET (Glutamatergic); L5/6 IT Car3 (Glutamatergic); L5/6 NP (Glutamatergic); L6 CT (Glutamatergic); L6b (Glutamatergic); LAMP5 (GABAergic); PAX6 (GABAergic); PVALB (GABAergic); SST (GABAergic); VIP (GABAergic)	IT (Glutamatergic); L4 IT (Glutamatergic); L5 ET (Glutamatergic); L5/6 IT Car3 (Glutamatergic); L5/6 NP (Glutamatergic); L6 CT (Glutamatergic); L6b (Glutamatergic)	LAMP5 (GABAergic); PAX6 (GABAergic); PVALB (GABAergic); SST (GABAergic); VIP (GABAergic)	IT; L4 IT; L5 ET; L5/6 IT Car3; L5/6 NP; L6 CT; L6b	LAMP5; PAX6; PVALB; SST; VIP
Cals	-0.181333	CLSTN2	13	ER, Cell surface	IT (Glutamatergic); L4 IT (Glutamatergic); L5 ET (Glutamatergic); L5/6 IT Car3 (Glutamatergic); L5/6 NP (Glutamatergic); L6 CT (Glutamatergic); L6b (Glutamatergic); LAMP5 (GABAergic); PAX6 (GABAergic); PVALB (GABAergic); SST (GABAergic); VIP (GABAergic)	IT (Glutamatergic); L4 IT (Glutamatergic); L5 ET (Glutamatergic); L5/6 IT Car3 (Glutamatergic); L5/6 NP (Glutamatergic); L6 CT (Glutamatergic); L6b (Glutamatergic)	LAMP5 (GABAergic); PAX6 (GABAergic); PVALB (GABAergic); SST (GABAergic); VIP (GABAergic)	IT; L4 IT; L5 ET; L5/6 IT Car3; L5/6 NP; L6 CT; L6b	LAMP5; PAX6; PVALB; SST; VIP
Dop1R1	1.55033	DRD1	10	Plasma membrane
Nrt	0.854333	ADA2	3
		ADA	3
CG3036	0.693	SLC17A5	5	Plasma membrane; Lysosome	IT (Glutamatergic); L4 IT (Glutamatergic); L5 ET (Glutamatergic); L5/6 IT Car3 (Glutamatergic); L5/6 NP (Glutamatergic); L6 CT (Glutamatergic); L6b (Glutamatergic); PAX6 (GABAergic); PVALB (GABAergic); SST (GABAergic); VIP (GABAergic)	IT (Glutamatergic); L4 IT (Glutamatergic); L5 ET (Glutamatergic); L5/6 IT Car3 (Glutamatergic); L5/6 NP (Glutamatergic); L6 CT (Glutamatergic); L6b (Glutamatergic)	PAX6 (GABAergic); PVALB (GABAergic); SST (GABAergic); VIP (GABAergic)	IT; L4 IT; L5 ET; L5/6 IT Car3; L5/6 NP; L6 CT; L6b	PAX6; PVALB; SST; VIP
Cdc50	0.305333	TMEM30A	14	Plasma membrane; Endosome; ER	IT (Glutamatergic); L5 ET (Glutamatergic); L6 CT (Glutamatergic); L6b (Glutamatergic); PAX6 (GABAergic); VIP (GABAergic)	IT (Glutamatergic); L5 ET (Glutamatergic); L6 CT (Glutamatergic); L6b (Glutamatergic)	PAX6 (GABAergic); VIP (GABAergic)	IT; L5 ET; L6 CT; L6b	PAX6; VIP
Wsck	0.361
bai	-0.672	TMED10	14	Vesicle membrane; Golgi	IT (Glutamatergic); L4 IT (Glutamatergic); L5 ET (Glutamatergic); L5/6 IT Car3 (Glutamatergic); L5/6 NP (Glutamatergic); L6 CT (Glutamatergic); L6b (Glutamatergic); LAMP5 (GABAergic); PAX6 (GABAergic); PVALB (GABAergic); SST (GABAergic); VIP (GABAergic)	IT (Glutamatergic); L4 IT (Glutamatergic); L5 ET (Glutamatergic); L5/6 IT Car3 (Glutamatergic); L5/6 NP (Glutamatergic); L6 CT (Glutamatergic); L6b (Glutamatergic)	LAMP5 (GABAergic); PAX6 (GABAergic); PVALB (GABAergic); SST (GABAergic); VIP (GABAergic)	IT; L4 IT; L5 ET; L5/6 IT Car3; L5/6 NP; L6 CT; L6b	LAMP5; PAX6; PVALB; SST; VIP
Nrx-IV	0.598	CNTNAP2	12	Plasma membrane	IT (Glutamatergic); L4 IT (Glutamatergic); L5 ET (Glutamatergic); L5/6 IT Car3 (Glutamatergic); L5/6 NP (Glutamatergic); L6 CT (Glutamatergic); L6b (Glutamatergic); LAMP5 (GABAergic); PAX6 (GABAergic); PVALB (GABAergic); SST (GABAergic); VIP (GABAergic)	IT (Glutamatergic); L4 IT (Glutamatergic); L5 ET (Glutamatergic); L5/6 IT Car3 (Glutamatergic); L5/6 NP (Glutamatergic); L6 CT (Glutamatergic); L6b (Glutamatergic)	LAMP5 (GABAergic); PAX6 (GABAergic); PVALB (GABAergic); SST (GABAergic); VIP (GABAergic)	IT; L4 IT; L5 ET; L5/6 IT Car3; L5/6 NP; L6 CT; L6b	LAMP5; PAX6; PVALB; SST; VIP
Nrg	0.751333	NRCAM	12	Extracellular	IT (Glutamatergic); L4 IT (Glutamatergic); L5 ET (Glutamatergic); L5/6 IT Car3 (Glutamatergic); L5/6 NP (Glutamatergic); L6 CT (Glutamatergic); L6b (Glutamatergic); LAMP5 (GABAergic); PAX6 (GABAergic); PVALB (GABAergic); SST (GABAergic); VIP (GABAergic)	IT (Glutamatergic); L4 IT (Glutamatergic); L5 ET (Glutamatergic); L5/6 IT Car3 (Glutamatergic); L5/6 NP (Glutamatergic); L6 CT (Glutamatergic); L6b (Glutamatergic)	LAMP5 (GABAergic); PAX6 (GABAergic); PVALB (GABAergic); SST (GABAergic); VIP (GABAergic)	IT; L4 IT; L5 ET; L5/6 IT Car3; L5/6 NP; L6 CT; L6b	LAMP5; PAX6; PVALB; SST; VIP
CG32473	-0.634667	ENPEP	13	Plasma membrane	IT (Glutamatergic); L5 ET (Glutamatergic); VIP (GABAergic)	IT (Glutamatergic); L5 ET (Glutamatergic)	VIP (GABAergic)	IT; L5 ET	VIP
CG13921	0.817333
CG1090	0.164	SLC24A4	6	Plasma membrane	IT (Glutamatergic); L4 IT (Glutamatergic); L5/6 IT Car3 (Glutamatergic); LAMP5 (GABAergic); SST (GABAergic); VIP (GABAergic)	IT (Glutamatergic); L4 IT (Glutamatergic); L5/6 IT Car3 (Glutamatergic)	LAMP5 (GABAergic); SST (GABAergic); VIP (GABAergic)	IT; L4 IT; L5/6 IT Car3	LAMP5; SST; VIP
tipE	0.255667
CG3662	-0.411333	ITM2A		Plasma membrane	L4 IT (Glutamatergic); L5/6 NP (Glutamatergic); SST (GABAergic)	L4 IT (Glutamatergic); L5/6 NP (Glutamatergic)	SST (GABAergic)	L4 IT; L5/6 NP	SST
CG11790	-1.03367
schlank	-0.817667	CERS5	13	ER/Golgi	IT (Glutamatergic); L4 IT (Glutamatergic); L5 ET (Glutamatergic); L5/6 IT Car3 (Glutamatergic); L5/6 NP (Glutamatergic); L6 CT (Glutamatergic); L6b (Glutamatergic); LAMP5 (GABAergic); PAX6 (GABAergic); PVALB (GABAergic); SST (GABAergic); VIP (GABAergic)	IT (Glutamatergic); L4 IT (Glutamatergic); L5 ET (Glutamatergic); L5/6 IT Car3 (Glutamatergic); L5/6 NP (Glutamatergic); L6 CT (Glutamatergic); L6b (Glutamatergic)	LAMP5 (GABAergic); PAX6 (GABAergic); PVALB (GABAergic); SST (GABAergic); VIP (GABAergic)	IT; L4 IT; L5 ET; L5/6 IT Car3; L5/6 NP; L6 CT; L6b	LAMP5; PAX6; PVALB; SST; VIP
nrv1	0.249667	ATP1B2	12	Plasma membrane	IT (Glutamatergic); L5/6 NP (Glutamatergic); L6b (Glutamatergic); LAMP5 (GABAergic); PAX6 (GABAergic); PVALB (GABAergic); SST (GABAergic); VIP (GABAergic)	IT (Glutamatergic); L5/6 NP (Glutamatergic); L6b (Glutamatergic)	LAMP5 (GABAergic); PAX6 (GABAergic); PVALB (GABAergic); SST (GABAergic); VIP (GABAergic)	IT; L5/6 NP; L6b	LAMP5; PAX6; PVALB; SST; VIP
Fas2	0.832667	NCAM1	10	Plasma membrane	IT (Glutamatergic); L4 IT (Glutamatergic); L5 ET (Glutamatergic); L5/6 IT Car3 (Glutamatergic); L5/6 NP (Glutamatergic); L6 CT (Glutamatergic); L6b (Glutamatergic); LAMP5 (GABAergic); PAX6 (GABAergic); PVALB (GABAergic); SST (GABAergic); VIP (GABAergic)	IT (Glutamatergic); L4 IT (Glutamatergic); L5 ET (Glutamatergic); L5/6 IT Car3 (Glutamatergic); L5/6 NP (Glutamatergic); L6 CT (Glutamatergic); L6b (Glutamatergic)	LAMP5 (GABAergic); PAX6 (GABAergic); PVALB (GABAergic); SST (GABAergic); VIP (GABAergic)	IT; L4 IT; L5 ET; L5/6 IT Car3; L5/6 NP; L6 CT; L6b	LAMP5; PAX6; PVALB; SST; VIP
Cnx99A	-0.681333	CANX	13	Membrane; ER/Golgi	IT (Glutamatergic); L4 IT (Glutamatergic); L5 ET (Glutamatergic); L5/6 IT Car3 (Glutamatergic); L5/6 NP (Glutamatergic); L6 CT (Glutamatergic); L6b (Glutamatergic); LAMP5 (GABAergic); PAX6 (GABAergic); PVALB (GABAergic); SST (GABAergic); VIP (GABAergic)	IT (Glutamatergic); L4 IT (Glutamatergic); L5 ET (Glutamatergic); L5/6 IT Car3 (Glutamatergic); L5/6 NP (Glutamatergic); L6 CT (Glutamatergic); L6b (Glutamatergic)	LAMP5 (GABAergic); PAX6 (GABAergic); PVALB (GABAergic); SST (GABAergic); VIP (GABAergic)	IT; L4 IT; L5 ET; L5/6 IT Car3; L5/6 NP; L6 CT; L6b	LAMP5; PAX6; PVALB; SST; VIP
Syt4	-0.321667	SYT11	11	Lysosome; Endosome	IT (Glutamatergic); L4 IT (Glutamatergic); L5 ET (Glutamatergic); L5/6 IT Car3 (Glutamatergic); L5/6 NP (Glutamatergic); L6 CT (Glutamatergic); L6b (Glutamatergic); LAMP5 (GABAergic); PAX6 (GABAergic); PVALB (GABAergic); SST (GABAergic); VIP (GABAergic)	IT (Glutamatergic); L4 IT (Glutamatergic); L5 ET (Glutamatergic); L5/6 IT Car3 (Glutamatergic); L5/6 NP (Glutamatergic); L6 CT (Glutamatergic); L6b (Glutamatergic)	LAMP5 (GABAergic); PAX6 (GABAergic); PVALB (GABAergic); SST (GABAergic); VIP (GABAergic)	IT; L4 IT; L5 ET; L5/6 IT Car3; L5/6 NP; L6 CT; L6b	LAMP5; PAX6; PVALB; SST; VIP
		SYT4	11		IT (Glutamatergic); L4 IT (Glutamatergic); L5 ET (Glutamatergic); L5/6 IT Car3 (Glutamatergic); L5/6 NP (Glutamatergic); L6 CT (Glutamatergic); L6b (Glutamatergic); LAMP5 (GABAergic); PAX6 (GABAergic); PVALB (GABAergic); SST (GABAergic); VIP (GABAergic)	IT (Glutamatergic); L4 IT (Glutamatergic); L5 ET (Glutamatergic); L5/6 IT Car3 (Glutamatergic); L5/6 NP (Glutamatergic); L6 CT (Glutamatergic); L6b (Glutamatergic)	LAMP5 (GABAergic); PAX6 (GABAergic); PVALB (GABAergic); SST (GABAergic); VIP (GABAergic)	IT; L4 IT; L5 ET; L5/6 IT Car3; L5/6 NP; L6 CT; L6b	LAMP5; PAX6; PVALB; SST; VIP
CG15923	-0.142667	TMEM67	14	Plasma membrane; ER/Golgi	IT (Glutamatergic); L4 IT (Glutamatergic); L5 ET (Glutamatergic); L5/6 IT Car3 (Glutamatergic); L5/6 NP (Glutamatergic); L6 CT (Glutamatergic); L6b (Glutamatergic); LAMP5 (GABAergic); PAX6 (GABAergic); PVALB (GABAergic); SST (GABAergic); VIP (GABAergic)	IT (Glutamatergic); L4 IT (Glutamatergic); L5 ET (Glutamatergic); L5/6 IT Car3 (Glutamatergic); L5/6 NP (Glutamatergic); L6 CT (Glutamatergic); L6b (Glutamatergic)	LAMP5 (GABAergic); PAX6 (GABAergic); PVALB (GABAergic); SST (GABAergic); VIP (GABAergic)	IT; L4 IT; L5 ET; L5/6 IT Car3; L5/6 NP; L6 CT; L6b	LAMP5; PAX6; PVALB; SST; VIP
SsRbeta	-0.357	SSR2	14	Plasma membrane	IT (Glutamatergic); L5 ET (Glutamatergic); L5/6 NP (Glutamatergic); L6b (Glutamatergic); PAX6 (GABAergic); SST (GABAergic); VIP (GABAergic)	IT (Glutamatergic); L5 ET (Glutamatergic); L5/6 NP (Glutamatergic); L6b (Glutamatergic)	PAX6 (GABAergic); SST (GABAergic); VIP (GABAergic)	IT; L5 ET; L5/6 NP; L6b	PAX6; SST; VIP
MSBP	-1.17133	PGRMC1	14	Plasma membrane	IT (Glutamatergic); L4 IT (Glutamatergic); L5 ET (Glutamatergic); L5/6 IT Car3 (Glutamatergic); L5/6 NP (Glutamatergic); L6 CT (Glutamatergic); L6b (Glutamatergic); LAMP5 (GABAergic); PAX6 (GABAergic); PVALB (GABAergic); SST (GABAergic); VIP (GABAergic)	IT (Glutamatergic); L4 IT (Glutamatergic); L5 ET (Glutamatergic); L5/6 IT Car3 (Glutamatergic); L5/6 NP (Glutamatergic); L6 CT (Glutamatergic); L6b (Glutamatergic)	LAMP5 (GABAergic); PAX6 (GABAergic); PVALB (GABAergic); SST (GABAergic); VIP (GABAergic)	IT; L4 IT; L5 ET; L5/6 IT Car3; L5/6 NP; L6 CT; L6b	LAMP5; PAX6; PVALB; SST; VIP
moody	-0.00866667	GPR84	5	Plasma membrane
		MTNR1A	5
CG14194	1.012	TMEM185B	14	Membrane
M6	-0.150333	GPM6A	12	Plasma membrane	IT (Glutamatergic); L4 IT (Glutamatergic); L5 ET (Glutamatergic); L5/6 IT Car3 (Glutamatergic); L5/6 NP (Glutamatergic); L6 CT (Glutamatergic); L6b (Glutamatergic); LAMP5 (GABAergic); PAX6 (GABAergic); PVALB (GABAergic); SST (GABAergic); VIP (GABAergic)	IT (Glutamatergic); L4 IT (Glutamatergic); L5 ET (Glutamatergic); L5/6 IT Car3 (Glutamatergic); L5/6 NP (Glutamatergic); L6 CT (Glutamatergic); L6b (Glutamatergic)	LAMP5 (GABAergic); PAX6 (GABAergic); PVALB (GABAergic); SST (GABAergic); VIP (GABAergic)	IT; L4 IT; L5 ET; L5/6 IT Car3; L5/6 NP; L6 CT; L6b	LAMP5; PAX6; PVALB; SST; VIP
Tbh	-1.086	MOXD1	14	Extracellular	IT (Glutamatergic); L5/6 IT Car3 (Glutamatergic); SST (GABAergic); VIP (GABAergic)	IT (Glutamatergic); L5/6 IT Car3 (Glutamatergic)	SST (GABAergic); VIP (GABAergic)	IT; L5/6 IT Car3	SST; VIP
mgl	0.048	LRP2	12	Lysosome	L5 ET (Glutamatergic)	L5 ET (Glutamatergic)		L5 ET
dpr11	0.969333
Nemp	-1.14333	NEMP1	12	Nucleus membrane
scb	0.495	ITGA4	5	Plasma membrane	IT (Glutamatergic); L5 ET (Glutamatergic)	IT (Glutamatergic); L5 ET (Glutamatergic)		IT; L5 ET
CG9919	0.368
CG15522	0.374667
CG3702	-0.719	CLPTM1	14	Plasma membrane	IT (Glutamatergic); L5 ET (Glutamatergic); L5/6 NP (Glutamatergic); L6 CT (Glutamatergic); L6b (Glutamatergic); VIP (GABAergic)	IT (Glutamatergic); L5 ET (Glutamatergic); L5/6 NP (Glutamatergic); L6 CT (Glutamatergic); L6b (Glutamatergic)	VIP (GABAergic)	IT; L5 ET; L5/6 NP; L6 CT; L6b	VIP
CG2698	-1.81933	TMEM245			IT (Glutamatergic); L4 IT (Glutamatergic); L5 ET (Glutamatergic); L5/6 IT Car3 (Glutamatergic); L5/6 NP (Glutamatergic); L6 CT (Glutamatergic); L6b (Glutamatergic); LAMP5 (GABAergic); PAX6 (GABAergic); PVALB (GABAergic); SST (GABAergic); VIP (GABAergic)	IT (Glutamatergic); L4 IT (Glutamatergic); L5 ET (Glutamatergic); L5/6 IT Car3 (Glutamatergic); L5/6 NP (Glutamatergic); L6 CT (Glutamatergic); L6b (Glutamatergic)	LAMP5 (GABAergic); PAX6 (GABAergic); PVALB (GABAergic); SST (GABAergic); VIP (GABAergic)	IT; L4 IT; L5 ET; L5/6 IT Car3; L5/6 NP; L6 CT; L6b	LAMP5; PAX6; PVALB; SST; VIP
shg	0.376667
superdeath	0.272	ANPEP	12	Plasma membrane
wit	0.089	BMPR2	10	Plasma membrane	IT (Glutamatergic); L4 IT (Glutamatergic); L5 ET (Glutamatergic); L5/6 IT Car3 (Glutamatergic); L5/6 NP (Glutamatergic); L6 CT (Glutamatergic); L6b (Glutamatergic); LAMP5 (GABAergic); PAX6 (GABAergic); PVALB (GABAergic); SST (GABAergic); VIP (GABAergic)	IT (Glutamatergic); L4 IT (Glutamatergic); L5 ET (Glutamatergic); L5/6 IT Car3 (Glutamatergic); L5/6 NP (Glutamatergic); L6 CT (Glutamatergic); L6b (Glutamatergic)	LAMP5 (GABAergic); PAX6 (GABAergic); PVALB (GABAergic); SST (GABAergic); VIP (GABAergic)	IT; L4 IT; L5 ET; L5/6 IT Car3; L5/6 NP; L6 CT; L6b	LAMP5; PAX6; PVALB; SST; VIP
PGAP5	0.227	MPPE1	14	Golgi	IT (Glutamatergic); L4 IT (Glutamatergic); L5 ET (Glutamatergic); L5/6 IT Car3 (Glutamatergic); L5/6 NP (Glutamatergic); L6 CT (Glutamatergic); L6b (Glutamatergic); LAMP5 (GABAergic); PVALB (GABAergic); VIP (GABAergic)	IT (Glutamatergic); L4 IT (Glutamatergic); L5 ET (Glutamatergic); L5/6 IT Car3 (Glutamatergic); L5/6 NP (Glutamatergic); L6 CT (Glutamatergic); L6b (Glutamatergic)	LAMP5 (GABAergic); PVALB (GABAergic); VIP (GABAergic)	IT; L4 IT; L5 ET; L5/6 IT Car3; L5/6 NP; L6 CT; L6b	LAMP5; PVALB; VIP
nrv3	1.263	ATP1B1	12	Plasma membrane	IT (Glutamatergic); L4 IT (Glutamatergic); L5 ET (Glutamatergic); L5/6 IT Car3 (Glutamatergic); L5/6 NP (Glutamatergic); L6 CT (Glutamatergic); L6b (Glutamatergic); LAMP5 (GABAergic); PAX6 (GABAergic); PVALB (GABAergic); SST (GABAergic); VIP (GABAergic)	IT (Glutamatergic); L4 IT (Glutamatergic); L5 ET (Glutamatergic); L5/6 IT Car3 (Glutamatergic); L5/6 NP (Glutamatergic); L6 CT (Glutamatergic); L6b (Glutamatergic)	LAMP5 (GABAergic); PAX6 (GABAergic); PVALB (GABAergic); SST (GABAergic); VIP (GABAergic)	IT; L4 IT; L5 ET; L5/6 IT Car3; L5/6 NP; L6 CT; L6b	LAMP5; PAX6; PVALB; SST; VIP
Sema1a	0.937333	SEMA6A	9	Plasma membrane	IT (Glutamatergic); L4 IT (Glutamatergic); L5 ET (Glutamatergic); L5/6 NP (Glutamatergic); L6 CT (Glutamatergic); LAMP5 (GABAergic); PAX6 (GABAergic); SST (GABAergic); VIP (GABAergic)	IT (Glutamatergic); L4 IT (Glutamatergic); L5 ET (Glutamatergic); L5/6 NP (Glutamatergic); L6 CT (Glutamatergic)	LAMP5 (GABAergic); PAX6 (GABAergic); SST (GABAergic); VIP (GABAergic)	IT; L4 IT; L5 ET; L5/6 NP; L6 CT	LAMP5; PAX6; SST; VIP
		SEMA6B	9		IT (Glutamatergic); L4 IT (Glutamatergic); L5 ET (Glutamatergic); L5/6 IT Car3 (Glutamatergic); L5/6 NP (Glutamatergic); L6 CT (Glutamatergic); L6b (Glutamatergic); LAMP5 (GABAergic); PAX6 (GABAergic); PVALB (GABAergic); SST (GABAergic); VIP (GABAergic)	IT (Glutamatergic); L4 IT (Glutamatergic); L5 ET (Glutamatergic); L5/6 IT Car3 (Glutamatergic); L5/6 NP (Glutamatergic); L6 CT (Glutamatergic); L6b (Glutamatergic)	LAMP5 (GABAergic); PAX6 (GABAergic); PVALB (GABAergic); SST (GABAergic); VIP (GABAergic)	IT; L4 IT; L5 ET; L5/6 IT Car3; L5/6 NP; L6 CT; L6b	LAMP5; PAX6; PVALB; SST; VIP
		SEMA6D	9		IT (Glutamatergic); L4 IT (Glutamatergic); L5 ET (Glutamatergic); L5/6 IT Car3 (Glutamatergic); L5/6 NP (Glutamatergic); L6 CT (Glutamatergic); LAMP5 (GABAergic); PAX6 (GABAergic); PVALB (GABAergic); SST (GABAergic); VIP (GABAergic)	IT (Glutamatergic); L4 IT (Glutamatergic); L5 ET (Glutamatergic); L5/6 IT Car3 (Glutamatergic); L5/6 NP (Glutamatergic); L6 CT (Glutamatergic)	LAMP5 (GABAergic); PAX6 (GABAergic); PVALB (GABAergic); SST (GABAergic); VIP (GABAergic)	IT; L4 IT; L5 ET; L5/6 IT Car3; L5/6 NP; L6 CT	LAMP5; PAX6; PVALB; SST; VIP
Pgant9	-0.222333	GALNT12	6	Golgi membrane	IT (Glutamatergic); L5 ET (Glutamatergic); L5/6 NP (Glutamatergic)	IT (Glutamatergic); L5 ET (Glutamatergic); L5/6 NP (Glutamatergic)		IT; L5 ET; L5/6 NP
		GALNT13			IT (Glutamatergic); L4 IT (Glutamatergic); L5 ET (Glutamatergic); L5/6 IT Car3 (Glutamatergic); L5/6 NP (Glutamatergic); L6 CT (Glutamatergic); L6b (Glutamatergic); LAMP5 (GABAergic); PAX6 (GABAergic); PVALB (GABAergic); SST (GABAergic); VIP (GABAergic)	IT (Glutamatergic); L4 IT (Glutamatergic); L5 ET (Glutamatergic); L5/6 IT Car3 (Glutamatergic); L5/6 NP (Glutamatergic); L6 CT (Glutamatergic); L6b (Glutamatergic)	LAMP5 (GABAergic); PAX6 (GABAergic); PVALB (GABAergic); SST (GABAergic); VIP (GABAergic)	IT; L4 IT; L5 ET; L5/6 IT Car3; L5/6 NP; L6 CT; L6b	LAMP5; PAX6; PVALB; SST; VIP
		GALNT4
		GALNT5
CG9257	-0.735667	MLEC	13	ER/Golgi	IT (Glutamatergic); L5 ET (Glutamatergic); LAMP5 (GABAergic); PAX6 (GABAergic); VIP (GABAergic)	IT (Glutamatergic); L5 ET (Glutamatergic)	LAMP5 (GABAergic); PAX6 (GABAergic); VIP (GABAergic)	IT; L5 ET	LAMP5; PAX6; VIP
Pgant5	-0.094	GALNT1	13	Golgi membrane	IT (Glutamatergic); L4 IT (Glutamatergic); L5 ET (Glutamatergic); L5/6 IT Car3 (Glutamatergic); L5/6 NP (Glutamatergic); L6 CT (Glutamatergic); L6b (Glutamatergic); LAMP5 (GABAergic); PAX6 (GABAergic); PVALB (GABAergic); SST (GABAergic); VIP (GABAergic)	IT (Glutamatergic); L4 IT (Glutamatergic); L5 ET (Glutamatergic); L5/6 IT Car3 (Glutamatergic); L5/6 NP (Glutamatergic); L6 CT (Glutamatergic); L6b (Glutamatergic)	LAMP5 (GABAergic); PAX6 (GABAergic); PVALB (GABAergic); SST (GABAergic); VIP (GABAergic)	IT; L4 IT; L5 ET; L5/6 IT Car3; L5/6 NP; L6 CT; L6b	LAMP5; PAX6; PVALB; SST; VIP
		GALNT13	13		IT (Glutamatergic); L4 IT (Glutamatergic); L5 ET (Glutamatergic); L5/6 IT Car3 (Glutamatergic); L5/6 NP (Glutamatergic); L6 CT (Glutamatergic); L6b (Glutamatergic); LAMP5 (GABAergic); PAX6 (GABAergic); PVALB (GABAergic); SST (GABAergic); VIP (GABAergic)	IT (Glutamatergic); L4 IT (Glutamatergic); L5 ET (Glutamatergic); L5/6 IT Car3 (Glutamatergic); L5/6 NP (Glutamatergic); L6 CT (Glutamatergic); L6b (Glutamatergic)	LAMP5 (GABAergic); PAX6 (GABAergic); PVALB (GABAergic); SST (GABAergic); VIP (GABAergic)	IT; L4 IT; L5 ET; L5/6 IT Car3; L5/6 NP; L6 CT; L6b	LAMP5; PAX6; PVALB; SST; VIP
nAChRalpha7	0.734	CHRNA7	12	Plasma membrane	IT (Glutamatergic); L5 ET (Glutamatergic); L5/6 NP (Glutamatergic); L6 CT (Glutamatergic); LAMP5 (GABAergic); PAX6 (GABAergic); VIP (GABAergic)	IT (Glutamatergic); L5 ET (Glutamatergic); L5/6 NP (Glutamatergic); L6 CT (Glutamatergic)	LAMP5 (GABAergic); PAX6 (GABAergic); VIP (GABAergic)	IT; L5 ET; L5/6 NP; L6 CT	LAMP5; PAX6; VIP
smal	0.554667	DDR2	11	Plasma membrane	L5 ET (Glutamatergic); L6 CT (Glutamatergic); LAMP5 (GABAergic); PAX6 (GABAergic)	L5 ET (Glutamatergic); L6 CT (Glutamatergic)	LAMP5 (GABAergic); PAX6 (GABAergic)	L5 ET; L6 CT	LAMP5; PAX6
CG1092	0.157333
Tsp5D	0.984	TSPAN5	11	Plasma membrane	IT (Glutamatergic); L4 IT (Glutamatergic); L5 ET (Glutamatergic); L5/6 IT Car3 (Glutamatergic); L5/6 NP (Glutamatergic); L6 CT (Glutamatergic); L6b (Glutamatergic); LAMP5 (GABAergic); PAX6 (GABAergic); PVALB (GABAergic); SST (GABAergic); VIP (GABAergic)	IT (Glutamatergic); L4 IT (Glutamatergic); L5 ET (Glutamatergic); L5/6 IT Car3 (Glutamatergic); L5/6 NP (Glutamatergic); L6 CT (Glutamatergic); L6b (Glutamatergic)	LAMP5 (GABAergic); PAX6 (GABAergic); PVALB (GABAergic); SST (GABAergic); VIP (GABAergic)	IT; L4 IT; L5 ET; L5/6 IT Car3; L5/6 NP; L6 CT; L6b	LAMP5; PAX6; PVALB; SST; VIP
Surf4	-0.656333	SURF4	14	Vesicle membrane	IT (Glutamatergic); L5 ET (Glutamatergic); L6 CT (Glutamatergic); L6b (Glutamatergic); VIP (GABAergic)	IT (Glutamatergic); L5 ET (Glutamatergic); L6 CT (Glutamatergic); L6b (Glutamatergic)	VIP (GABAergic)	IT; L5 ET; L6 CT; L6b	VIP
CG4829	1.03767	GGT1	10	Plasma membrane
Ctl2	0.432333	SLC44A4	13	Plasma membrane
mthl5	0.091
CG14883	-0.524667	GDE1	12	Plasma membrane; Vesicle membrane	IT (Glutamatergic); L4 IT (Glutamatergic); L5 ET (Glutamatergic); L5/6 IT Car3 (Glutamatergic); L5/6 NP (Glutamatergic); L6 CT (Glutamatergic); L6b (Glutamatergic); PAX6 (GABAergic); PVALB (GABAergic); SST (GABAergic); VIP (GABAergic)	IT (Glutamatergic); L4 IT (Glutamatergic); L5 ET (Glutamatergic); L5/6 IT Car3 (Glutamatergic); L5/6 NP (Glutamatergic); L6 CT (Glutamatergic); L6b (Glutamatergic)	PAX6 (GABAergic); PVALB (GABAergic); SST (GABAergic); VIP (GABAergic)	IT; L4 IT; L5 ET; L5/6 IT Car3; L5/6 NP; L6 CT; L6b	PAX6; PVALB; SST; VIP
dome	0.933
CG9416	-0.100667	ERMP1	14	Membrane	IT (Glutamatergic); L4 IT (Glutamatergic); L5 ET (Glutamatergic); L5/6 NP (Glutamatergic); L6 CT (Glutamatergic); L6b (Glutamatergic); LAMP5 (GABAergic); PVALB (GABAergic); SST (GABAergic); VIP (GABAergic)	IT (Glutamatergic); L4 IT (Glutamatergic); L5 ET (Glutamatergic); L5/6 NP (Glutamatergic); L6 CT (Glutamatergic); L6b (Glutamatergic)	LAMP5 (GABAergic); PVALB (GABAergic); SST (GABAergic); VIP (GABAergic)	IT; L4 IT; L5 ET; L5/6 NP; L6 CT; L6b	LAMP5; PVALB; SST; VIP
nSyb	0.842	VAMP2	10	Vesicle membrane; Plasma membrane	IT (Glutamatergic); L4 IT (Glutamatergic); L5 ET (Glutamatergic); L5/6 IT Car3 (Glutamatergic); L5/6 NP (Glutamatergic); L6 CT (Glutamatergic); L6b (Glutamatergic); LAMP5 (GABAergic); PAX6 (GABAergic); PVALB (GABAergic); SST (GABAergic); VIP (GABAergic)	IT (Glutamatergic); L4 IT (Glutamatergic); L5 ET (Glutamatergic); L5/6 IT Car3 (Glutamatergic); L5/6 NP (Glutamatergic); L6 CT (Glutamatergic); L6b (Glutamatergic)	LAMP5 (GABAergic); PAX6 (GABAergic); PVALB (GABAergic); SST (GABAergic); VIP (GABAergic)	IT; L4 IT; L5 ET; L5/6 IT Car3; L5/6 NP; L6 CT; L6b	LAMP5; PAX6; PVALB; SST; VIP
gogo	-0.431667
ome	0.357667	DPP4	9	Plasma membrane; Lysosome	IT (Glutamatergic); L4 IT (Glutamatergic); L5/6 NP (Glutamatergic); L6 CT (Glutamatergic); L6b (Glutamatergic); PVALB (GABAergic); SST (GABAergic)	IT (Glutamatergic); L4 IT (Glutamatergic); L5/6 NP (Glutamatergic); L6 CT (Glutamatergic); L6b (Glutamatergic)	PVALB (GABAergic); SST (GABAergic)	IT; L4 IT; L5/6 NP; L6 CT; L6b	PVALB; SST
prom	-1.02033	PROM2	5	Plasma membrane
Ten-m	1.19033	TENM2	14	Plasma membrane	IT (Glutamatergic); L4 IT (Glutamatergic); L5 ET (Glutamatergic); L5/6 IT Car3 (Glutamatergic); L5/6 NP (Glutamatergic); L6 CT (Glutamatergic); L6b (Glutamatergic); LAMP5 (GABAergic); PAX6 (GABAergic); PVALB (GABAergic); SST (GABAergic); VIP (GABAergic)	IT (Glutamatergic); L4 IT (Glutamatergic); L5 ET (Glutamatergic); L5/6 IT Car3 (Glutamatergic); L5/6 NP (Glutamatergic); L6 CT (Glutamatergic); L6b (Glutamatergic)	LAMP5 (GABAergic); PAX6 (GABAergic); PVALB (GABAergic); SST (GABAergic); VIP (GABAergic)	IT; L4 IT; L5 ET; L5/6 IT Car3; L5/6 NP; L6 CT; L6b	LAMP5; PAX6; PVALB; SST; VIP
dtn	-0.0706667	TMEM132B	13	Membrane	IT (Glutamatergic); L4 IT (Glutamatergic); L5 ET (Glutamatergic); L5/6 IT Car3 (Glutamatergic); L5/6 NP (Glutamatergic); L6 CT (Glutamatergic); L6b (Glutamatergic); LAMP5 (GABAergic); PAX6 (GABAergic); PVALB (GABAergic); SST (GABAergic); VIP (GABAergic)	IT (Glutamatergic); L4 IT (Glutamatergic); L5 ET (Glutamatergic); L5/6 IT Car3 (Glutamatergic); L5/6 NP (Glutamatergic); L6 CT (Glutamatergic); L6b (Glutamatergic)	LAMP5 (GABAergic); PAX6 (GABAergic); PVALB (GABAergic); SST (GABAergic); VIP (GABAergic)	IT; L4 IT; L5 ET; L5/6 IT Car3; L5/6 NP; L6 CT; L6b	LAMP5; PAX6; PVALB; SST; VIP
twr	-0.750333	SEC11C	14	ER/Golgi	IT (Glutamatergic); L4 IT (Glutamatergic); L5 ET (Glutamatergic); L5/6 IT Car3 (Glutamatergic); L5/6 NP (Glutamatergic); L6 CT (Glutamatergic); L6b (Glutamatergic); LAMP5 (GABAergic); PAX6 (GABAergic); PVALB (GABAergic); SST (GABAergic); VIP (GABAergic)	IT (Glutamatergic); L4 IT (Glutamatergic); L5 ET (Glutamatergic); L5/6 IT Car3 (Glutamatergic); L5/6 NP (Glutamatergic); L6 CT (Glutamatergic); L6b (Glutamatergic)	LAMP5 (GABAergic); PAX6 (GABAergic); PVALB (GABAergic); SST (GABAergic); VIP (GABAergic)	IT; L4 IT; L5 ET; L5/6 IT Car3; L5/6 NP; L6 CT; L6b	LAMP5; PAX6; PVALB; SST; VIP
Dscam1	1.37967	DSCAM	11	Plasma membrane	IT (Glutamatergic); L4 IT (Glutamatergic); L5 ET (Glutamatergic); L5/6 IT Car3 (Glutamatergic); L5/6 NP (Glutamatergic); L6 CT (Glutamatergic); L6b (Glutamatergic); LAMP5 (GABAergic); PAX6 (GABAergic); PVALB (GABAergic); SST (GABAergic); VIP (GABAergic)	IT (Glutamatergic); L4 IT (Glutamatergic); L5 ET (Glutamatergic); L5/6 IT Car3 (Glutamatergic); L5/6 NP (Glutamatergic); L6 CT (Glutamatergic); L6b (Glutamatergic)	LAMP5 (GABAergic); PAX6 (GABAergic); PVALB (GABAergic); SST (GABAergic); VIP (GABAergic)	IT; L4 IT; L5 ET; L5/6 IT Car3; L5/6 NP; L6 CT; L6b	LAMP5; PAX6; PVALB; SST; VIP
		DSCAML1			IT (Glutamatergic); L4 IT (Glutamatergic); L5 ET (Glutamatergic); L5/6 IT Car3 (Glutamatergic); L5/6 NP (Glutamatergic); L6 CT (Glutamatergic); L6b (Glutamatergic); LAMP5 (GABAergic); PAX6 (GABAergic); PVALB (GABAergic); SST (GABAergic); VIP (GABAergic)	IT (Glutamatergic); L4 IT (Glutamatergic); L5 ET (Glutamatergic); L5/6 IT Car3 (Glutamatergic); L5/6 NP (Glutamatergic); L6 CT (Glutamatergic); L6b (Glutamatergic)	LAMP5 (GABAergic); PAX6 (GABAergic); PVALB (GABAergic); SST (GABAergic); VIP (GABAergic)	IT; L4 IT; L5 ET; L5/6 IT Car3; L5/6 NP; L6 CT; L6b	LAMP5; PAX6; PVALB; SST; VIP
fra	0.686	DCC	12	Plasma membrane	IT (Glutamatergic); L4 IT (Glutamatergic); L5 ET (Glutamatergic); L5/6 IT Car3 (Glutamatergic); L5/6 NP (Glutamatergic); L6 CT (Glutamatergic); L6b (Glutamatergic); LAMP5 (GABAergic); PAX6 (GABAergic); PVALB (GABAergic); SST (GABAergic); VIP (GABAergic)	IT (Glutamatergic); L4 IT (Glutamatergic); L5 ET (Glutamatergic); L5/6 IT Car3 (Glutamatergic); L5/6 NP (Glutamatergic); L6 CT (Glutamatergic); L6b (Glutamatergic)	LAMP5 (GABAergic); PAX6 (GABAergic); PVALB (GABAergic); SST (GABAergic); VIP (GABAergic)	IT; L4 IT; L5 ET; L5/6 IT Car3; L5/6 NP; L6 CT; L6b	LAMP5; PAX6; PVALB; SST; VIP
		NEO1			IT (Glutamatergic); L4 IT (Glutamatergic); L5 ET (Glutamatergic); L5/6 IT Car3 (Glutamatergic); L5/6 NP (Glutamatergic); L6 CT (Glutamatergic); L6b (Glutamatergic); LAMP5 (GABAergic); PAX6 (GABAergic); PVALB (GABAergic); SST (GABAergic); VIP (GABAergic)	IT (Glutamatergic); L4 IT (Glutamatergic); L5 ET (Glutamatergic); L5/6 IT Car3 (Glutamatergic); L5/6 NP (Glutamatergic); L6 CT (Glutamatergic); L6b (Glutamatergic)	LAMP5 (GABAergic); PAX6 (GABAergic); PVALB (GABAergic); SST (GABAergic); VIP (GABAergic)	IT; L4 IT; L5 ET; L5/6 IT Car3; L5/6 NP; L6 CT; L6b	LAMP5; PAX6; PVALB; SST; VIP
CG7739	-0.368	ITFG1	14	Plasma membrane	IT (Glutamatergic); L4 IT (Glutamatergic); L5 ET (Glutamatergic); L5/6 IT Car3 (Glutamatergic); L5/6 NP (Glutamatergic); L6 CT (Glutamatergic); L6b (Glutamatergic); LAMP5 (GABAergic); PAX6 (GABAergic); PVALB (GABAergic); SST (GABAergic); VIP (GABAergic)	IT (Glutamatergic); L4 IT (Glutamatergic); L5 ET (Glutamatergic); L5/6 IT Car3 (Glutamatergic); L5/6 NP (Glutamatergic); L6 CT (Glutamatergic); L6b (Glutamatergic)	LAMP5 (GABAergic); PAX6 (GABAergic); PVALB (GABAergic); SST (GABAergic); VIP (GABAergic)	IT; L4 IT; L5 ET; L5/6 IT Car3; L5/6 NP; L6 CT; L6b	LAMP5; PAX6; PVALB; SST; VIP
nemy	0.650333	CYB561	5	Membrane	IT (Glutamatergic); L5 ET (Glutamatergic); L5/6 IT Car3 (Glutamatergic); L5/6 NP (Glutamatergic); L6 CT (Glutamatergic); L6b (Glutamatergic); PAX6 (GABAergic); SST (GABAergic); VIP (GABAergic)	IT (Glutamatergic); L5 ET (Glutamatergic); L5/6 IT Car3 (Glutamatergic); L5/6 NP (Glutamatergic); L6 CT (Glutamatergic); L6b (Glutamatergic)	PAX6 (GABAergic); SST (GABAergic); VIP (GABAergic)	IT; L5 ET; L5/6 IT Car3; L5/6 NP; L6 CT; L6b	PAX6; SST; VIP
CG4293	-0.626333	ERGIC2	14	Membrane	IT (Glutamatergic); L4 IT (Glutamatergic); L5 ET (Glutamatergic); L5/6 IT Car3 (Glutamatergic); L5/6 NP (Glutamatergic); L6 CT (Glutamatergic); L6b (Glutamatergic); LAMP5 (GABAergic); PAX6 (GABAergic); PVALB (GABAergic); SST (GABAergic); VIP (GABAergic)	IT (Glutamatergic); L4 IT (Glutamatergic); L5 ET (Glutamatergic); L5/6 IT Car3 (Glutamatergic); L5/6 NP (Glutamatergic); L6 CT (Glutamatergic); L6b (Glutamatergic)	LAMP5 (GABAergic); PAX6 (GABAergic); PVALB (GABAergic); SST (GABAergic); VIP (GABAergic)	IT; L4 IT; L5 ET; L5/6 IT Car3; L5/6 NP; L6 CT; L6b	LAMP5; PAX6; PVALB; SST; VIP
goe	0.144333	ECE1	4	Plasma membrane	IT (Glutamatergic); L4 IT (Glutamatergic); L5/6 IT Car3 (Glutamatergic); L6 CT (Glutamatergic); LAMP5 (GABAergic); SST (GABAergic); VIP (GABAergic)	IT (Glutamatergic); L4 IT (Glutamatergic); L5/6 IT Car3 (Glutamatergic); L6 CT (Glutamatergic)	LAMP5 (GABAergic); SST (GABAergic); VIP (GABAergic)	IT; L4 IT; L5/6 IT Car3; L6 CT	LAMP5; SST; VIP
		KEL
		MMEL1
babo	0.282667	ACVR1B	12	Plasma membrane	IT (Glutamatergic); L4 IT (Glutamatergic); L5 ET (Glutamatergic); L5/6 IT Car3 (Glutamatergic); L5/6 NP (Glutamatergic); L6 CT (Glutamatergic); L6b (Glutamatergic); PAX6 (GABAergic); PVALB (GABAergic); SST (GABAergic); VIP (GABAergic)	IT (Glutamatergic); L4 IT (Glutamatergic); L5 ET (Glutamatergic); L5/6 IT Car3 (Glutamatergic); L5/6 NP (Glutamatergic); L6 CT (Glutamatergic); L6b (Glutamatergic)	PAX6 (GABAergic); PVALB (GABAergic); SST (GABAergic); VIP (GABAergic)	IT; L4 IT; L5 ET; L5/6 IT Car3; L5/6 NP; L6 CT; L6b	PAX6; PVALB; SST; VIP
dlp	0.735333	GPC1	11	Extracellular	IT (Glutamatergic); L4 IT (Glutamatergic); L5 ET (Glutamatergic); L5/6 IT Car3 (Glutamatergic); L5/6 NP (Glutamatergic); L6 CT (Glutamatergic); L6b (Glutamatergic); LAMP5 (GABAergic); PAX6 (GABAergic); PVALB (GABAergic); SST (GABAergic); VIP (GABAergic)	IT (Glutamatergic); L4 IT (Glutamatergic); L5 ET (Glutamatergic); L5/6 IT Car3 (Glutamatergic); L5/6 NP (Glutamatergic); L6 CT (Glutamatergic); L6b (Glutamatergic)	LAMP5 (GABAergic); PAX6 (GABAergic); PVALB (GABAergic); SST (GABAergic); VIP (GABAergic)	IT; L4 IT; L5 ET; L5/6 IT Car3; L5/6 NP; L6 CT; L6b	LAMP5; PAX6; PVALB; SST; VIP
		GPC4			L5 ET (Glutamatergic)	L5 ET (Glutamatergic)		L5 ET
		GPC6			IT (Glutamatergic); L4 IT (Glutamatergic); L5 ET (Glutamatergic); L5/6 IT Car3 (Glutamatergic); L5/6 NP (Glutamatergic); L6 CT (Glutamatergic); L6b (Glutamatergic); LAMP5 (GABAergic); PAX6 (GABAergic); PVALB (GABAergic); SST (GABAergic); VIP (GABAergic)	IT (Glutamatergic); L4 IT (Glutamatergic); L5 ET (Glutamatergic); L5/6 IT Car3 (Glutamatergic); L5/6 NP (Glutamatergic); L6 CT (Glutamatergic); L6b (Glutamatergic)	LAMP5 (GABAergic); PAX6 (GABAergic); PVALB (GABAergic); SST (GABAergic); VIP (GABAergic)	IT; L4 IT; L5 ET; L5/6 IT Car3; L5/6 NP; L6 CT; L6b	LAMP5; PAX6; PVALB; SST; VIP
CG3061	-0.013	DNAJB12	14	ER/Golgi	L6b (Glutamatergic)	L6b (Glutamatergic)		L6b
CadN	1.137
Ptp10D	1.25267	PTPRB	11	Membrane	IT (Glutamatergic); L4 IT (Glutamatergic); L5 ET (Glutamatergic); L5/6 IT Car3 (Glutamatergic); L5/6 NP (Glutamatergic); L6 CT (Glutamatergic); L6b (Glutamatergic); LAMP5 (GABAergic); PAX6 (GABAergic); PVALB (GABAergic); SST (GABAergic); VIP (GABAergic)	IT (Glutamatergic); L4 IT (Glutamatergic); L5 ET (Glutamatergic); L5/6 IT Car3 (Glutamatergic); L5/6 NP (Glutamatergic); L6 CT (Glutamatergic); L6b (Glutamatergic)	LAMP5 (GABAergic); PAX6 (GABAergic); PVALB (GABAergic); SST (GABAergic); VIP (GABAergic)	IT; L4 IT; L5 ET; L5/6 IT Car3; L5/6 NP; L6 CT; L6b	LAMP5; PAX6; PVALB; SST; VIP
Bsg	1.12633	BSG	7	Plasma membrane	IT (Glutamatergic); L4 IT (Glutamatergic); L5 ET (Glutamatergic); L5/6 IT Car3 (Glutamatergic); L5/6 NP (Glutamatergic); L6 CT (Glutamatergic); L6b (Glutamatergic); LAMP5 (GABAergic); PAX6 (GABAergic); PVALB (GABAergic); SST (GABAergic); VIP (GABAergic)	IT (Glutamatergic); L4 IT (Glutamatergic); L5 ET (Glutamatergic); L5/6 IT Car3 (Glutamatergic); L5/6 NP (Glutamatergic); L6 CT (Glutamatergic); L6b (Glutamatergic)	LAMP5 (GABAergic); PAX6 (GABAergic); PVALB (GABAergic); SST (GABAergic); VIP (GABAergic)	IT; L4 IT; L5 ET; L5/6 IT Car3; L5/6 NP; L6 CT; L6b	LAMP5; PAX6; PVALB; SST; VIP
Ptp99A	1.2	PTPRG	9	Plasma membrane	IT (Glutamatergic); L4 IT (Glutamatergic); L5 ET (Glutamatergic); L5/6 IT Car3 (Glutamatergic); L5/6 NP (Glutamatergic); L6 CT (Glutamatergic); L6b (Glutamatergic); LAMP5 (GABAergic); PAX6 (GABAergic); PVALB (GABAergic); SST (GABAergic); VIP (GABAergic)	IT (Glutamatergic); L4 IT (Glutamatergic); L5 ET (Glutamatergic); L5/6 IT Car3 (Glutamatergic); L5/6 NP (Glutamatergic); L6 CT (Glutamatergic); L6b (Glutamatergic)	LAMP5 (GABAergic); PAX6 (GABAergic); PVALB (GABAergic); SST (GABAergic); VIP (GABAergic)	IT; L4 IT; L5 ET; L5/6 IT Car3; L5/6 NP; L6 CT; L6b	LAMP5; PAX6; PVALB; SST; VIP
		PTPRZ1			IT (Glutamatergic); L4 IT (Glutamatergic); L5 ET (Glutamatergic); L5/6 IT Car3 (Glutamatergic); L6 CT (Glutamatergic); PAX6 (GABAergic); PVALB (GABAergic); SST (GABAergic); VIP (GABAergic)	IT (Glutamatergic); L4 IT (Glutamatergic); L5 ET (Glutamatergic); L5/6 IT Car3 (Glutamatergic); L6 CT (Glutamatergic)	PAX6 (GABAergic); PVALB (GABAergic); SST (GABAergic); VIP (GABAergic)	IT; L4 IT; L5 ET; L5/6 IT Car3; L6 CT	PAX6; PVALB; SST; VIP
htl	0.316667	FGFR3	12	Plasma membrane
LRP1	0.077	LRP1B	10	Lysosome; Endosome; Membrane	IT (Glutamatergic); L4 IT (Glutamatergic); L5 ET (Glutamatergic); L5/6 IT Car3 (Glutamatergic); L5/6 NP (Glutamatergic); L6 CT (Glutamatergic); L6b (Glutamatergic); LAMP5 (GABAergic); PAX6 (GABAergic); PVALB (GABAergic); SST (GABAergic); VIP (GABAergic)	IT (Glutamatergic); L4 IT (Glutamatergic); L5 ET (Glutamatergic); L5/6 IT Car3 (Glutamatergic); L5/6 NP (Glutamatergic); L6 CT (Glutamatergic); L6b (Glutamatergic)	LAMP5 (GABAergic); PAX6 (GABAergic); PVALB (GABAergic); SST (GABAergic); VIP (GABAergic)	IT; L4 IT; L5 ET; L5/6 IT Car3; L5/6 NP; L6 CT; L6b	LAMP5; PAX6; PVALB; SST; VIP
		LRP1B			IT (Glutamatergic); L4 IT (Glutamatergic); L5 ET (Glutamatergic); L5/6 IT Car3 (Glutamatergic); L5/6 NP (Glutamatergic); L6 CT (Glutamatergic); L6b (Glutamatergic); LAMP5 (GABAergic); PAX6 (GABAergic); PVALB (GABAergic); SST (GABAergic); VIP (GABAergic)	IT (Glutamatergic); L4 IT (Glutamatergic); L5 ET (Glutamatergic); L5/6 IT Car3 (Glutamatergic); L5/6 NP (Glutamatergic); L6 CT (Glutamatergic); L6b (Glutamatergic)	LAMP5 (GABAergic); PAX6 (GABAergic); PVALB (GABAergic); SST (GABAergic); VIP (GABAergic)	IT; L4 IT; L5 ET; L5/6 IT Car3; L5/6 NP; L6 CT; L6b	LAMP5; PAX6; PVALB; SST; VIP
Cad87A	0.531667
GluRIA	1.511	GRIA3	13	Plasma membrane	IT (Glutamatergic); L4 IT (Glutamatergic); L5 ET (Glutamatergic); L5/6 IT Car3 (Glutamatergic); L5/6 NP (Glutamatergic); L6 CT (Glutamatergic); L6b (Glutamatergic); LAMP5 (GABAergic); PAX6 (GABAergic); PVALB (GABAergic); SST (GABAergic); VIP (GABAergic)	IT (Glutamatergic); L4 IT (Glutamatergic); L5 ET (Glutamatergic); L5/6 IT Car3 (Glutamatergic); L5/6 NP (Glutamatergic); L6 CT (Glutamatergic); L6b (Glutamatergic)	LAMP5 (GABAergic); PAX6 (GABAergic); PVALB (GABAergic); SST (GABAergic); VIP (GABAergic)	IT; L4 IT; L5 ET; L5/6 IT Car3; L5/6 NP; L6 CT; L6b	LAMP5; PAX6; PVALB; SST; VIP
VGlut2	0.53	SLC17A5	8	Plasma membrane	IT (Glutamatergic); L4 IT (Glutamatergic); L5 ET (Glutamatergic); L5/6 IT Car3 (Glutamatergic); L5/6 NP (Glutamatergic); L6 CT (Glutamatergic); L6b (Glutamatergic); PAX6 (GABAergic); PVALB (GABAergic); SST (GABAergic); VIP (GABAergic)	IT (Glutamatergic); L4 IT (Glutamatergic); L5 ET (Glutamatergic); L5/6 IT Car3 (Glutamatergic); L5/6 NP (Glutamatergic); L6 CT (Glutamatergic); L6b (Glutamatergic)	PAX6 (GABAergic); PVALB (GABAergic); SST (GABAergic); VIP (GABAergic)	IT; L4 IT; L5 ET; L5/6 IT Car3; L5/6 NP; L6 CT; L6b	PAX6; PVALB; SST; VIP
CG6184	0.165667	FAM234A	4	Plasma membrane
		FAM234B
Ctl1	0.737333	SLC44A1	13	Plasma membrane	IT (Glutamatergic); L4 IT (Glutamatergic); L5 ET (Glutamatergic); L5/6 IT Car3 (Glutamatergic); L5/6 NP (Glutamatergic); L6 CT (Glutamatergic); L6b (Glutamatergic); LAMP5 (GABAergic); PAX6 (GABAergic); PVALB (GABAergic); SST (GABAergic); VIP (GABAergic)	IT (Glutamatergic); L4 IT (Glutamatergic); L5 ET (Glutamatergic); L5/6 IT Car3 (Glutamatergic); L5/6 NP (Glutamatergic); L6 CT (Glutamatergic); L6b (Glutamatergic)	LAMP5 (GABAergic); PAX6 (GABAergic); PVALB (GABAergic); SST (GABAergic); VIP (GABAergic)	IT; L4 IT; L5 ET; L5/6 IT Car3; L5/6 NP; L6 CT; L6b	LAMP5; PAX6; PVALB; SST; VIP
crb	-0.449	CRB1	9	Plasma membrane	IT (Glutamatergic); L4 IT (Glutamatergic); L5 ET (Glutamatergic); L5/6 IT Car3 (Glutamatergic); L5/6 NP (Glutamatergic); L6 CT (Glutamatergic); L6b (Glutamatergic); LAMP5 (GABAergic); PAX6 (GABAergic); PVALB (GABAergic); SST (GABAergic); VIP (GABAergic)	IT (Glutamatergic); L4 IT (Glutamatergic); L5 ET (Glutamatergic); L5/6 IT Car3 (Glutamatergic); L5/6 NP (Glutamatergic); L6 CT (Glutamatergic); L6b (Glutamatergic)	LAMP5 (GABAergic); PAX6 (GABAergic); PVALB (GABAergic); SST (GABAergic); VIP (GABAergic)	IT; L4 IT; L5 ET; L5/6 IT Car3; L5/6 NP; L6 CT; L6b	LAMP5; PAX6; PVALB; SST; VIP
dnt	0.911333	RYK	12	Plasma membrane	IT (Glutamatergic); L4 IT (Glutamatergic); L5 ET (Glutamatergic); L5/6 IT Car3 (Glutamatergic); L5/6 NP (Glutamatergic); L6 CT (Glutamatergic); L6b (Glutamatergic); LAMP5 (GABAergic); PAX6 (GABAergic); PVALB (GABAergic); SST (GABAergic); VIP (GABAergic)	IT (Glutamatergic); L4 IT (Glutamatergic); L5 ET (Glutamatergic); L5/6 IT Car3 (Glutamatergic); L5/6 NP (Glutamatergic); L6 CT (Glutamatergic); L6b (Glutamatergic)	LAMP5 (GABAergic); PAX6 (GABAergic); PVALB (GABAergic); SST (GABAergic); VIP (GABAergic)	IT; L4 IT; L5 ET; L5/6 IT Car3; L5/6 NP; L6 CT; L6b	LAMP5; PAX6; PVALB; SST; VIP
Cirl	0.684	ADGRL1	10	Plasma membrane	IT (Glutamatergic); L4 IT (Glutamatergic); L5 ET (Glutamatergic); L5/6 IT Car3 (Glutamatergic); L5/6 NP (Glutamatergic); L6 CT (Glutamatergic); L6b (Glutamatergic); LAMP5 (GABAergic); PAX6 (GABAergic); PVALB (GABAergic); SST (GABAergic); VIP (GABAergic)	IT (Glutamatergic); L4 IT (Glutamatergic); L5 ET (Glutamatergic); L5/6 IT Car3 (Glutamatergic); L5/6 NP (Glutamatergic); L6 CT (Glutamatergic); L6b (Glutamatergic)	LAMP5 (GABAergic); PAX6 (GABAergic); PVALB (GABAergic); SST (GABAergic); VIP (GABAergic)	IT; L4 IT; L5 ET; L5/6 IT Car3; L5/6 NP; L6 CT; L6b	LAMP5; PAX6; PVALB; SST; VIP
		ADGRL2			IT (Glutamatergic); L4 IT (Glutamatergic); L5 ET (Glutamatergic); L5/6 IT Car3 (Glutamatergic); L5/6 NP (Glutamatergic); L6 CT (Glutamatergic); L6b (Glutamatergic); LAMP5 (GABAergic); PAX6 (GABAergic); PVALB (GABAergic); SST (GABAergic); VIP (GABAergic)	IT (Glutamatergic); L4 IT (Glutamatergic); L5 ET (Glutamatergic); L5/6 IT Car3 (Glutamatergic); L5/6 NP (Glutamatergic); L6 CT (Glutamatergic); L6b (Glutamatergic)	LAMP5 (GABAergic); PAX6 (GABAergic); PVALB (GABAergic); SST (GABAergic); VIP (GABAergic)	IT; L4 IT; L5 ET; L5/6 IT Car3; L5/6 NP; L6 CT; L6b	LAMP5; PAX6; PVALB; SST; VIP
		ADGRL3			IT (Glutamatergic); L4 IT (Glutamatergic); L5 ET (Glutamatergic); L5/6 IT Car3 (Glutamatergic); L5/6 NP (Glutamatergic); L6 CT (Glutamatergic); L6b (Glutamatergic); LAMP5 (GABAergic); PAX6 (GABAergic); PVALB (GABAergic); SST (GABAergic); VIP (GABAergic)	IT (Glutamatergic); L4 IT (Glutamatergic); L5 ET (Glutamatergic); L5/6 IT Car3 (Glutamatergic); L5/6 NP (Glutamatergic); L6 CT (Glutamatergic); L6b (Glutamatergic)	LAMP5 (GABAergic); PAX6 (GABAergic); PVALB (GABAergic); SST (GABAergic); VIP (GABAergic)	IT; L4 IT; L5 ET; L5/6 IT Car3; L5/6 NP; L6 CT; L6b	LAMP5; PAX6; PVALB; SST; VIP
Catsup	-0.897333	SLC39A7	13	ER/Golgi
OstDelta	-0.254333	RPN2	14	ER	IT (Glutamatergic); L5 ET (Glutamatergic); L5/6 IT Car3 (Glutamatergic); L5/6 NP (Glutamatergic); L6 CT (Glutamatergic); L6b (Glutamatergic); LAMP5 (GABAergic); PAX6 (GABAergic); PVALB (GABAergic); SST (GABAergic); VIP (GABAergic)	IT (Glutamatergic); L5 ET (Glutamatergic); L5/6 IT Car3 (Glutamatergic); L5/6 NP (Glutamatergic); L6 CT (Glutamatergic); L6b (Glutamatergic)	LAMP5 (GABAergic); PAX6 (GABAergic); PVALB (GABAergic); SST (GABAergic); VIP (GABAergic)	IT; L5 ET; L5/6 IT Car3; L5/6 NP; L6 CT; L6b	LAMP5; PAX6; PVALB; SST; VIP
Syx1A	1.351	STX1A	14	Plasma membrane	IT (Glutamatergic); L4 IT (Glutamatergic); L5 ET (Glutamatergic); L5/6 IT Car3 (Glutamatergic); L5/6 NP (Glutamatergic); L6 CT (Glutamatergic); L6b (Glutamatergic); PVALB (GABAergic); SST (GABAergic); VIP (GABAergic)	IT (Glutamatergic); L4 IT (Glutamatergic); L5 ET (Glutamatergic); L5/6 IT Car3 (Glutamatergic); L5/6 NP (Glutamatergic); L6 CT (Glutamatergic); L6b (Glutamatergic)	PVALB (GABAergic); SST (GABAergic); VIP (GABAergic)	IT; L4 IT; L5 ET; L5/6 IT Car3; L5/6 NP; L6 CT; L6b	PVALB; SST; VIP
DIP-eta	-0.349	NTM	11	Plasma membrane	IT (Glutamatergic); L4 IT (Glutamatergic); L5 ET (Glutamatergic); L5/6 IT Car3 (Glutamatergic); L5/6 NP (Glutamatergic); L6 CT (Glutamatergic); L6b (Glutamatergic); LAMP5 (GABAergic); PAX6 (GABAergic); PVALB (GABAergic); SST (GABAergic); VIP (GABAergic)	IT (Glutamatergic); L4 IT (Glutamatergic); L5 ET (Glutamatergic); L5/6 IT Car3 (Glutamatergic); L5/6 NP (Glutamatergic); L6 CT (Glutamatergic); L6b (Glutamatergic)	LAMP5 (GABAergic); PAX6 (GABAergic); PVALB (GABAergic); SST (GABAergic); VIP (GABAergic)	IT; L4 IT; L5 ET; L5/6 IT Car3; L5/6 NP; L6 CT; L6b	LAMP5; PAX6; PVALB; SST; VIP
Hs6st	-0.0783333	HS6ST1	13	Plasma membrane	IT (Glutamatergic); L4 IT (Glutamatergic); PVALB (GABAergic); VIP (GABAergic)	IT (Glutamatergic); L4 IT (Glutamatergic)	PVALB (GABAergic); VIP (GABAergic)	IT; L4 IT	PVALB; VIP
PlexA	1.38067	PLXNA1	12	Plasma membrane	IT (Glutamatergic); L5 ET (Glutamatergic); L5/6 IT Car3 (Glutamatergic); L5/6 NP (Glutamatergic); L6 CT (Glutamatergic); L6b (Glutamatergic); LAMP5 (GABAergic); PAX6 (GABAergic); PVALB (GABAergic); VIP (GABAergic)	IT (Glutamatergic); L5 ET (Glutamatergic); L5/6 IT Car3 (Glutamatergic); L5/6 NP (Glutamatergic); L6 CT (Glutamatergic); L6b (Glutamatergic)	LAMP5 (GABAergic); PAX6 (GABAergic); PVALB (GABAergic); VIP (GABAergic)	IT; L5 ET; L5/6 IT Car3; L5/6 NP; L6 CT; L6b	LAMP5; PAX6; PVALB; VIP
		PLXNA2			IT (Glutamatergic); L4 IT (Glutamatergic); L5 ET (Glutamatergic); L5/6 IT Car3 (Glutamatergic); L5/6 NP (Glutamatergic); L6 CT (Glutamatergic); L6b (Glutamatergic); LAMP5 (GABAergic); PAX6 (GABAergic); PVALB (GABAergic); SST (GABAergic); VIP (GABAergic)	IT (Glutamatergic); L4 IT (Glutamatergic); L5 ET (Glutamatergic); L5/6 IT Car3 (Glutamatergic); L5/6 NP (Glutamatergic); L6 CT (Glutamatergic); L6b (Glutamatergic)	LAMP5 (GABAergic); PAX6 (GABAergic); PVALB (GABAergic); SST (GABAergic); VIP (GABAergic)	IT; L4 IT; L5 ET; L5/6 IT Car3; L5/6 NP; L6 CT; L6b	LAMP5; PAX6; PVALB; SST; VIP
CG7166	0.804	LSAMP	3	Plasma membrane	IT (Glutamatergic); L4 IT (Glutamatergic); L5 ET (Glutamatergic); L5/6 IT Car3 (Glutamatergic); L5/6 NP (Glutamatergic); L6 CT (Glutamatergic); L6b (Glutamatergic); LAMP5 (GABAergic); PAX6 (GABAergic); PVALB (GABAergic); SST (GABAergic); VIP (GABAergic)	IT (Glutamatergic); L4 IT (Glutamatergic); L5 ET (Glutamatergic); L5/6 IT Car3 (Glutamatergic); L5/6 NP (Glutamatergic); L6 CT (Glutamatergic); L6b (Glutamatergic)	LAMP5 (GABAergic); PAX6 (GABAergic); PVALB (GABAergic); SST (GABAergic); VIP (GABAergic)	IT; L4 IT; L5 ET; L5/6 IT Car3; L5/6 NP; L6 CT; L6b	LAMP5; PAX6; PVALB; SST; VIP
dpr9	0.943333
ogre	0.373333
CG44247	0.211667	NPDC1	7	Plasma membrane	IT (Glutamatergic); L4 IT (Glutamatergic); L5 ET (Glutamatergic); L5/6 IT Car3 (Glutamatergic); L5/6 NP (Glutamatergic); L6 CT (Glutamatergic); L6b (Glutamatergic); LAMP5 (GABAergic); PAX6 (GABAergic); PVALB (GABAergic); SST (GABAergic); VIP (GABAergic)	IT (Glutamatergic); L4 IT (Glutamatergic); L5 ET (Glutamatergic); L5/6 IT Car3 (Glutamatergic); L5/6 NP (Glutamatergic); L6 CT (Glutamatergic); L6b (Glutamatergic)	LAMP5 (GABAergic); PAX6 (GABAergic); PVALB (GABAergic); SST (GABAergic); VIP (GABAergic)	IT; L4 IT; L5 ET; L5/6 IT Car3; L5/6 NP; L6 CT; L6b	LAMP5; PAX6; PVALB; SST; VIP
Meltrin	0.463	ADAM19	12	Plasma membrane	IT (Glutamatergic); L4 IT (Glutamatergic); L5 ET (Glutamatergic); L5/6 IT Car3 (Glutamatergic); L5/6 NP (Glutamatergic); L6 CT (Glutamatergic); L6b (Glutamatergic); LAMP5 (GABAergic); SST (GABAergic); VIP (GABAergic)	IT (Glutamatergic); L4 IT (Glutamatergic); L5 ET (Glutamatergic); L5/6 IT Car3 (Glutamatergic); L5/6 NP (Glutamatergic); L6 CT (Glutamatergic); L6b (Glutamatergic)	LAMP5 (GABAergic); SST (GABAergic); VIP (GABAergic)	IT; L4 IT; L5 ET; L5/6 IT Car3; L5/6 NP; L6 CT; L6b	LAMP5; SST; VIP
tutl	1.40967	IGSF9B	10	Plasma membrane	IT (Glutamatergic); L4 IT (Glutamatergic); L5 ET (Glutamatergic); L5/6 IT Car3 (Glutamatergic); L5/6 NP (Glutamatergic); L6 CT (Glutamatergic); L6b (Glutamatergic); SST (GABAergic)	IT (Glutamatergic); L4 IT (Glutamatergic); L5 ET (Glutamatergic); L5/6 IT Car3 (Glutamatergic); L5/6 NP (Glutamatergic); L6 CT (Glutamatergic); L6b (Glutamatergic)	SST (GABAergic)	IT; L4 IT; L5 ET; L5/6 IT Car3; L5/6 NP; L6 CT; L6b	SST
CG8405	-0.543667	TMEM259	11	ER/Golgi
crq	-0.470333	SCARB1	9	Plasma membrane; Vesicle membrane	IT (Glutamatergic); L4 IT (Glutamatergic); L5 ET (Glutamatergic); L5/6 NP (Glutamatergic); L6 CT (Glutamatergic); L6b (Glutamatergic); LAMP5 (GABAergic); PAX6 (GABAergic); PVALB (GABAergic); SST (GABAergic); VIP (GABAergic)	IT (Glutamatergic); L4 IT (Glutamatergic); L5 ET (Glutamatergic); L5/6 NP (Glutamatergic); L6 CT (Glutamatergic); L6b (Glutamatergic)	LAMP5 (GABAergic); PAX6 (GABAergic); PVALB (GABAergic); SST (GABAergic); VIP (GABAergic)	IT; L4 IT; L5 ET; L5/6 NP; L6 CT; L6b	LAMP5; PAX6; PVALB; SST; VIP
stan	0.340667	CELSR1	14	Plasma membrane	L5/6 IT Car3 (Glutamatergic); L6 CT (Glutamatergic)	L5/6 IT Car3 (Glutamatergic); L6 CT (Glutamatergic)		L5/6 IT Car3; L6 CT
Orct	0.615	ORCTL-3	10	Plasma membrane
		ORCTL3
		OCTL1
		OCTL3
Sema1b	0.021	SEMA6A	9	Plasma membrane	IT (Glutamatergic); L4 IT (Glutamatergic); L5 ET (Glutamatergic); L5/6 NP (Glutamatergic); L6 CT (Glutamatergic); LAMP5 (GABAergic); PAX6 (GABAergic); SST (GABAergic); VIP (GABAergic)	IT (Glutamatergic); L4 IT (Glutamatergic); L5 ET (Glutamatergic); L5/6 NP (Glutamatergic); L6 CT (Glutamatergic)	LAMP5 (GABAergic); PAX6 (GABAergic); SST (GABAergic); VIP (GABAergic)	IT; L4 IT; L5 ET; L5/6 NP; L6 CT	LAMP5; PAX6; SST; VIP
		SEMA6B			IT (Glutamatergic); L4 IT (Glutamatergic); L5 ET (Glutamatergic); L5/6 IT Car3 (Glutamatergic); L5/6 NP (Glutamatergic); L6 CT (Glutamatergic); L6b (Glutamatergic); LAMP5 (GABAergic); PAX6 (GABAergic); PVALB (GABAergic); SST (GABAergic); VIP (GABAergic)	IT (Glutamatergic); L4 IT (Glutamatergic); L5 ET (Glutamatergic); L5/6 IT Car3 (Glutamatergic); L5/6 NP (Glutamatergic); L6 CT (Glutamatergic); L6b (Glutamatergic)	LAMP5 (GABAergic); PAX6 (GABAergic); PVALB (GABAergic); SST (GABAergic); VIP (GABAergic)	IT; L4 IT; L5 ET; L5/6 IT Car3; L5/6 NP; L6 CT; L6b	LAMP5; PAX6; PVALB; SST; VIP
		SEMA6D			IT (Glutamatergic); L4 IT (Glutamatergic); L5 ET (Glutamatergic); L5/6 IT Car3 (Glutamatergic); L5/6 NP (Glutamatergic); L6 CT (Glutamatergic); LAMP5 (GABAergic); PAX6 (GABAergic); PVALB (GABAergic); SST (GABAergic); VIP (GABAergic)	IT (Glutamatergic); L4 IT (Glutamatergic); L5 ET (Glutamatergic); L5/6 IT Car3 (Glutamatergic); L5/6 NP (Glutamatergic); L6 CT (Glutamatergic)	LAMP5 (GABAergic); PAX6 (GABAergic); PVALB (GABAergic); SST (GABAergic); VIP (GABAergic)	IT; L4 IT; L5 ET; L5/6 IT Car3; L5/6 NP; L6 CT	LAMP5; PAX6; PVALB; SST; VIP
CG6230	-0.343	MANBL	14	Membrane
CG6959	0.135333	TPBG	4	Plasma membrane	IT (Glutamatergic); L4 IT (Glutamatergic)	IT (Glutamatergic); L4 IT (Glutamatergic)		IT; L4 IT
		TPBGL
Rtnl1	-0.0313333	RTN4	10	ER/Golgi	IT (Glutamatergic); L4 IT (Glutamatergic); L5 ET (Glutamatergic); L5/6 IT Car3 (Glutamatergic); L5/6 NP (Glutamatergic); L6 CT (Glutamatergic); L6b (Glutamatergic); LAMP5 (GABAergic); PAX6 (GABAergic); PVALB (GABAergic); SST (GABAergic); VIP (GABAergic)	IT (Glutamatergic); L4 IT (Glutamatergic); L5 ET (Glutamatergic); L5/6 IT Car3 (Glutamatergic); L5/6 NP (Glutamatergic); L6 CT (Glutamatergic); L6b (Glutamatergic)	LAMP5 (GABAergic); PAX6 (GABAergic); PVALB (GABAergic); SST (GABAergic); VIP (GABAergic)	IT; L4 IT; L5 ET; L5/6 IT Car3; L5/6 NP; L6 CT; L6b	LAMP5; PAX6; PVALB; SST; VIP
FucTA	-0.620333	FUT6	12	Extracellular
CG31998	0.908
lbk	0.596	LRIG1	12	Plasma membrane	L5/6 IT Car3 (Glutamatergic); L6 CT (Glutamatergic)	L5/6 IT Car3 (Glutamatergic); L6 CT (Glutamatergic)		L5/6 IT Car3; L6 CT
		LRIG3			L4 IT (Glutamatergic); PVALB (GABAergic)	L4 IT (Glutamatergic)	PVALB (GABAergic)	L4 IT	PVALB
nes	-0.554	LPCAT3	14	Membrane	IT (Glutamatergic); L5 ET (Glutamatergic); L5/6 IT Car3 (Glutamatergic); L6 CT (Glutamatergic); L6b (Glutamatergic); VIP (GABAergic)	IT (Glutamatergic); L5 ET (Glutamatergic); L5/6 IT Car3 (Glutamatergic); L6 CT (Glutamatergic); L6b (Glutamatergic)	VIP (GABAergic)	IT; L5 ET; L5/6 IT Car3; L6 CT; L6b	VIP
CG5541	0.424333
kuz	0.174333	ADAM10	12	Plasma membrane	IT (Glutamatergic); L4 IT (Glutamatergic); L5 ET (Glutamatergic); L5/6 IT Car3 (Glutamatergic); L5/6 NP (Glutamatergic); L6 CT (Glutamatergic); L6b (Glutamatergic); LAMP5 (GABAergic); PAX6 (GABAergic); PVALB (GABAergic); SST (GABAergic); VIP (GABAergic)	IT (Glutamatergic); L4 IT (Glutamatergic); L5 ET (Glutamatergic); L5/6 IT Car3 (Glutamatergic); L5/6 NP (Glutamatergic); L6 CT (Glutamatergic); L6b (Glutamatergic)	LAMP5 (GABAergic); PAX6 (GABAergic); PVALB (GABAergic); SST (GABAergic); VIP (GABAergic)	IT; L4 IT; L5 ET; L5/6 IT Car3; L5/6 NP; L6 CT; L6b	LAMP5; PAX6; PVALB; SST; VIP
bib	0.329667	AQP1	3	Plasma membrane
		AQP2
heix	-0.250333	UBIAD1	14	ER; Golig membrane
Dg	1.64167	DAG1	9	Plasma membrane	IT (Glutamatergic); L6 CT (Glutamatergic); PAX6 (GABAergic); VIP (GABAergic)	IT (Glutamatergic); L6 CT (Glutamatergic)	PAX6 (GABAergic); VIP (GABAergic)	IT; L6 CT	PAX6; VIP
svr	-0.308667	CPD	13	Plasma membrane	IT (Glutamatergic); L4 IT (Glutamatergic); L5 ET (Glutamatergic); L5/6 IT Car3 (Glutamatergic); L5/6 NP (Glutamatergic); L6 CT (Glutamatergic); L6b (Glutamatergic); LAMP5 (GABAergic); PAX6 (GABAergic); PVALB (GABAergic); SST (GABAergic); VIP (GABAergic)	IT (Glutamatergic); L4 IT (Glutamatergic); L5 ET (Glutamatergic); L5/6 IT Car3 (Glutamatergic); L5/6 NP (Glutamatergic); L6 CT (Glutamatergic); L6b (Glutamatergic)	LAMP5 (GABAergic); PAX6 (GABAergic); PVALB (GABAergic); SST (GABAergic); VIP (GABAergic)	IT; L4 IT; L5 ET; L5/6 IT Car3; L5/6 NP; L6 CT; L6b	LAMP5; PAX6; PVALB; SST; VIP
CG7627	0.155667	ABCC4	13	Plasma membrane	IT (Glutamatergic); L5 ET (Glutamatergic); L5/6 NP (Glutamatergic); L6 CT (Glutamatergic); L6b (Glutamatergic); SST (GABAergic); VIP (GABAergic)	IT (Glutamatergic); L5 ET (Glutamatergic); L5/6 NP (Glutamatergic); L6 CT (Glutamatergic); L6b (Glutamatergic)	SST (GABAergic); VIP (GABAergic)	IT; L5 ET; L5/6 NP; L6 CT; L6b	SST; VIP
rdo	0.404667
sax	0.309667	ACVR1	11	Plasma membrane	IT (Glutamatergic); L4 IT (Glutamatergic); L5 ET (Glutamatergic); L5/6 IT Car3 (Glutamatergic); L6 CT (Glutamatergic); L6b (Glutamatergic); LAMP5 (GABAergic); PAX6 (GABAergic); PVALB (GABAergic); SST (GABAergic); VIP (GABAergic)	IT (Glutamatergic); L4 IT (Glutamatergic); L5 ET (Glutamatergic); L5/6 IT Car3 (Glutamatergic); L6 CT (Glutamatergic); L6b (Glutamatergic)	LAMP5 (GABAergic); PAX6 (GABAergic); PVALB (GABAergic); SST (GABAergic); VIP (GABAergic)	IT; L4 IT; L5 ET; L5/6 IT Car3; L6 CT; L6b	LAMP5; PAX6; PVALB; SST; VIP
Toll-7	0.837	TLR10	4	Plasma membrane
		TLR10
		TLR2
		TLR3
		TLR6
Nrk	1.054	MUSK	12	Plasma membrane
Lar	1.116	PTPRD	12	Plasma membrane	IT (Glutamatergic); L4 IT (Glutamatergic); L5 ET (Glutamatergic); L5/6 IT Car3 (Glutamatergic); L5/6 NP (Glutamatergic); L6 CT (Glutamatergic); L6b (Glutamatergic); LAMP5 (GABAergic); PAX6 (GABAergic); PVALB (GABAergic); SST (GABAergic); VIP (GABAergic)	IT (Glutamatergic); L4 IT (Glutamatergic); L5 ET (Glutamatergic); L5/6 IT Car3 (Glutamatergic); L5/6 NP (Glutamatergic); L6 CT (Glutamatergic); L6b (Glutamatergic)	LAMP5 (GABAergic); PAX6 (GABAergic); PVALB (GABAergic); SST (GABAergic); VIP (GABAergic)	IT; L4 IT; L5 ET; L5/6 IT Car3; L5/6 NP; L6 CT; L6b	LAMP5; PAX6; PVALB; SST; VIP
side-VI	1.10033
Inx2	0.515667
PIG-S	-0.805	PIGS	13	Membrane	IT (Glutamatergic); L5 ET (Glutamatergic); L5/6 NP (Glutamatergic); L6 CT (Glutamatergic); L6b (Glutamatergic); PAX6 (GABAergic)	IT (Glutamatergic); L5 ET (Glutamatergic); L5/6 NP (Glutamatergic); L6 CT (Glutamatergic); L6b (Glutamatergic)	PAX6 (GABAergic)	IT; L5 ET; L5/6 NP; L6 CT; L6b	PAX6
robo1	0.723333	ROBO1	9	Plasma membrane	IT (Glutamatergic); L4 IT (Glutamatergic); L5 ET (Glutamatergic); L5/6 IT Car3 (Glutamatergic); L5/6 NP (Glutamatergic); L6 CT (Glutamatergic); L6b (Glutamatergic); LAMP5 (GABAergic); PAX6 (GABAergic); PVALB (GABAergic); SST (GABAergic); VIP (GABAergic)	IT (Glutamatergic); L4 IT (Glutamatergic); L5 ET (Glutamatergic); L5/6 IT Car3 (Glutamatergic); L5/6 NP (Glutamatergic); L6 CT (Glutamatergic); L6b (Glutamatergic)	LAMP5 (GABAergic); PAX6 (GABAergic); PVALB (GABAergic); SST (GABAergic); VIP (GABAergic)	IT; L4 IT; L5 ET; L5/6 IT Car3; L5/6 NP; L6 CT; L6b	LAMP5; PAX6; PVALB; SST; VIP
		ROBO2			IT (Glutamatergic); L4 IT (Glutamatergic); L5 ET (Glutamatergic); L5/6 IT Car3 (Glutamatergic); L5/6 NP (Glutamatergic); L6 CT (Glutamatergic); L6b (Glutamatergic); LAMP5 (GABAergic); PAX6 (GABAergic); PVALB (GABAergic); SST (GABAergic); VIP (GABAergic)	IT (Glutamatergic); L4 IT (Glutamatergic); L5 ET (Glutamatergic); L5/6 IT Car3 (Glutamatergic); L5/6 NP (Glutamatergic); L6 CT (Glutamatergic); L6b (Glutamatergic)	LAMP5 (GABAergic); PAX6 (GABAergic); PVALB (GABAergic); SST (GABAergic); VIP (GABAergic)	IT; L4 IT; L5 ET; L5/6 IT Car3; L5/6 NP; L6 CT; L6b	LAMP5; PAX6; PVALB; SST; VIP
		ROBO3			L4 IT (Glutamatergic); L5/6 NP (Glutamatergic)	L4 IT (Glutamatergic); L5/6 NP (Glutamatergic)		L4 IT; L5/6 NP
unc-5	0.301667	UNC5C	14	Plasma membrane	IT (Glutamatergic); L4 IT (Glutamatergic); L5 ET (Glutamatergic); L5/6 IT Car3 (Glutamatergic); L5/6 NP (Glutamatergic); L6 CT (Glutamatergic); L6b (Glutamatergic); LAMP5 (GABAergic); PAX6 (GABAergic); PVALB (GABAergic); SST (GABAergic); VIP (GABAergic)	IT (Glutamatergic); L4 IT (Glutamatergic); L5 ET (Glutamatergic); L5/6 IT Car3 (Glutamatergic); L5/6 NP (Glutamatergic); L6 CT (Glutamatergic); L6b (Glutamatergic)	LAMP5 (GABAergic); PAX6 (GABAergic); PVALB (GABAergic); SST (GABAergic); VIP (GABAergic)	IT; L4 IT; L5 ET; L5/6 IT Car3; L5/6 NP; L6 CT; L6b	LAMP5; PAX6; PVALB; SST; VIP
rst	0.474333	NEPH1	12	Plasma membrane
babos	0.318667
VAChT	0.579	VACHT	13	Vesicle membrane
CG6356	0.609333	SLC22A1	6	Plasma membrane
		SLC22A11	6
		SLC22A13	6
		SLC22A14	6		IT (Glutamatergic); L5 ET (Glutamatergic)	IT (Glutamatergic); L5 ET (Glutamatergic)		IT; L5 ET
		SLC22A2	6
		SLC22A3	6		PVALB (GABAergic); VIP (GABAergic)		PVALB (GABAergic); VIP (GABAergic)		PVALB; VIP
		SLC22A6	6
sdk	0.228	SDK2	12	Plasma membrane	IT (Glutamatergic); L5 ET (Glutamatergic); L5/6 NP (Glutamatergic); L6 CT (Glutamatergic); L6b (Glutamatergic); LAMP5 (GABAergic); PAX6 (GABAergic); SST (GABAergic); VIP (GABAergic)	IT (Glutamatergic); L5 ET (Glutamatergic); L5/6 NP (Glutamatergic); L6 CT (Glutamatergic); L6b (Glutamatergic)	LAMP5 (GABAergic); PAX6 (GABAergic); SST (GABAergic); VIP (GABAergic)	IT; L5 ET; L5/6 NP; L6 CT; L6b	LAMP5; PAX6; SST; VIP
CG14234	0.748333	TMEM198	12	Plasma membrane
loaf	1.28033
Dop2R	1.596	DRD2	8	Plasma membrane; Golgi membrane
N	0.471667	NOTCH1	11	Plasma membrane; endosome
side-V	1.07967
otk2	0.938	PTK7	7	Plasma membrane	IT (Glutamatergic); L5/6 NP (Glutamatergic); L6 CT (Glutamatergic); L6b (Glutamatergic)	IT (Glutamatergic); L5/6 NP (Glutamatergic); L6 CT (Glutamatergic); L6b (Glutamatergic)		IT; L5/6 NP; L6 CT; L6b
sinu	-0.432667
Dscam3	1.333	DSCAM	8	Plasma membrane	IT (Glutamatergic); L4 IT (Glutamatergic); L5 ET (Glutamatergic); L5/6 IT Car3 (Glutamatergic); L5/6 NP (Glutamatergic); L6 CT (Glutamatergic); L6b (Glutamatergic); LAMP5 (GABAergic); PAX6 (GABAergic); PVALB (GABAergic); SST (GABAergic); VIP (GABAergic)	IT (Glutamatergic); L4 IT (Glutamatergic); L5 ET (Glutamatergic); L5/6 IT Car3 (Glutamatergic); L5/6 NP (Glutamatergic); L6 CT (Glutamatergic); L6b (Glutamatergic)	LAMP5 (GABAergic); PAX6 (GABAergic); PVALB (GABAergic); SST (GABAergic); VIP (GABAergic)	IT; L4 IT; L5 ET; L5/6 IT Car3; L5/6 NP; L6 CT; L6b	LAMP5; PAX6; PVALB; SST; VIP
Fas3	0.563667	CADM3	3	Plasma membrane	IT (Glutamatergic); L4 IT (Glutamatergic); L5 ET (Glutamatergic); L5/6 IT Car3 (Glutamatergic); L5/6 NP (Glutamatergic); L6 CT (Glutamatergic); L6b (Glutamatergic); LAMP5 (GABAergic); PAX6 (GABAergic); PVALB (GABAergic); SST (GABAergic); VIP (GABAergic)	IT (Glutamatergic); L4 IT (Glutamatergic); L5 ET (Glutamatergic); L5/6 IT Car3 (Glutamatergic); L5/6 NP (Glutamatergic); L6 CT (Glutamatergic); L6b (Glutamatergic)	LAMP5 (GABAergic); PAX6 (GABAergic); PVALB (GABAergic); SST (GABAergic); VIP (GABAergic)	IT; L4 IT; L5 ET; L5/6 IT Car3; L5/6 NP; L6 CT; L6b	LAMP5; PAX6; PVALB; SST; VIP
		NECTIN3	3
axo	0.752667	CNTNAP1	4	Plasma membrane	IT (Glutamatergic); L4 IT (Glutamatergic); L5 ET (Glutamatergic); L5/6 IT Car3 (Glutamatergic); L5/6 NP (Glutamatergic); L6 CT (Glutamatergic); L6b (Glutamatergic); LAMP5 (GABAergic); PAX6 (GABAergic); PVALB (GABAergic); SST (GABAergic); VIP (GABAergic)	IT (Glutamatergic); L4 IT (Glutamatergic); L5 ET (Glutamatergic); L5/6 IT Car3 (Glutamatergic); L5/6 NP (Glutamatergic); L6 CT (Glutamatergic); L6b (Glutamatergic)	LAMP5 (GABAergic); PAX6 (GABAergic); PVALB (GABAergic); SST (GABAergic); VIP (GABAergic)	IT; L4 IT; L5 ET; L5/6 IT Car3; L5/6 NP; L6 CT; L6b	LAMP5; PAX6; PVALB; SST; VIP
		CNTNAP2			IT (Glutamatergic); L4 IT (Glutamatergic); L5 ET (Glutamatergic); L5/6 IT Car3 (Glutamatergic); L5/6 NP (Glutamatergic); L6 CT (Glutamatergic); L6b (Glutamatergic); LAMP5 (GABAergic); PAX6 (GABAergic); PVALB (GABAergic); SST (GABAergic); VIP (GABAergic)	IT (Glutamatergic); L4 IT (Glutamatergic); L5 ET (Glutamatergic); L5/6 IT Car3 (Glutamatergic); L5/6 NP (Glutamatergic); L6 CT (Glutamatergic); L6b (Glutamatergic)	LAMP5 (GABAergic); PAX6 (GABAergic); PVALB (GABAergic); SST (GABAergic); VIP (GABAergic)	IT; L4 IT; L5 ET; L5/6 IT Car3; L5/6 NP; L6 CT; L6b	LAMP5; PAX6; PVALB; SST; VIP
		CNTNAP3			IT (Glutamatergic); L5 ET (Glutamatergic); L5/6 IT Car3 (Glutamatergic); L5/6 NP (Glutamatergic); L6 CT (Glutamatergic); L6b (Glutamatergic); PVALB (GABAergic); SST (GABAergic); VIP (GABAergic)	IT (Glutamatergic); L5 ET (Glutamatergic); L5/6 IT Car3 (Glutamatergic); L5/6 NP (Glutamatergic); L6 CT (Glutamatergic); L6b (Glutamatergic)	PVALB (GABAergic); SST (GABAergic); VIP (GABAergic)	IT; L5 ET; L5/6 IT Car3; L5/6 NP; L6 CT; L6b	PVALB; SST; VIP
CG6867	0.804667	MYOC	6	Golgi; Vesicle
Ptr	0.94	PTCHD1	9	Plasma membrane	IT (Glutamatergic); L5 ET (Glutamatergic); L5/6 NP (Glutamatergic); L6 CT (Glutamatergic); L6b (Glutamatergic); SST (GABAergic); VIP (GABAergic)	IT (Glutamatergic); L5 ET (Glutamatergic); L5/6 NP (Glutamatergic); L6 CT (Glutamatergic); L6b (Glutamatergic)	SST (GABAergic); VIP (GABAergic)	IT; L5 ET; L5/6 NP; L6 CT; L6b	SST; VIP
CG16868	0.66	CACHD1	13	Plasma membrane	IT (Glutamatergic); L5 ET (Glutamatergic); L5/6 IT Car3 (Glutamatergic); L6 CT (Glutamatergic); L6b (Glutamatergic); PAX6 (GABAergic); SST (GABAergic); VIP (GABAergic)	IT (Glutamatergic); L5 ET (Glutamatergic); L5/6 IT Car3 (Glutamatergic); L6 CT (Glutamatergic); L6b (Glutamatergic)	PAX6 (GABAergic); SST (GABAergic); VIP (GABAergic)	IT; L5 ET; L5/6 IT Car3; L6 CT; L6b	PAX6; SST; VIP
kek5	0.63
Gat	1.11533	SLC6A1	13	Plasma membrane	L5 ET (Glutamatergic); LAMP5 (GABAergic); PAX6 (GABAergic); PVALB (GABAergic); SST (GABAergic); VIP (GABAergic)	L5 ET (Glutamatergic)	LAMP5 (GABAergic); PAX6 (GABAergic); PVALB (GABAergic); SST (GABAergic); VIP (GABAergic)	L5 ET	LAMP5; PAX6; PVALB; SST; VIP
Drl-2	0.638	RYK	9	Plasma membrane	IT (Glutamatergic); L4 IT (Glutamatergic); L5 ET (Glutamatergic); L5/6 IT Car3 (Glutamatergic); L5/6 NP (Glutamatergic); L6 CT (Glutamatergic); L6b (Glutamatergic); LAMP5 (GABAergic); PAX6 (GABAergic); PVALB (GABAergic); SST (GABAergic); VIP (GABAergic)	IT (Glutamatergic); L4 IT (Glutamatergic); L5 ET (Glutamatergic); L5/6 IT Car3 (Glutamatergic); L5/6 NP (Glutamatergic); L6 CT (Glutamatergic); L6b (Glutamatergic)	LAMP5 (GABAergic); PAX6 (GABAergic); PVALB (GABAergic); SST (GABAergic); VIP (GABAergic)	IT; L4 IT; L5 ET; L5/6 IT Car3; L5/6 NP; L6 CT; L6b	LAMP5; PAX6; PVALB; SST; VIP
robo3	0.756	ROBO1	9	Plasma membrane	IT (Glutamatergic); L4 IT (Glutamatergic); L5 ET (Glutamatergic); L5/6 IT Car3 (Glutamatergic); L5/6 NP (Glutamatergic); L6 CT (Glutamatergic); L6b (Glutamatergic); LAMP5 (GABAergic); PAX6 (GABAergic); PVALB (GABAergic); SST (GABAergic); VIP (GABAergic)	IT (Glutamatergic); L4 IT (Glutamatergic); L5 ET (Glutamatergic); L5/6 IT Car3 (Glutamatergic); L5/6 NP (Glutamatergic); L6 CT (Glutamatergic); L6b (Glutamatergic)	LAMP5 (GABAergic); PAX6 (GABAergic); PVALB (GABAergic); SST (GABAergic); VIP (GABAergic)	IT; L4 IT; L5 ET; L5/6 IT Car3; L5/6 NP; L6 CT; L6b	LAMP5; PAX6; PVALB; SST; VIP
		ROBO3	9		L4 IT (Glutamatergic); L5/6 NP (Glutamatergic)	L4 IT (Glutamatergic); L5/6 NP (Glutamatergic)		L4 IT; L5/6 NP
Pgant7	-0.368	GALNT7	13	Membrane	IT (Glutamatergic); L4 IT (Glutamatergic); L5 ET (Glutamatergic); L5/6 NP (Glutamatergic); L6 CT (Glutamatergic); L6b (Glutamatergic); LAMP5 (GABAergic); PAX6 (GABAergic); PVALB (GABAergic); SST (GABAergic); VIP (GABAergic)	IT (Glutamatergic); L4 IT (Glutamatergic); L5 ET (Glutamatergic); L5/6 NP (Glutamatergic); L6 CT (Glutamatergic); L6b (Glutamatergic)	LAMP5 (GABAergic); PAX6 (GABAergic); PVALB (GABAergic); SST (GABAergic); VIP (GABAergic)	IT; L4 IT; L5 ET; L5/6 NP; L6 CT; L6b	LAMP5; PAX6; PVALB; SST; VIP
Spase22-23	-0.328333	SPCS3	14	ER/Golgi	IT (Glutamatergic); L4 IT (Glutamatergic); L5 ET (Glutamatergic); L5/6 IT Car3 (Glutamatergic); L5/6 NP (Glutamatergic); L6 CT (Glutamatergic); L6b (Glutamatergic); LAMP5 (GABAergic); PAX6 (GABAergic); PVALB (GABAergic); SST (GABAergic); VIP (GABAergic)	IT (Glutamatergic); L4 IT (Glutamatergic); L5 ET (Glutamatergic); L5/6 IT Car3 (Glutamatergic); L5/6 NP (Glutamatergic); L6 CT (Glutamatergic); L6b (Glutamatergic)	LAMP5 (GABAergic); PAX6 (GABAergic); PVALB (GABAergic); SST (GABAergic); VIP (GABAergic)	IT; L4 IT; L5 ET; L5/6 IT Car3; L5/6 NP; L6 CT; L6b	LAMP5; PAX6; PVALB; SST; VIP
Fili	0.616667	LINGO1	5	Plasma membrane	IT (Glutamatergic); L4 IT (Glutamatergic); L5 ET (Glutamatergic); L5/6 IT Car3 (Glutamatergic); L5/6 NP (Glutamatergic); L6 CT (Glutamatergic); L6b (Glutamatergic); VIP (GABAergic)	IT (Glutamatergic); L4 IT (Glutamatergic); L5 ET (Glutamatergic); L5/6 IT Car3 (Glutamatergic); L5/6 NP (Glutamatergic); L6 CT (Glutamatergic); L6b (Glutamatergic)	VIP (GABAergic)	IT; L4 IT; L5 ET; L5/6 IT Car3; L5/6 NP; L6 CT; L6b	VIP
Dscam2	1.49	DSCAM	11	Plasma membrane	IT (Glutamatergic); L4 IT (Glutamatergic); L5 ET (Glutamatergic); L5/6 IT Car3 (Glutamatergic); L5/6 NP (Glutamatergic); L6 CT (Glutamatergic); L6b (Glutamatergic); LAMP5 (GABAergic); PAX6 (GABAergic); PVALB (GABAergic); SST (GABAergic); VIP (GABAergic)	IT (Glutamatergic); L4 IT (Glutamatergic); L5 ET (Glutamatergic); L5/6 IT Car3 (Glutamatergic); L5/6 NP (Glutamatergic); L6 CT (Glutamatergic); L6b (Glutamatergic)	LAMP5 (GABAergic); PAX6 (GABAergic); PVALB (GABAergic); SST (GABAergic); VIP (GABAergic)	IT; L4 IT; L5 ET; L5/6 IT Car3; L5/6 NP; L6 CT; L6b	LAMP5; PAX6; PVALB; SST; VIP
Ptp69D	1.163
kcc	0.876667	SLC12A4	14	Plasma membrane
GluClalpha	1.25867	GLRA1	12	Plasma membrane	IT (Glutamatergic); VIP (GABAergic)	IT (Glutamatergic)	VIP (GABAergic)	IT	VIP
Tl	-0.0156667	TLR10	6	Plasma memrbane
		TLR10	6
		TLR2	6
		TLR6	6
drl	0.647	RYK	12	Plasma membrane	IT (Glutamatergic); L4 IT (Glutamatergic); L5 ET (Glutamatergic); L5/6 IT Car3 (Glutamatergic); L5/6 NP (Glutamatergic); L6 CT (Glutamatergic); L6b (Glutamatergic); LAMP5 (GABAergic); PAX6 (GABAergic); PVALB (GABAergic); SST (GABAergic); VIP (GABAergic)	IT (Glutamatergic); L4 IT (Glutamatergic); L5 ET (Glutamatergic); L5/6 IT Car3 (Glutamatergic); L5/6 NP (Glutamatergic); L6 CT (Glutamatergic); L6b (Glutamatergic)	LAMP5 (GABAergic); PAX6 (GABAergic); PVALB (GABAergic); SST (GABAergic); VIP (GABAergic)	IT; L4 IT; L5 ET; L5/6 IT Car3; L5/6 NP; L6 CT; L6b	LAMP5; PAX6; PVALB; SST; VIP
otk	1.284	PTK7	13	Plasma membrane	IT (Glutamatergic); L5/6 NP (Glutamatergic); L6 CT (Glutamatergic); L6b (Glutamatergic)	IT (Glutamatergic); L5/6 NP (Glutamatergic); L6 CT (Glutamatergic); L6b (Glutamatergic)		IT; L5/6 NP; L6 CT; L6b
uzip	0.695
CG4972	-0.474667	NCLN	13	ER/Golgi	IT (Glutamatergic); L6 CT (Glutamatergic)	IT (Glutamatergic); L6 CT (Glutamatergic)		IT; L6 CT
Hrd3	-0.234	SEL1L	14	ER/Golgi	IT (Glutamatergic); L4 IT (Glutamatergic); L5 ET (Glutamatergic); L5/6 IT Car3 (Glutamatergic); L5/6 NP (Glutamatergic); L6 CT (Glutamatergic); L6b (Glutamatergic); LAMP5 (GABAergic); PAX6 (GABAergic); PVALB (GABAergic); SST (GABAergic); VIP (GABAergic)	IT (Glutamatergic); L4 IT (Glutamatergic); L5 ET (Glutamatergic); L5/6 IT Car3 (Glutamatergic); L5/6 NP (Glutamatergic); L6 CT (Glutamatergic); L6b (Glutamatergic)	LAMP5 (GABAergic); PAX6 (GABAergic); PVALB (GABAergic); SST (GABAergic); VIP (GABAergic)	IT; L4 IT; L5 ET; L5/6 IT Car3; L5/6 NP; L6 CT; L6b	LAMP5; PAX6; PVALB; SST; VIP
eca	-0.719	TMED4	14	ER/Golgi	IT (Glutamatergic); L4 IT (Glutamatergic); L5 ET (Glutamatergic); L5/6 IT Car3 (Glutamatergic); L5/6 NP (Glutamatergic); L6 CT (Glutamatergic); L6b (Glutamatergic); LAMP5 (GABAergic); PAX6 (GABAergic); PVALB (GABAergic); SST (GABAergic); VIP (GABAergic)	IT (Glutamatergic); L4 IT (Glutamatergic); L5 ET (Glutamatergic); L5/6 IT Car3 (Glutamatergic); L5/6 NP (Glutamatergic); L6 CT (Glutamatergic); L6b (Glutamatergic)	LAMP5 (GABAergic); PAX6 (GABAergic); PVALB (GABAergic); SST (GABAergic); VIP (GABAergic)	IT; L4 IT; L5 ET; L5/6 IT Car3; L5/6 NP; L6 CT; L6b	LAMP5; PAX6; PVALB; SST; VIP
l(1)G0289	0.0353333	PLXDC2	13	Membrane	IT (Glutamatergic); L4 IT (Glutamatergic); L5 ET (Glutamatergic); L5/6 IT Car3 (Glutamatergic); L5/6 NP (Glutamatergic); L6 CT (Glutamatergic); L6b (Glutamatergic); LAMP5 (GABAergic); PAX6 (GABAergic); PVALB (GABAergic); SST (GABAergic); VIP (GABAergic)	IT (Glutamatergic); L4 IT (Glutamatergic); L5 ET (Glutamatergic); L5/6 IT Car3 (Glutamatergic); L5/6 NP (Glutamatergic); L6 CT (Glutamatergic); L6b (Glutamatergic)	LAMP5 (GABAergic); PAX6 (GABAergic); PVALB (GABAergic); SST (GABAergic); VIP (GABAergic)	IT; L4 IT; L5 ET; L5/6 IT Car3; L5/6 NP; L6 CT; L6b	LAMP5; PAX6; PVALB; SST; VIP
CG3638	0.698333	TTYH2	12	Plasma membrane
side	1.25233
PlexB	0.723667	PLXNA2	8	Plasma membrnae	IT (Glutamatergic); L4 IT (Glutamatergic); L5 ET (Glutamatergic); L5/6 IT Car3 (Glutamatergic); L5/6 NP (Glutamatergic); L6 CT (Glutamatergic); L6b (Glutamatergic); LAMP5 (GABAergic); PAX6 (GABAergic); PVALB (GABAergic); SST (GABAergic); VIP (GABAergic)	IT (Glutamatergic); L4 IT (Glutamatergic); L5 ET (Glutamatergic); L5/6 IT Car3 (Glutamatergic); L5/6 NP (Glutamatergic); L6 CT (Glutamatergic); L6b (Glutamatergic)	LAMP5 (GABAergic); PAX6 (GABAergic); PVALB (GABAergic); SST (GABAergic); VIP (GABAergic)	IT; L4 IT; L5 ET; L5/6 IT Car3; L5/6 NP; L6 CT; L6b	LAMP5; PAX6; PVALB; SST; VIP
		PLXNA3	8		L5/6 IT Car3 (Glutamatergic)	L5/6 IT Car3 (Glutamatergic)		L5/6 IT Car3
		PLXNB1	8		L5 ET (Glutamatergic); L5/6 NP (Glutamatergic)	L5 ET (Glutamatergic); L5/6 NP (Glutamatergic)		L5 ET; L5/6 NP
		PLXNB2	8		IT (Glutamatergic); L5/6 IT Car3 (Glutamatergic)	IT (Glutamatergic); L5/6 IT Car3 (Glutamatergic)		IT; L5/6 IT Car3
		PLXNB3	8
		PLXND1	8		IT (Glutamatergic); L4 IT (Glutamatergic)	IT (Glutamatergic); L4 IT (Glutamatergic)		IT; L4 IT
dpr7	1.45267		8
GABA-B-R2	0.743	GABBR2	13	Plasma membrane	IT (Glutamatergic); L4 IT (Glutamatergic); L5 ET (Glutamatergic); L5/6 IT Car3 (Glutamatergic); L5/6 NP (Glutamatergic); L6 CT (Glutamatergic); L6b (Glutamatergic); LAMP5 (GABAergic); PAX6 (GABAergic); PVALB (GABAergic); SST (GABAergic); VIP (GABAergic)	IT (Glutamatergic); L4 IT (Glutamatergic); L5 ET (Glutamatergic); L5/6 IT Car3 (Glutamatergic); L5/6 NP (Glutamatergic); L6 CT (Glutamatergic); L6b (Glutamatergic)	LAMP5 (GABAergic); PAX6 (GABAergic); PVALB (GABAergic); SST (GABAergic); VIP (GABAergic)	IT; L4 IT; L5 ET; L5/6 IT Car3; L5/6 NP; L6 CT; L6b	LAMP5; PAX6; PVALB; SST; VIP
Megf8	1.25167	MEGF8	11	Membrane	IT (Glutamatergic); L4 IT (Glutamatergic); L5 ET (Glutamatergic); L5/6 IT Car3 (Glutamatergic); L5/6 NP (Glutamatergic); L6 CT (Glutamatergic); L6b (Glutamatergic); LAMP5 (GABAergic); PAX6 (GABAergic); PVALB (GABAergic); SST (GABAergic); VIP (GABAergic)	IT (Glutamatergic); L4 IT (Glutamatergic); L5 ET (Glutamatergic); L5/6 IT Car3 (Glutamatergic); L5/6 NP (Glutamatergic); L6 CT (Glutamatergic); L6b (Glutamatergic)	LAMP5 (GABAergic); PAX6 (GABAergic); PVALB (GABAergic); SST (GABAergic); VIP (GABAergic)	IT; L4 IT; L5 ET; L5/6 IT Car3; L5/6 NP; L6 CT; L6b	LAMP5; PAX6; PVALB; SST; VIP
CG32815	-0.775667
InR	0.681667	IGF1R	12	Plasma membrane	IT (Glutamatergic); L4 IT (Glutamatergic); L5 ET (Glutamatergic); L5/6 IT Car3 (Glutamatergic); L5/6 NP (Glutamatergic); L6 CT (Glutamatergic); L6b (Glutamatergic); LAMP5 (GABAergic); PAX6 (GABAergic); PVALB (GABAergic); SST (GABAergic); VIP (GABAergic)	IT (Glutamatergic); L4 IT (Glutamatergic); L5 ET (Glutamatergic); L5/6 IT Car3 (Glutamatergic); L5/6 NP (Glutamatergic); L6 CT (Glutamatergic); L6b (Glutamatergic)	LAMP5 (GABAergic); PAX6 (GABAergic); PVALB (GABAergic); SST (GABAergic); VIP (GABAergic)	IT; L4 IT; L5 ET; L5/6 IT Car3; L5/6 NP; L6 CT; L6b	LAMP5; PAX6; PVALB; SST; VIP
		INSR	12		IT (Glutamatergic); L4 IT (Glutamatergic); L5 ET (Glutamatergic); L5/6 IT Car3 (Glutamatergic); L5/6 NP (Glutamatergic); L6 CT (Glutamatergic); L6b (Glutamatergic); LAMP5 (GABAergic); PAX6 (GABAergic); PVALB (GABAergic); SST (GABAergic); VIP (GABAergic)	IT (Glutamatergic); L4 IT (Glutamatergic); L5 ET (Glutamatergic); L5/6 IT Car3 (Glutamatergic); L5/6 NP (Glutamatergic); L6 CT (Glutamatergic); L6b (Glutamatergic)	LAMP5 (GABAergic); PAX6 (GABAergic); PVALB (GABAergic); SST (GABAergic); VIP (GABAergic)	IT; L4 IT; L5 ET; L5/6 IT Car3; L5/6 NP; L6 CT; L6b	LAMP5; PAX6; PVALB; SST; VIP
		INSRR	12
nrv2	0.802333	ATP1B1	11	Plasma membrane	IT (Glutamatergic); L4 IT (Glutamatergic); L5 ET (Glutamatergic); L5/6 IT Car3 (Glutamatergic); L5/6 NP (Glutamatergic); L6 CT (Glutamatergic); L6b (Glutamatergic); LAMP5 (GABAergic); PAX6 (GABAergic); PVALB (GABAergic); SST (GABAergic); VIP (GABAergic)	IT (Glutamatergic); L4 IT (Glutamatergic); L5 ET (Glutamatergic); L5/6 IT Car3 (Glutamatergic); L5/6 NP (Glutamatergic); L6 CT (Glutamatergic); L6b (Glutamatergic)	LAMP5 (GABAergic); PAX6 (GABAergic); PVALB (GABAergic); SST (GABAergic); VIP (GABAergic)	IT; L4 IT; L5 ET; L5/6 IT Car3; L5/6 NP; L6 CT; L6b	LAMP5; PAX6; PVALB; SST; VIP
		ATP1B2	11		IT (Glutamatergic); L5/6 NP (Glutamatergic); L6b (Glutamatergic); LAMP5 (GABAergic); PAX6 (GABAergic); PVALB (GABAergic); SST (GABAergic); VIP (GABAergic)	IT (Glutamatergic); L5/6 NP (Glutamatergic); L6b (Glutamatergic)	LAMP5 (GABAergic); PAX6 (GABAergic); PVALB (GABAergic); SST (GABAergic); VIP (GABAergic)	IT; L5/6 NP; L6b	LAMP5; PAX6; PVALB; SST; VIP
		ATP1B3	11		IT (Glutamatergic); L4 IT (Glutamatergic); L5 ET (Glutamatergic); L5/6 IT Car3 (Glutamatergic); L5/6 NP (Glutamatergic); L6 CT (Glutamatergic); L6b (Glutamatergic); LAMP5 (GABAergic); PAX6 (GABAergic); PVALB (GABAergic); SST (GABAergic); VIP (GABAergic)	IT (Glutamatergic); L4 IT (Glutamatergic); L5 ET (Glutamatergic); L5/6 IT Car3 (Glutamatergic); L5/6 NP (Glutamatergic); L6 CT (Glutamatergic); L6b (Glutamatergic)	LAMP5 (GABAergic); PAX6 (GABAergic); PVALB (GABAergic); SST (GABAergic); VIP (GABAergic)	IT; L4 IT; L5 ET; L5/6 IT Car3; L5/6 NP; L6 CT; L6b	LAMP5; PAX6; PVALB; SST; VIP
		ATP1B4	11
Frmd5	0.0213333	FRMD3	12	Membrane	IT (Glutamatergic); L4 IT (Glutamatergic); L5 ET (Glutamatergic); L5/6 IT Car3 (Glutamatergic); L5/6 NP (Glutamatergic); L6 CT (Glutamatergic); L6b (Glutamatergic); LAMP5 (GABAergic); PAX6 (GABAergic); PVALB (GABAergic); SST (GABAergic); VIP (GABAergic)	IT (Glutamatergic); L4 IT (Glutamatergic); L5 ET (Glutamatergic); L5/6 IT Car3 (Glutamatergic); L5/6 NP (Glutamatergic); L6 CT (Glutamatergic); L6b (Glutamatergic)	LAMP5 (GABAergic); PAX6 (GABAergic); PVALB (GABAergic); SST (GABAergic); VIP (GABAergic)	IT; L4 IT; L5 ET; L5/6 IT Car3; L5/6 NP; L6 CT; L6b	LAMP5; PAX6; PVALB; SST; VIP
		FRMD5	12		IT (Glutamatergic); L4 IT (Glutamatergic); L5 ET (Glutamatergic); L5/6 IT Car3 (Glutamatergic); L5/6 NP (Glutamatergic); L6 CT (Glutamatergic); L6b (Glutamatergic); LAMP5 (GABAergic); PAX6 (GABAergic); PVALB (GABAergic); SST (GABAergic); VIP (GABAergic)	IT (Glutamatergic); L4 IT (Glutamatergic); L5 ET (Glutamatergic); L5/6 IT Car3 (Glutamatergic); L5/6 NP (Glutamatergic); L6 CT (Glutamatergic); L6b (Glutamatergic)	LAMP5 (GABAergic); PAX6 (GABAergic); PVALB (GABAergic); SST (GABAergic); VIP (GABAergic)	IT; L4 IT; L5 ET; L5/6 IT Car3; L5/6 NP; L6 CT; L6b	LAMP5; PAX6; PVALB; SST; VIP
CG8399	0.128667	FRRS1	14	Membrane
if	0.442	ITGA8	12	Plasma membrane	IT (Glutamatergic); L5 ET (Glutamatergic); L5/6 NP (Glutamatergic); L6 CT (Glutamatergic); L6b (Glutamatergic); LAMP5 (GABAergic); PVALB (GABAergic); SST (GABAergic); VIP (GABAergic)	IT (Glutamatergic); L5 ET (Glutamatergic); L5/6 NP (Glutamatergic); L6 CT (Glutamatergic); L6b (Glutamatergic)	LAMP5 (GABAergic); PVALB (GABAergic); SST (GABAergic); VIP (GABAergic)	IT; L5 ET; L5/6 NP; L6 CT; L6b	LAMP5; PVALB; SST; VIP
kug	0.924667	FAT1	13	Plasma membrane	L5/6 NP (Glutamatergic); LAMP5 (GABAergic); PAX6 (GABAergic); SST (GABAergic); VIP (GABAergic)	L5/6 NP (Glutamatergic)	LAMP5 (GABAergic); PAX6 (GABAergic); SST (GABAergic); VIP (GABAergic)	L5/6 NP	LAMP5; PAX6; SST; VIP
CG4467	1.823	ERAP1	5	ER/Golgi	IT (Glutamatergic); L4 IT (Glutamatergic); L5 ET (Glutamatergic); L5/6 IT Car3 (Glutamatergic); L5/6 NP (Glutamatergic); L6 CT (Glutamatergic); L6b (Glutamatergic); LAMP5 (GABAergic); PAX6 (GABAergic); PVALB (GABAergic); SST (GABAergic); VIP (GABAergic)	IT (Glutamatergic); L4 IT (Glutamatergic); L5 ET (Glutamatergic); L5/6 IT Car3 (Glutamatergic); L5/6 NP (Glutamatergic); L6 CT (Glutamatergic); L6b (Glutamatergic)	LAMP5 (GABAergic); PAX6 (GABAergic); PVALB (GABAergic); SST (GABAergic); VIP (GABAergic)	IT; L4 IT; L5 ET; L5/6 IT Car3; L5/6 NP; L6 CT; L6b	LAMP5; PAX6; PVALB; SST; VIP
		ERAP2	5
tkv	0.519667	BMPR1B	11	Plasma membrnae	IT (Glutamatergic); L4 IT (Glutamatergic); L5 ET (Glutamatergic)	IT (Glutamatergic); L4 IT (Glutamatergic); L5 ET (Glutamatergic)		IT; L4 IT; L5 ET
Hmu	-0.019	APMAP	14	Plasma membrane	IT (Glutamatergic); L4 IT (Glutamatergic); L5 ET (Glutamatergic); L5/6 IT Car3 (Glutamatergic); L5/6 NP (Glutamatergic); L6 CT (Glutamatergic); L6b (Glutamatergic); LAMP5 (GABAergic); PAX6 (GABAergic); PVALB (GABAergic); SST (GABAergic); VIP (GABAergic)	IT (Glutamatergic); L4 IT (Glutamatergic); L5 ET (Glutamatergic); L5/6 IT Car3 (Glutamatergic); L5/6 NP (Glutamatergic); L6 CT (Glutamatergic); L6b (Glutamatergic)	LAMP5 (GABAergic); PAX6 (GABAergic); PVALB (GABAergic); SST (GABAergic); VIP (GABAergic)	IT; L4 IT; L5 ET; L5/6 IT Car3; L5/6 NP; L6 CT; L6b	LAMP5; PAX6; PVALB; SST; VIP
sev	0.165	ROS1	13	Plasma membrane	IT (Glutamatergic); L6 CT (Glutamatergic); L6b (Glutamatergic)	IT (Glutamatergic); L6 CT (Glutamatergic); L6b (Glutamatergic)		IT; L6 CT; L6b
