# Supplementary material for: Endocytome profiling uncovers cell-surface protein dynamics underlying neuronal connectivity
Source: Neuron. Author manuscript; Available in PMC 2026 Apr 8. (PMC13055848; doi:10.1016/j.neuron.2026.01.027)
Supplement: MMC2 [file NIHMS2144613-supplement-MMC2.xlsx]

## Sheet: Processed data
entry_name	id.1	SYMBOL	AveExpr.ORN_EndoHRP.over.ORN_anegcontrol	logFC.ORN_EndoHRP.over.ORN_anegcontrol	Log.P.Value.ORN_EndoHRP.over.ORN_anegcontrol	P.Value.ORN_EndoHRP.over.ORN_anegcontrol	AveExpr.ORN_SurfaceHRP.over.ORN_anegcontrol	logFC.ORN_SurfaceHRP.over.ORN_anegcontrol	Log.P.Value.ORN_SurfaceHRP.over.ORN_anegcontrol	P.Value.ORN_SurfaceHRP.over.ORN_anegcontrol	AveExpr.ORN_SurfaceHRP.over.ORN_EndoHRP	logFC.ORN_SurfaceHRP.over.ORN_EndoHRP	Log.P.Value.ORN_SurfaceHRP.over.ORN_EndoHRP	P.Value.ORN_SurfaceHRP.over.ORN_EndoHRP	Transmembrane	Signal peptide	GO_CELLULAR_COMPONENT	plasma membrane	membrane	nucleus	cytoplasm + cytosol	mitochondria	secreted	extracellular	golgi	ER	transmembrane	signal peptide
Neural-cadherin	O15943	CadN	0.04545	2.05158	43.3004	4.68e-05	0.72765	3.18858	63.1657	4.82e-07	1.43458	1.137	40.8152	8.29e-05	TRANSMEM 2917..2937; /note="Helical"; /evidence="ECO:0000255"	SIGNAL 1..36; /evidence="ECO:0000255"	plasma membrane ; GO:0005886 | located_in inferred from electronic annotation with InterPro:IPR020894 <newline> plasma membrane ; GO:0005886 | located_in inferred from direct assay <newline> cell-cell junction ; GO:0005911 | located_in inferred from direct assay <newline> membrane ; GO:0016020 | located_in inferred from electronic annotation with InterPro:IPR002126, InterPro:IPR015919 <newline> p…	1	1	0	0	0	0	0	0	0	1	1
Ankyrin 2, isoform U	M9MRX4	Ank2	0.37725	1.42208	44.7282	3.37e-05	0.47925	1.59208	50.2948	9.34e-06	1.03108	0.17	9.88096	0.102779			presynaptic periactive zone ; GO:0036062 | located_in inferred from direct assay <newline> neuromuscular junction ; GO:0031594 | located_in inferred from direct assay <newline> presynaptic membrane ; GO:0042734 | located_in inferred from direct assay <newline> plasma membrane ; GO:0005886 | located_in inferred from high throughput direct assay <newline> terminal bouton ; GO:0043195 | located_in i…	0	1	0	0	0	0	0	0	0	0	0
Fat-like cadherin-related tumor suppressor homolog	Q9VW71	kug	0.08645	1.74158	42.3369	5.84e-05	0.64125	2.66625	56.492	2.24e-06	1.24542	0.924667	45.0275	3.14e-05	TRANSMEM 4286..4306; /note="Helical"; /evidence="ECO:0000255"	SIGNAL 1..38; /evidence="ECO:0000255"	plasma membrane ; GO:0005886 | located_in inferred from sequence or structural similarity <newline> cell trailing edge ; GO:0031254 | located_in inferred from direct assay <newline> plasma membrane ; GO:0005886 | located_in inferred from electronic annotation with InterPro:IPR020894 <newline> focal adhesion ; GO:0005925 | located_in inferred from direct assay <newline> membrane ; GO:0016020 | loc…	1	1	0	0	0	0	0	0	0	1	1
Megalin, isoform A	A8JTM7	mgl	0.23765	2.37275	55.0531	3.12e-06	0.26645	2.42075	60.4842	8.95e-07	1.21075	0.048	2.03825	0.625425	TRANSMEM 4588..4609; /note="Helical"; /evidence="ECO:0000256|SAM:Phobius"		apical plasma membrane ; GO:0016324 | is_active_in inferred from biological aspect of ancestor with PANTHER:PTN008580772 <newline> plasma membrane ; GO:0005886 | located_in inferred from high throughput direct assay <newline> cytosol ; GO:0005829 | located_in inferred from high throughput direct assay <newline> receptor complex ; GO:0043235 | part_of inferred from biological aspect of ancestor wi…	1	1	0	1	0	0	0	0	0	1	0
Teneurin-m	O61307	Ten-m	0.08885	2.11558	45.3892	2.89e-05	0.80305	3.30592	57.9256	1.61e-06	1.53025	1.19033	43.9943	3.99e-05	TRANSMEM 230..250; /note="Helical"; /evidence="ECO:0000255"		neuronal cell body ; GO:0043025 | located_in inferred from direct assay <newline> extracellular matrix ; GO:0031012 | located_in inferred from sequence or structural similarity <newline> neuromuscular junction ; GO:0031594 | located_in inferred from direct assay <newline> plasma membrane ; GO:0005886 | located_in inferred from direct assay <newline> plasma membrane ; GO:0005886 | located_in infer…	1	1	0	0	0	0	1	0	0	1	0
acetyl-CoA carboxylase	A1Z784	ACC	0.20945	0.659083	24.2903	0.00372363	-0.34835	-0.270583	11.3048	0.0740496	0.00825	-0.929667	42.2537	5.95e-05			cytoplasm ; GO:0005737 | located_in inferred from direct assay <newline> mitochondrion ; GO:0005739 | is_active_in inferred from biological aspect of ancestor with PANTHER:PTN000429607	0	0	0	1	1	0	0	0	0	0	0
Down syndrome cell adhesion molecule 1, isoform BQ	A0A0B4K6Z6	Dscam1	-0.01075	2.09542	44.5684	3.49e-05	0.81705	3.47508	61.5956	6.93e-07	1.51725	1.37967	45.5946	2.76e-05	TRANSMEM 1631..1653; /note="Helical"; /evidence="ECO:0000256|SAM:Phobius"	SIGNAL 1..28; /evidence="ECO:0000256|SAM:SignalP"	neuron projection ; GO:0043005 | located_in inferred from direct assay <newline> neuronal cell body ; GO:0043025 | located_in inferred from direct assay <newline> axon ; GO:0030424 | located_in inferred from direct assay <newline> plasma membrane ; GO:0005886 | located_in inferred from electronic annotation with InterPro:IPR043204 <newline> plasma membrane ; GO:0005886 | located_in inferred from …	1	1	0	0	0	0	0	0	0	1	1
Dynein heavy chain, cytoplasmic	P37276	Dhc64C	0.27605	1.03008	36.8148	0.000208218	0.55345	1.49242	45.4978	2.82e-05	0.91925	0.462333	36.2144	0.000239088			posterior cell cortex ; GO:0061803 | located_in inferred from direct assay <newline> microtubule associated complex ; GO:0005875 | part_of inferred from direct assay <newline> ribonucleoprotein complex ; GO:1990904 | part_of inferred from direct assay <newline> axon cytoplasm ; GO:1904115 | located_in inferred from direct assay <newline> cell cortex ; GO:0005938 | located_in inferred from direct …	0	0	0	1	0	0	0	1	0	0	0
Spectrin alpha chain	P13395	alpha-Spec	0.38485	1.05308	38.1562	0.000152891	0.54765	1.32442	40.064	9.85e-05	0.94175	0.271333	13.9884	0.0399169			fusome ; GO:0045169 | located_in inferred from direct assay <newline> cell cortex ; GO:0005938 | located_in inferred from direct assay <newline> cell projection ; GO:0042995 | is_active_in inferred from biological aspect of ancestor with PANTHER:PTN001566526 <newline> basolateral plasma membrane ; GO:0016323 | located_in inferred from direct assay <newline> cell junction ; GO:0030054 | is_active_…	1	1	0	0	0	0	0	1	0	0	0
LDL receptor protein 1, isoform F	A0A0B4KFD1	LRP1	0.18705	2.03092	52.318	5.86e-06	0.23325	2.10792	57.6169	1.73e-06	1.03792	0.077	3.63657	0.432855	TRANSMEM 4633..4659; /note="Helical"; /evidence="ECO:0000256|SAM:Phobius"	SIGNAL 1..23; /evidence="ECO:0000256|SAM:SignalP"	receptor complex ; GO:0043235 | part_of inferred from biological aspect of ancestor with PANTHER:PTN008580766 <newline> dendrite ; GO:0030425 | located_in inferred from direct assay <newline> cytosol ; GO:0005829 | located_in inferred from high throughput direct assay <newline> plasma membrane ; GO:0005886 | is_active_in inferred from biological aspect of ancestor with PANTHER:PTN008580766	1	1	0	1	0	0	0	0	0	1	1
Plexin A, isoform A	Q9V491	PlexA	0.02005	1.97258	43.2249	4.76e-05	0.84845	3.35325	64.6522	3.43e-07	1.49942	1.38067	48.8826	1.29e-05	TRANSMEM 1280..1302; /note="Helical"; /evidence="ECO:0000256|SAM:Phobius"; TRANSMEM 1391..1411; /note="Helical"; /evidence="ECO:0000256|SAM:Phobius"	SIGNAL 1..18; /evidence="ECO:0000256|SAM:SignalP"	plasma membrane ; GO:0005886 | is_active_in inferred from biological aspect of ancestor with PANTHER:PTN001098994 <newline> semaphorin receptor complex ; GO:0002116 | part_of inferred from biological aspect of ancestor with PANTHER:PTN001098994 <newline> plasma membrane ; GO:0005886 | located_in inferred from sequence model	1	1	0	0	0	0	0	0	0	1	1
Pyruvate carboxylase	Q0E9E2	PCB	0.14065	0.496917	17.1141	0.0194354	-0.45935	-0.503083	18.9332	0.0127844	-0.160583	-1	49.2004	1.2e-05			mitochondrion ; GO:0005739 | located_in inferred from high throughput direct assay <newline> cytoplasm ; GO:0005737 | is_active_in inferred from biological aspect of ancestor with PANTHER:PTN001821692	0	0	0	1	1	0	0	0	0	0	0
Teneurin-a	Q9VYN8	Ten-a	0.14445	1.68242	40.3814	9.16e-05	0.88985	2.92475	56.3028	2.34e-06	1.43858	1.24233	43.0971	4.9e-05	TRANSMEM 168..188; /note="Helical"; /evidence="ECO:0000255"		extracellular region ; GO:0005576 | located_in inferred from sequence model <newline> extracellular matrix ; GO:0031012 | located_in inferred from sequence or structural similarity <newline> cytoskeleton of presynaptic active zone ; GO:0048788 | located_in inferred from mutant phenotype <newline> presynaptic active zone ; GO:0048786 | located_in inferred from direct assay <newline> neuromuscular …	0	1	0	0	0	0	1	0	0	1	0
Spectrin beta chain	Q00963	beta-Spec	0.37125	1.16125	39.4327	0.000113954	0.45305	1.29758	42.304	5.88e-05	0.903917	0.136333	6.64994	0.216275			cell projection ; GO:0042995 | is_active_in inferred from biological aspect of ancestor with PANTHER:PTN001566526 <newline> cell junction ; GO:0030054 | is_active_in inferred from biological aspect of ancestor with PANTHER:PTN001566526 <newline> plasma membrane ; GO:0005886 | located_in inferred from direct assay <newline> fusome ; GO:0045169 | located_in inferred from direct assay <newline> plas…	1	1	0	0	0	0	0	0	0	0	0
Tyrosine-protein phosphatase Lar	P16621	Lar	0.03845	1.87242	39.605	0.000109523	0.70805	2.98842	53.8148	4.15e-06	1.34542	1.116	45.7583	2.66e-05	TRANSMEM 1378..1402; /note="Helical"; /evidence="ECO:0000255"	SIGNAL 1..32	cell surface ; GO:0009986 | located_in inferred from direct assay <newline> axon ; GO:0030424 | located_in inferred from direct assay <newline> cell leading edge ; GO:0031252 | located_in inferred from direct assay <newline> basal plasma membrane ; GO:0009925 | located_in inferred from direct assay <newline> focal adhesion ; GO:0005925 | located_in inferred from direct assay	1	1	0	0	0	0	0	0	0	1	1
Short stop, isoform H	A1Z9J3	shot	0.34745	0.897417	37.2037	0.000190383	0.39505	0.97675	42.0769	6.2e-05	0.746083	0.0793333	5.9767	0.25254			muscle tendon junction ; GO:0005927 | located_in inferred from direct assay <newline> microtubule ; GO:0005874 | located_in inferred from direct assay <newline> hemidesmosome ; GO:0030056 | is_active_in inferred from biological aspect of ancestor with PANTHER:PTN002753892 <newline> cytoplasm ; GO:0005737 | is_active_in inferred from biological aspect of ancestor with PANTHER:PTN002753757 <newline…	0	1	0	1	0	0	0	0	0	0	0
Microtubule-associated protein futsch	Q9W596	futsch	0.40245	1.27908	40.3861	9.15e-05	0.41065	1.29275	36.8289	0.000207543	0.920917	0.0136667	0.395833	0.912886			microtubule ; GO:0005874 | is_active_in inferred from biological aspect of ancestor with PANTHER:PTN000353807 <newline> dendrite ; GO:0030425 | is_active_in inferred from biological aspect of ancestor with PANTHER:PTN000353807 <newline> axon ; GO:0030424 | located_in inferred from direct assay <newline> neuromuscular junction ; GO:0031594 | located_in inferred from mutant phenotype <newline> micr…	0	0	0	1	0	0	0	0	0	0	0
Protocadherin-like wing polarity protein stan	Q9V5N8	stan	0.24745	1.93658	45.1706	3.04e-05	0.45185	2.27725	53.1248	4.87e-06	1.19242	0.340667	15.5561	0.0278223	TRANSMEM 2817..2837; /note="Helical; Name=1"; /evidence="ECO:0000255"; TRANSMEM 2846..2866; /note="Helical; Name=2"; /evidence="ECO:0000255"; TRANSMEM 2884..2904; /note="Helical; Name=3"; /evidence="ECO:0000255"; TRANSMEM 2920..2940; /note="Helical; Name=4"; /evidence="ECO:0000255"; TRANSMEM 2960..2980; /note="Helical; Name=5"; /evidence="ECO:0000255"; TRANSMEM 3001..3021; /note="Helical; Name=6"…	SIGNAL 1..29; /evidence="ECO:0000255"	cell-cell junction ; GO:0005911 | located_in inferred from direct assay <newline> membrane ; GO:0016020 | located_in non-traceable author statement <newline> membrane ; GO:0016020 | located_in inferred from electronic annotation with InterPro:IPR000832, InterPro:IPR001879, InterPro:IPR002126, InterPro:IPR015919, InterPro:IPR017981, InterPro:IPR036445 <newline> apical plasma membrane ; GO:0016324 …	1	1	0	0	0	0	0	0	0	1	1
Myosin heavy chain, muscle	P05661	Mhc	0.38225	-0.0720833	0.566978	0.877611	0.32665	-0.16475	1.31889	0.738092	0.307083	-0.0926667	1.72829	0.671693			A band ; GO:0031672 | located_in inferred from direct assay <newline> polytene chromosome puff ; GO:0005703 | located_in inferred from direct assay <newline> sarcomere ; GO:0030017 | located_in inferred from direct assay <newline> striated muscle myosin thick filament ; GO:0005863 | located_in inferred from high throughput direct assay <newline> cytoplasm ; GO:0005737 | is_active_in inferred from…	0	0	0	1	0	0	0	0	0	0	0
Fatty acid synthase 1, isoform C	B7Z001	FASN1	0.50225	-0.0579167	0.308434	0.931444	0.61085	0.123083	0.673344	0.856378	0.569583	0.181	7.90236	0.162093			-	0	0	0	0	0	0	0	0	0	0	0
Apolipophorins	Q9V496	apolpp	0.35065	1.09692	23.1654	0.00482461	0.24265	0.916917	19.3318	0.0116632	0.699417	-0.18	14.116	0.0387611		SIGNAL 1..25; /evidence="ECO:0000269|PubMed:8702812"	extracellular space ; GO:0005615 | located_in inferred from direct assay <newline> endocytic vesicle ; GO:0030139 | located_in inferred from direct assay <newline> basal part of cell ; GO:0045178 | located_in inferred from direct assay <newline> extracellular region ; GO:0005576 | located_in non-traceable author statement	0	0	0	0	0	0	1	0	0	0	1
Bruchpilot, isoform J	A0A0B4K7K9	brp	0.46645	0.187417	1.60428	0.691149	0.35005	-0.00658333	0.0483733	0.988923	0.444417	-0.194	9.60631	0.109489			neuromuscular junction ; GO:0031594 | located_in inferred from direct assay <newline> presynaptic active zone ; GO:0048786 | located_in inferred from direct assay <newline> axon terminus ; GO:0043679 | located_in inferred from direct assay <newline> cytoskeleton of presynaptic active zone ; GO:0048788 | is_active_in inferred from biological aspect of ancestor with PANTHER:PTN002705826 <newline> n…	0	1	0	0	0	0	0	0	0	0	0
Neuroglian	P20241	Nrg	-0.06195	2.56842	48.2733	1.49e-05	0.38885	3.31975	66.7189	2.13e-07	1.34108	0.751333	29.6272	0.00108962	TRANSMEM 1139..1154; /note="Helical"; /evidence="ECO:0000255"	SIGNAL 1..23; /evidence="ECO:0000269|PubMed:2805067"	septate junction ; GO:0005918 | located_in inferred from direct assay <newline> axon ; GO:0030424 | located_in inferred from direct assay <newline> plasma membrane ; GO:0005886 | located_in inferred from direct assay <newline> membrane ; GO:0016020 | located_in inferred from mutant phenotype <newline> dendrite ; GO:0030425 | located_in inferred from direct assay <newline> neuronal cell body ; GO:…	1	1	0	0	0	0	0	0	0	1	1
Down syndrome cell adhesion molecule 3, isoform E	Q7KSE9	Dscam3	0.01345	1.82492	41.0589	7.84e-05	0.81325	3.15792	59.6918	1.07e-06	1.40992	1.333	52.2765	5.92e-06	TRANSMEM 1664..1685; /note="Helical"; /evidence="ECO:0000256|SAM:Phobius"		plasma membrane ; GO:0005886 | located_in inferred from sequence model <newline> axon ; GO:0030424 | is_active_in inferred from biological aspect of ancestor with PANTHER:PTN001296633 <newline> plasma membrane ; GO:0005886 | located_in inferred from electronic annotation with InterPro:IPR043204 <newline> plasma membrane ; GO:0005886 | is_active_in inferred from biological aspect of ancestor with …	1	1	0	0	0	0	0	0	0	1	0
Nucleoprotein TPR	A1Z8P9	Mgtor	0.29445	0.871583	35.4639	0.00028419	0.46465	1.15525	45.4287	2.87e-05	0.784917	0.283667	24.0215	0.0039614			nucleus ; GO:0005634 | located_in inferred from direct assay <newline> nuclear pore ; GO:0005643 | part_of inferred from direct assay <newline> nuclear envelope ; GO:0005635 | located_in inferred from direct assay inferred from high throughput direct assay <newline> metaphase plate ; GO:0070090 | located_in inferred from direct assay <newline> nuclear pore ; GO:0005643 | part_of inferred from bio…	0	1	1	0	0	0	0	0	0	0	0
Protein purity of essence	Q9VLT5	poe	0.27125	1.03708	41.0145	7.92e-05	0.32405	1.12508	45.7556	2.66e-05	0.730083	0.088	6.59626	0.218964			P granule ; GO:0043186 | located_in inferred from physical interaction with tud inferred from physical interaction with vas	0	0	0	0	0	0	0	0	0	0	0
Cell adhesion molecule Dscam2	Q9VS29	Dscam2	0.05765	1.79525	40.407	9.11e-05	0.95165	3.28525	66.5559	2.21e-07	1.52075	1.49	51.7731	6.65e-06	TRANSMEM 1620..1640; /note="Helical"; /evidence="ECO:0000255"	SIGNAL 1..21; /evidence="ECO:0000255"	plasma membrane ; GO:0005886 | located_in inferred from sequence model <newline> axon ; GO:0030424 | is_active_in inferred from biological aspect of ancestor with PANTHER:PTN001296633 <newline> plasma membrane ; GO:0005886 | is_active_in inferred from biological aspect of ancestor with PANTHER:PTN001296633	1	1	0	0	0	0	0	0	0	1	1
Myosin heavy chain, non-muscle	Q99323	zip	0.36945	1.04408	35.9433	0.000254492	0.47825	1.22542	39.5511	0.000110889	0.87775	0.181333	12.7465	0.0531309			apical cortex ; GO:0045179 | colocalizes_with inferred from direct assay <newline> cell leading edge ; GO:0031252 | located_in inferred from direct assay <newline> myosin complex ; GO:0016459 | part_of inferred from electronic annotation with InterPro:IPR001609, InterPro:IPR002928, InterPro:IPR004009 <newline> cytosol ; GO:0005829 | located_in inferred from high throughput direct assay <newline> …	0	0	0	1	0	0	0	0	0	0	0
Putative neural-cadherin 2	Q9VJB6	CadN2	0.09965	1.58442	40.0042	9.99e-05	0.88285	2.88975	64.3997	3.63e-07	1.38608	1.30533	52.3189	5.86e-06	TRANSMEM 1549..1569; /note="Helical"; /evidence="ECO:0000255"		catenin complex ; GO:0016342 | part_of inferred from biological aspect of ancestor with PANTHER:PTN001167681 <newline> plasma membrane ; GO:0005886 | located_in inferred from sequence or structural similarity <newline> membrane ; GO:0016020 | located_in inferred from electronic annotation with InterPro:IPR002126, InterPro:IPR015919 <newline> plasma membrane ; GO:0005886 | located_in inferred from…	1	1	0	0	0	0	0	0	0	1	0
Protein bark beetle	M9NDE3	bark	0.13305	2.81592	49.8925	1.03e-05	-0.10095	2.42592	58.9964	1.26e-06	1.06442	-0.39	16.0354	0.0249151	TRANSMEM 2715..2735; /note="Helical"; /evidence="ECO:0000255"	SIGNAL 1..34; /evidence="ECO:0000255"	septate junction ; GO:0005918 | located_in inferred from mutant phenotype <newline> tricellular tight junction ; GO:0061689 | located_in inferred from direct assay <newline> membrane ; GO:0016020 | located_in inferred from electronic annotation with InterPro:IPR001190, InterPro:IPR017448, InterPro:IPR036772 <newline> septate junction ; GO:0005918 | located_in inferred from direct assay <newline> …	1	1	0	0	0	0	0	0	0	1	1
Down syndrome cell adhesion molecule 4, isoform I	M9PHS6	Dscam4	0.11565	1.57525	38.7959	0.000131951	0.83945	2.78158	56.2024	2.4e-06	1.34892	1.20633	46.8915	2.05e-05	TRANSMEM 1620..1641; /note="Helical"; /evidence="ECO:0000256|SAM:Phobius"	SIGNAL 1..18; /evidence="ECO:0000256|SAM:SignalP"	plasma membrane ; GO:0005886 | is_active_in inferred from biological aspect of ancestor with PANTHER:PTN001296633 <newline> axon ; GO:0030424 | is_active_in inferred from biological aspect of ancestor with PANTHER:PTN001296633 <newline> plasma membrane ; GO:0005886 | located_in inferred from electronic annotation with InterPro:IPR043204 <newline> plasma membrane ; GO:0005886 | located_in inferred…	1	1	0	0	0	0	0	0	0	1	1
glutamate synthase (NADH)	M9NFH8	CG9674	0.21725	1.15208	37.4362	0.000180458	0.54185	1.69308	48.2468	1.5e-05	0.948583	0.541	29.6266	0.00108978			-	0	0	0	0	0	0	0	0	0	0	0
LDL receptor related protein 4, isoform B	Q9VXM0	Lrp4	0.04665	1.70942	39.6581	0.000108191	0.90545	3.14075	65.997	2.51e-07	1.44608	1.43133	49.7368	1.06e-05	TRANSMEM 1889..1914; /note="Helical"; /evidence="ECO:0000256|SAM:Phobius"	SIGNAL 1..22; /evidence="ECO:0000256|SAM:SignalP"	axon terminus ; GO:0043679 | located_in inferred from direct assay <newline> synaptic membrane ; GO:0097060 | located_in inferred from sequence or structural similarity with UniProtKB:Q9QYP1 <newline> plasma membrane ; GO:0005886 | is_active_in inferred from biological aspect of ancestor with PANTHER:PTN002557696	1	1	0	0	0	0	0	0	0	1	1
Tyrosine-protein phosphatase 10D	P35992	Ptp10D	-0.02655	2.04658	46.8393	2.07e-05	0.72505	3.29925	61.1041	7.76e-07	1.41842	1.25267	47.1406	1.93e-05	TRANSMEM 1198..1218; /note="Helical"; /evidence="ECO:0000255"	SIGNAL 1..42; /evidence="ECO:0000255"	axon ; GO:0030424 | located_in inferred from direct assay <newline> apical part of cell ; GO:0045177 | located_in inferred from direct assay	1	1	0	0	0	0	0	0	0	1	1
Tyrosine-protein phosphatase 69D	P16620	Ptp69D	0.05265	1.79442	40.3487	9.23e-05	0.75045	2.95742	59.5434	1.11e-06	1.35192	1.163	47.6082	1.73e-05	TRANSMEM 806..823; /note="Helical"; /evidence="ECO:0000255"	SIGNAL 1..28; /evidence="ECO:0000255"	axon ; GO:0030424 | located_in inferred from direct assay <newline> cell surface ; GO:0009986 | located_in inferred from direct assay <newline> plasma membrane ; GO:0005886 | located_in inferred from high throughput direct assay	1	1	0	0	0	0	0	0	0	1	1
Neurexin 1, isoform F	A0A0B4KGL0	Nrx-1	0.11085	1.72642	42.4663	5.67e-05	0.82185	2.91142	63.7117	4.25e-07	1.39392	1.185	51.5756	6.96e-06	TRANSMEM 84..105; /note="Helical"; /evidence="ECO:0000256|SAM:Phobius"; TRANSMEM 1702..1725; /note="Helical"; /evidence="ECO:0000256|SAM:Phobius"		type I terminal bouton ; GO:0061174 | located_in inferred from mutant phenotype <newline> trans-synaptic protein complex ; GO:0098820 | part_of inferred from physical interaction with Nlg1 <newline> neuromuscular junction ; GO:0031594 | located_in inferred from direct assay <newline> terminal bouton ; GO:0043195 | located_in inferred from direct assay <newline> presynaptic membrane ; GO:0042734 |…	1	1	0	0	0	0	0	0	0	1	0
receptor protein-tyrosine kinase	Q7KJ08	Alk	0.01685	1.62975	36.855	0.000206299	0.84205	3.00508	58.7757	1.33e-06	1.35642	1.37533	47.9107	1.62e-05	TRANSMEM 1104..1128; /note="Helical"; /evidence="ECO:0000256|SAM:Phobius"	SIGNAL 1..23; /evidence="ECO:0000256|SAM:SignalP"	membrane ; GO:0016020 | located_in inferred from electronic annotation with InterPro:IPR000998, InterPro:IPR002011 <newline> plasma membrane ; GO:0005886 | is_active_in inferred from biological aspect of ancestor with PANTHER:PTN001230349 <newline> postsynapse ; GO:0098794 | is_active_in inferred from direct assay <newline> receptor complex ; GO:0043235 | part_of inferred from biological aspect o…	1	1	0	0	0	0	0	0	0	1	1
Plexin-B	Q9V4A7	PlexB	0.17145	1.77075	42.4589	5.68e-05	0.60565	2.49442	51.8112	6.59e-06	1.24158	0.723667	42.0661	6.21e-05	TRANSMEM 1381..1401; /note="Helical"; /evidence="ECO:0000255"	SIGNAL 1..33; /evidence="ECO:0000255"	semaphorin receptor complex ; GO:0002116 | part_of inferred from biological aspect of ancestor with PANTHER:PTN001098994 <newline> plasma membrane ; GO:0005886 | is_active_in inferred from biological aspect of ancestor with PANTHER:PTN001098994 <newline> plasma membrane ; GO:0005886 | located_in inferred from high throughput direct assay <newline> dendrite ; GO:0030425 | located_in inferred from …	1	1	0	0	0	0	0	0	0	1	1
Neurexin-4	Q94887	Nrx-IV	0.00025	2.57042	52.676	5.4e-06	0.35905	3.16842	62.9382	5.08e-07	1.32742	0.598	27.4216	0.00181065	TRANSMEM 1218..1238; /note="Helical"; /evidence="ECO:0000255"	SIGNAL 1..35; /evidence="ECO:0000255"	plasma membrane ; GO:0005886 | located_in inferred from high throughput direct assay <newline> synapse ; GO:0045202 | located_in inferred from direct assay <newline> presynaptic active zone ; GO:0048786 | located_in inferred from direct assay <newline> plasma membrane ; GO:0005886 | located_in inferred from direct assay <newline> pleated septate junction ; GO:0005919 | located_in inferred from di…	1	1	0	0	0	0	0	0	0	1	1
Clathrin heavy chain	P29742	Chc	0.35525	1.00542	31.0383	0.000787358	0.55785	1.34308	37.4568	0.000179604	0.92625	0.337667	29.3147	0.00117093			perinuclear region of cytoplasm ; GO:0048471 | located_in inferred from direct assay <newline> cell cortex ; GO:0005938 | is_active_in inferred from biological aspect of ancestor with PANTHER:PTN002568829 <newline> plasma membrane ; GO:0005886 | located_in inferred from direct assay <newline> clathrin coat of coated pit ; GO:0030132 | part_of inferred from electronic annotation with InterPro:IPR0…	1	1	0	1	0	0	0	1	0	0	0
Sodium/potassium-transporting ATPase subunit alpha	P13607	Atpalpha	0.16105	1.59508	43.4651	4.5e-05	0.76345	2.59908	58.2487	1.5e-06	1.30108	1.004	47.6796	1.71e-05	TRANSMEM 115..135; /note="Helical"; /evidence="ECO:0000255"; TRANSMEM 147..167; /note="Helical"; /evidence="ECO:0000255"; TRANSMEM 312..332; /note="Helical"; /evidence="ECO:0000255"; TRANSMEM 338..358; /note="Helical"; /evidence="ECO:0000255"; TRANSMEM 808..828; /note="Helical"; /evidence="ECO:0000255"; TRANSMEM 870..890; /note="Helical"; /evidence="ECO:0000255"; TRANSMEM 935..955; /note="Helical…		membrane ; GO:0016020 | located_in inferred from electronic annotation with InterPro:IPR001757, InterPro:IPR005775 <newline> basolateral plasma membrane ; GO:0016323 | located_in inferred from direct assay <newline> plasma membrane ; GO:0005886 | located_in inferred from direct assay <newline> plasma membrane ; GO:0005886 | located_in inferred from high throughput direct assay <newline> cytoplasm…	1	1	1	1	0	0	0	0	0	1	0
Mind-meld, isoform J	X2JE21	mmd	0.06785	1.69808	40.6891	8.53e-05	0.89745	3.08075	59.0806	1.24e-06	1.43842	1.38267	52.3766	5.79e-06		SIGNAL 1..25; /evidence="ECO:0000256|SAM:SignalP"	membrane ; GO:0016020 | located_in inferred from sequence or structural similarity with HGNC:195	0	1	0	0	0	0	0	0	0	0	1
Contactin	Q9VN14	Cont	0.06465	3.24442	55.4593	2.84e-06	-0.36815	2.52308	56.2344	2.38e-06	1.00175	-0.721333	35.4212	0.000286999		SIGNAL 1..18; /evidence="ECO:0000255"	axon ; GO:0030424 | is_active_in inferred from biological aspect of ancestor with PANTHER:PTN001296633 <newline> plasma membrane ; GO:0005886 | is_active_in inferred from biological aspect of ancestor with PANTHER:PTN001296633 <newline> septate junction ; GO:0005918 | located_in inferred from direct assay <newline> plasma membrane ; GO:0005886 | located_in inferred from high throughput direct ass…	1	1	0	0	0	0	0	0	0	0	1
Uncharacterized protein, isoform C	Q0KHN6	CG42346	0.13205	1.53425	36.2112	0.000239263	0.78745	2.62658	51.4714	7.13e-06	1.29192	1.09233	48.1974	1.51e-05	TRANSMEM 1638..1663; /note="Helical"; /evidence="ECO:0000256|SAM:Phobius"		cellular_component ; GO:0005575 | is_active_in no biological data available	0	0	0	0	0	0	0	0	0	1	0
Uncharacterized protein, isoform H	X2J9Z3	stol	0.13485	1.33725	20.5678	0.00877439	0.85025	2.52958	33.5004	0.000446641	1.26592	1.19233	52.8051	5.24e-06	TRANSMEM 1247..1269; /note="Helical"; /evidence="ECO:0000256|SAM:Phobius"	SIGNAL 1..28; /evidence="ECO:0000256|SAM:SignalP"	voltage-gated calcium channel complex ; GO:0005891 | part_of inferred from biological aspect of ancestor with PANTHER:PTN000018330	0	0	0	0	0	0	0	0	0	1	1
Axotactin	M9PE65	axo	0.23805	1.82342	41.3128	7.39e-05	0.68965	2.57608	51.2555	7.49e-06	1.34375	0.752667	33.1667	0.000482312	TRANSMEM 1817..1837; /note="Helical"; /evidence="ECO:0000255"	SIGNAL 1..18; /evidence="ECO:0000255"	extracellular region ; GO:0005576 | located_in inferred from sequence or structural similarity	0	0	0	0	0	0	1	0	0	1	1
Protein slit	P24014	sli	0.41205	2.42508	56.931	2.03e-06	0.31685	2.26642	54.1098	3.88e-06	1.30275	-0.158667	7.79198	0.166265		SIGNAL 1..36	extracellular region ; GO:0005576 | located_in inferred from direct assay <newline> cell surface ; GO:0009986 | located_in inferred from direct assay <newline> Slit-Robo signaling complex ; GO:0071666 | part_of inferred from direct assay <newline> axon ; GO:0030424 | located_in inferred from direct assay	0	0	0	0	0	0	1	0	0	0	1
BIR repeat containing ubiquitin-conjugating enzyme, isoform B	A0A0B4KG50	Bruce	0.27605	1.11258	42.9001	5.13e-05	0.40045	1.31992	49.1154	1.23e-05	0.82475	0.207333	17.9657	0.0159744			nucleus ; GO:0005634 | is_active_in inferred from biological aspect of ancestor with PANTHER:PTN000799330	0	0	1	0	0	0	0	0	0	0	0
Coronin	D6W4T8	pod1	0.26145	1.25575	39.0069	0.000125694	0.47785	1.61642	46.4684	2.26e-05	0.944083	0.360667	28.1377	0.00153542			actin filament ; GO:0005884 | colocalizes_with inferred from direct assay <newline> neuromuscular junction ; GO:0031594 | located_in inferred from direct assay <newline> growth cone ; GO:0030426 | located_in inferred from direct assay <newline> cytoplasmic microtubule ; GO:0005881 | colocalizes_with inferred from direct assay	0	0	0	1	0	0	0	0	0	0	0
Terribly reduced optic lobes, isoform AT	Q9W4Y3	trol	0.32505	1.78508	23.8372	0.00413316	0.23105	1.62842	21.5485	0.00700083	0.96075	-0.156667	6.78354	0.209723			basement membrane ; GO:0005604 | located_in inferred from direct assay <newline> plasma membrane ; GO:0005886 | is_active_in inferred from biological aspect of ancestor with PANTHER:PTN002557696 <newline> basement membrane ; GO:0005604 | located_in inferred from sequence or structural similarity	1	1	0	0	0	0	0	0	0	0	0
FI24025p1	A1Z920	fra	0.11845	2.08825	45.9374	2.55e-05	0.53005	2.77425	56.0976	2.46e-06	1.29675	0.686	30.8954	0.000813687	TRANSMEM 1226..1249; /note="Helical"; /evidence="ECO:0000256|SAM:Phobius"	SIGNAL 1..31; /evidence="ECO:0000256|SAM:SignalP"	axonal growth cone ; GO:0044295 | located_in inferred from mutant phenotype inferred from genetic interaction with UniProtKB:Q24567,UniProtKB:Q24568 <newline> perivitelline space ; GO:0098595 | located_in inferred from high throughput direct assay <newline> plasma membrane ; GO:0005886 | located_in inferred from sequence or structural similarity with HGNC:2701 <newline> membrane ; GO:0016020 | lo…	1	1	0	0	0	0	0	0	0	1	1
LD23292p	Q9VLT3	Mcr	0.48665	3.26692	57.3594	1.84e-06	-0.07735	2.32692	50.0408	9.91e-06	1.32342	-0.94	39.4728	0.000112906	TRANSMEM 1725..1745; /note="Helical"; /evidence="ECO:0000256|SAM:Phobius"	SIGNAL 1..24; /evidence="ECO:0000256|SAM:SignalP"	extracellular space ; GO:0005615 | located_in inferred from electronic annotation with InterPro:IPR011626 <newline> plasma membrane ; GO:0005886 | located_in inferred from high throughput direct assay <newline> lateral plasma membrane ; GO:0016328 | located_in inferred from direct assay <newline> extracellular space ; GO:0005615 | located_in inferred from direct assay <newline> apicolateral plasm…	1	1	0	0	0	0	1	0	0	1	1
Fat-body protein 1	Q04691	Fbp1	0.18385	-0.158583	4.39853	0.363201	0.07165	-0.345583	7.5691	0.175021	0.0269167	-0.187	5.6219	0.274037		SIGNAL 1..17; /evidence="ECO:0000255"	cellular_component ; GO:0005575 | is_active_in no biological data available	0	0	0	0	0	0	0	0	0	0	1
Kinesin-like protein unc-104	A1ZAJ2	unc-104	0.37805	1.19008	42.9753	5.04e-05	0.52745	1.43908	51.7863	6.63e-06	0.978583	0.249	20.6636	0.00858292			kinesin complex ; GO:0005871 | part_of inferred from biological aspect of ancestor with PANTHER:PTN000648413 <newline> axon ; GO:0030424 | located_in inferred from direct assay <newline> microtubule associated complex ; GO:0005875 | part_of inferred from mutant phenotype <newline> dendrite ; GO:0030425 | located_in inferred from direct assay <newline> microtubule ; GO:0005874 | is_active_in infer…	0	0	0	0	0	0	0	0	0	0	0
Heat shock 70 kDa protein cognate 4	P11147	Hsc70-4	0.27145	1.35658	43.9581	4.02e-05	0.53425	1.79458	56.9031	2.04e-06	1.03308	0.438	30.8775	0.000817054			cytoplasm ; GO:0005737 | is_active_in inferred from biological aspect of ancestor with PANTHER:PTN002321897 <newline> Z disc ; GO:0030018 | colocalizes_with inferred from direct assay <newline> cytoplasm ; GO:0005737 | located_in inferred from direct assay <newline> cytoplasm ; GO:0005737 | located_in inferred from high throughput direct assay <newline> cytosol ; GO:0005829 | is_active_in inferre…	1	1	1	1	1	0	0	0	0	0	0
Protein sidekick	O97394	sdk	0.18085	1.85142	44.9382	3.21e-05	0.31765	2.07942	54.2633	3.75e-06	1.03542	0.228	12.0143	0.0628881	TRANSMEM 2002..2022; /note="Helical"; /evidence="ECO:0000255"	SIGNAL 1..47; /evidence="ECO:0000255"	apical part of cell ; GO:0045177 | located_in inferred from direct assay <newline> plasma membrane ; GO:0005886 | located_in non-traceable author statement <newline> perivitelline space ; GO:0098595 | located_in inferred from high throughput direct assay	1	1	0	0	0	0	0	0	0	1	1
Ankyrin repeat and KH domain-containing protein mask	Q9VCA8	mask	0.29245	0.794917	26.5555	0.00221029	0.24805	0.720917	24.9897	0.00316977	0.573417	-0.074	5.24331	0.298998			cytosol ; GO:0005829 | located_in inferred from high throughput direct assay <newline> cytoplasm ; GO:0005737 | is_active_in inferred from biological aspect of ancestor with PANTHER:PTN001506277 <newline> M band ; GO:0031430 | located_in inferred from direct assay <newline> nucleus ; GO:0005634 | located_in inferred from high throughput direct assay <newline> cytoplasm ; GO:0005737 | located_in i…	0	0	1	1	0	0	0	0	0	0	0
Eukaryotic translation elongation factor 2	P13060	eEF2	0.37465	0.869417	28.9111	0.00128497	0.60225	1.24875	36.2334	0.000238047	0.912083	0.379333	28.47	0.00142232			cytosol ; GO:0005829 | is_active_in inferred from biological aspect of ancestor with PANTHER:PTN000562745 <newline> ribonucleoprotein complex ; GO:1990904 | part_of inferred from biological aspect of ancestor with PANTHER:PTN000562745 <newline> cytosol ; GO:0005829 | located_in inferred from sequence or structural similarity	0	0	0	1	0	0	0	0	0	0	0
DNA topoisomerase 2	P15348	Top2	0.21405	0.96425	38.8049	0.000131677	0.39285	1.26225	48.1421	1.53e-05	0.74875	0.298	24.9591	0.00319218			nucleus ; GO:0005634 | is_active_in inferred from biological aspect of ancestor with PANTHER:PTN000018888 <newline> nucleus ; GO:0005634 | located_in inferred from direct assay <newline> chromosome ; GO:0005694 | located_in inferred from direct assay <newline> condensed chromosome ; GO:0000793 | colocalizes_with inferred from direct assay	0	0	1	0	0	0	0	0	0	0	0
Probable ubiquitin carboxyl-terminal hydrolase FAF	P55824	faf	0.27205	1.12758	43.3795	4.59e-05	0.50745	1.51992	51.8543	6.52e-06	0.91925	0.392333	32.6567	0.000542419			nucleus ; GO:0005634 | is_active_in inferred from biological aspect of ancestor with PANTHER:PTN002541993 <newline> cytosol ; GO:0005829 | is_active_in inferred from biological aspect of ancestor with PANTHER:PTN002541993 <newline> cytoplasm ; GO:0005737 | located_in inferred from direct assay	0	0	1	1	0	0	0	0	0	0	0
Neurotactin	P23654	Nrt	0.07805	2.65925	44.1467	3.85e-05	0.59065	3.51358	69.423	1.14e-07	1.56892	0.854333	28.3383	0.00146612	TRANSMEM 325..346; /note="Helical; Signal-anchor for type II membrane protein"; /evidence="ECO:0000255"		cytoplasm ; GO:0005737 | located_in inferred from high throughput direct assay <newline> plasma membrane ; GO:0005886 | located_in inferred from high throughput direct assay <newline> axon ; GO:0030424 | located_in inferred from direct assay <newline> basolateral plasma membrane ; GO:0016323 | located_in inferred from direct assay <newline> plasma membrane ; GO:0005886 | located_in inferred from …	1	1	0	1	0	0	0	0	0	1	0
Eukaryotic translation initiation factor 4G1, isoform B	A8DZ29	eIF4G1	0.27685	0.740583	26.0842	0.00246363	0.07745	0.40825	19.2033	0.0120136	0.406917	-0.332333	23.0318	0.00497536			cytosol ; GO:0005829 | located_in inferred from high throughput direct assay <newline> eukaryotic translation initiation factor 4F complex ; GO:0016281 | part_of inferred from biological aspect of ancestor with PANTHER:PTN000583430 <newline> eukaryotic translation initiation factor 4F complex ; GO:0016281 | part_of inferred from direct assay <newline> eukaryotic translation initiation factor 4F c…	0	0	0	1	0	0	0	0	0	0	0
Protein 4.1 homolog	Q9V8R9	cora	0.39165	1.38192	45.2249	3e-05	0.35425	1.31958	48.7444	1.34e-05	0.91325	-0.0623333	3.46397	0.450405			septate junction ; GO:0005918 | located_in inferred from direct assay <newline> plasma membrane ; GO:0005886 | located_in inferred from direct assay <newline> cytoskeleton ; GO:0005856 | is_active_in inferred from biological aspect of ancestor with PANTHER:PTN008596437 <newline> smooth septate junction ; GO:0005920 | located_in inferred from direct assay <newline> plasma membrane ; GO:0005886 | i…	1	1	0	0	0	0	0	0	0	0	0
Multiple EGF like domains 8, isoform B	Q9VLT6	Megf8	0.04665	1.76525	42.1833	6.05e-05	0.79765	3.01692	60.0783	9.82e-07	1.37858	1.25167	47.212	1.9e-05	TRANSMEM 2717..2739; /note="Helical"; /evidence="ECO:0000256|SAM:Phobius"	SIGNAL 1..16; /evidence="ECO:0000256|SAM:SignalP"	-	0	0	0	0	0	0	0	0	0	1	1
Disco-interacting protein 2	Q9W0S9	DIP2	0.18845	1.33492	47.0863	1.96e-05	0.51985	1.88725	54.7043	3.39e-06	0.998583	0.552333	39.4019	0.000114765			plasma membrane ; GO:0005886 | located_in inferred from direct assay	1	1	0	0	0	0	0	0	0	0	0
Fasciclin-2	P34082	Fas2	0.06765	2.45192	45.7023	2.69e-05	0.56725	3.28458	67.2989	1.86e-07	1.46475	0.832667	31.6124	0.000689861	TRANSMEM 752..769; /note="Helical"; /evidence="ECO:0000255"	SIGNAL 1..28; /evidence="ECO:0000255"	neuromuscular junction ; GO:0031594 | located_in inferred from direct assay <newline> plasma membrane ; GO:0005886 | located_in inferred from direct assay <newline> cytoplasm ; GO:0005737 | located_in inferred from direct assay <newline> axon ; GO:0030424 | located_in inferred from direct assay <newline> membrane ; GO:0016020 | located_in inferred from electronic annotation with InterPro:IPR00913…	1	1	0	1	0	0	0	0	0	1	1
E3 SUMO-protein ligase RanBP2	A0A0B4K7J2	Nup358	0.23845	0.927417	37.2626	0.000187818	0.28205	1.00008	43.2439	4.74e-05	0.64575	0.0726667	4.76758	0.333613			annulate lamellae ; GO:0005642 | located_in inferred from direct assay <newline> nuclear pore ; GO:0005643 | part_of inferred from biological aspect of ancestor with PANTHER:PTN000566604 <newline> cytoplasm ; GO:0005737 | is_active_in inferred from biological aspect of ancestor with PANTHER:PTN000566604	0	0	0	1	0	0	0	0	0	0	0
LP22668p	Q9VPZ7	robo3	0.11985	1.80642	49.5414	1.11e-05	0.57345	2.56242	57.4445	1.8e-06	1.22042	0.756	40.2987	9.34e-05	TRANSMEM 868..890; /note="Helical"; /evidence="ECO:0000256|SAM:Phobius"	SIGNAL 1..19; /evidence="ECO:0000256|SAM:SignalP"	axon ; GO:0030424 | located_in inferred from direct assay <newline> M band ; GO:0031430 | is_active_in inferred from biological aspect of ancestor with PANTHER:PTN002675417 <newline> plasma membrane ; GO:0005886 | located_in inferred from direct assay	1	1	0	0	0	0	0	0	0	1	1
Heat shock protein 83	P02828	Hsp83	0.28845	1.00992	39.4228	0.000114213	0.42065	1.23025	46.9087	2.04e-05	0.802583	0.220333	19.6085	0.0109434			chaperone complex ; GO:0101031 | part_of inferred from direct assay <newline> plasma membrane ; GO:0005886 | is_active_in inferred from biological aspect of ancestor with PANTHER:PTN000163629 <newline> perinuclear region of cytoplasm ; GO:0048471 | is_active_in inferred from biological aspect of ancestor with PANTHER:PTN000163629 <newline> protein-containing complex ; GO:0032991 | part_of inferre…	1	1	0	1	0	0	0	0	1	0	0
Staphylococcal nuclease domain-containing protein 1	Q9W0S7	Tudor-SN	0.29545	0.896583	23.5088	0.00445783	0.39485	1.06225	26.5336	0.00222147	0.736917	0.165667	14.0883	0.0390097			nucleus ; GO:0005634 | is_active_in inferred from biological aspect of ancestor with PANTHER:PTN000266557 <newline> cytosol ; GO:0005829 | is_active_in inferred from biological aspect of ancestor with PANTHER:PTN000266557 <newline> RISC complex ; GO:0016442 | part_of inferred from electronic annotation with InterPro:IPR016685 <newline> cytoplasm ; GO:0005737 | located_in inferred from direct assa…	0	0	1	1	0	0	0	0	0	0	0
Dodeca-satellite-binding protein 1, isoform A	Q7KN75	Dp1	0.32885	0.551417	20.0553	0.00987351	0.36425	0.610417	32.0246	0.000627387	0.578917	0.059	2.29881	0.589005			polytene chromosome chromocenter ; GO:0005701 | located_in inferred from direct assay <newline> heterochromatin ; GO:0000792 | located_in inferred from direct assay <newline> ribonucleoprotein complex ; GO:1990904 | part_of inferred from direct assay <newline> nucleus ; GO:0005634 | is_active_in inferred from biological aspect of ancestor with PANTHER:PTN001318954 <newline> nucleus ; GO:0005634 |…	0	0	1	1	0	0	0	0	0	0	0
Rho GTPase-activating protein 100F	Q9V9S7	RhoGAP100F	0.20245	1.42658	48.8512	1.3e-05	0.40705	1.76758	47.101	1.95e-05	0.943583	0.341	20.7302	0.00845241			presynaptic active zone cytoplasmic component ; GO:0098831 | is_active_in inferred from direct assay <newline> neuromuscular junction ; GO:0031594 | is_active_in inferred from mutant phenotype inferred from direct assay <newline> presynaptic active zone ; GO:0048786 | located_in inferred from direct assay <newline> synaptic membrane ; GO:0097060 | is_active_in inferred from biological aspect of a…	0	1	0	1	0	0	0	0	0	0	0
Spinophilin, isoform J	M9NFI9	Spn	0.31105	1.22008	43.3408	4.63e-05	0.46325	1.47375	49.7489	1.06e-05	0.925917	0.253667	21.5266	0.0070362			actin cytoskeleton ; GO:0015629 | is_active_in inferred from biological aspect of ancestor with PANTHER:PTN000414425 <newline> apical cortex ; GO:0045179 | located_in inferred from high throughput direct assay <newline> cytoplasm ; GO:0005737 | is_active_in inferred from biological aspect of ancestor with PANTHER:PTN000414425 <newline> dendrite ; GO:0030425 | is_active_in inferred from biological…	0	0	0	1	0	0	0	0	0	0	0
Toll-like receptor 7	Q7KIN0	Toll-7	0.21605	1.87592	42.211	6.01e-05	0.71825	2.71292	52.883	5.15e-06	1.38492	0.837	39.0911	0.00012328	TRANSMEM 1050..1070; /note="Helical"; /evidence="ECO:0000255"	SIGNAL 1..16; /evidence="ECO:0000255"	extracellular space ; GO:0005615 | is_active_in inferred from biological aspect of ancestor with PANTHER:PTN001224703 <newline> plasma membrane ; GO:0005886 | located_in inferred from direct assay <newline> external side of plasma membrane ; GO:0009897 | located_in inferred from direct assay <newline> extracellular matrix ; GO:0031012 | is_active_in inferred from biological aspect of ancestor wit…	1	1	0	0	0	0	1	0	0	1	1
Uncharacterized protein, isoform B	Q0KI25	CG4467	0.00625	1.74125	34.4354	0.00036013	1.10005	3.56425	59.1179	1.23e-06	1.61425	1.823	50.2573	9.42e-06	TRANSMEM 73..95; /note="Helical"; /evidence="ECO:0000256|SAM:Phobius"		cytoplasm ; GO:0005737 | is_active_in inferred from biological aspect of ancestor with PANTHER:PTN000164250	0	0	0	1	0	0	0	0	0	1	0
Friend of echinoid, isoform H	A0A023GPK8	fred	0.10165	1.68775	38.5334	0.00014017	0.98345	3.15742	64.3009	3.71e-07	1.51158	1.46967	51.5742	6.96e-06	TRANSMEM 989..1011; /note="Helical"; /evidence="ECO:0000256|SAM:Phobius"	SIGNAL 1..21; /evidence="ECO:0000256|SAM:SignalP"	plasma membrane ; GO:0005886 | is_active_in inferred from biological aspect of ancestor with PANTHER:PTN002267887 <newline> cell-cell junction ; GO:0005911 | is_active_in inferred from biological aspect of ancestor with PANTHER:PTN002267887	1	1	0	0	0	0	0	0	0	1	1
DNA topoisomerase 1	P30189	Top1	0.34825	0.69125	16.3929	0.022946	-0.08515	-0.0310833	0.551585	0.880727	0.263583	-0.722333	36.2377	0.000237812			polytene chromosome puff ; GO:0005703 | located_in inferred from direct assay <newline> nucleolus ; GO:0005730 | located_in inferred from direct assay <newline> chromosome ; GO:0005694 | located_in inferred from electronic annotation with InterPro:IPR013030, InterPro:IPR013499, InterPro:IPR014727, InterPro:IPR036202 <newline> nucleus ; GO:0005634 | located_in inferred from direct assay <newline> …	0	0	1	1	0	0	0	0	0	0	0
GM14617p	Q9V9T5	Mccc1	0.10525	0.619583	17.5013	0.0177774	-0.53875	-0.45375	14.1106	0.0388097	-0.183583	-1.07333	45.643	2.73e-05			mitochondrial matrix ; GO:0005759 | located_in inferred from sequence or structural similarity with UniProtKB:Q96RQ3 <newline> mitochondrion ; GO:0005739 | is_active_in inferred from biological aspect of ancestor with PANTHER:PTN000429500 <newline> methylcrotonoyl-CoA carboxylase complex ; GO:1905202 | part_of inferred from sequence or structural similarity with UniProtKB:Q96RQ3	0	0	0	0	1	0	0	0	0	0	0
Roundabout 1, isoform A	Q9W213	robo1	0.11365	1.86358	44.5722	3.49e-05	0.54765	2.58692	54.6907	3.4e-06	1.22075	0.723333	33.4721	0.000449563	TRANSMEM 917..940; /note="Helical"; /evidence="ECO:0000256|SAM:Phobius"		axonal growth cone ; GO:0044295 | located_in inferred from direct assay <newline> plasma membrane ; GO:0005886 | located_in inferred from direct assay <newline> Slit-Robo signaling complex ; GO:0071666 | part_of inferred from direct assay <newline> neuronal cell body ; GO:0043025 | located_in inferred from direct assay <newline> vesicle ; GO:0031982 | located_in inferred from direct assay <newlin…	1	1	0	0	0	0	0	0	0	1	0
Sticks and stones, isoform B	Q0E9F2	sns	0.09665	1.60608	36.9816	0.000200376	0.84845	2.85908	55.5504	2.79e-06	1.36558	1.253	50.1834	9.59e-06	TRANSMEM 1089..1112; /note="Helical"; /evidence="ECO:0000256|SAM:Phobius"; TRANSMEM 1141..1166; /note="Helical"; /evidence="ECO:0000256|SAM:Phobius"		plasma membrane ; GO:0005886 | is_active_in inferred from biological aspect of ancestor with PANTHER:PTN002267887 <newline> plasma membrane ; GO:0005886 | located_in inferred from direct assay <newline> nephrocyte diaphragm ; GO:0005917 | located_in inferred from direct assay <newline> apical plasma membrane ; GO:0016324 | is_active_in inferred from direct assay <newline> cell-cell junction ; GO:…	1	1	0	0	0	0	0	0	0	1	0
E1 ubiquitin-activating enzyme	Q8T0L3	Uba1	0.29545	0.954917	39.3332	0.000116595	0.58245	1.43325	50.1823	9.59e-06	0.916583	0.478333	37.6719	0.000170926			plasma membrane ; GO:0005886 | located_in inferred from high throughput direct assay <newline> cytoplasm ; GO:0005737 | is_active_in inferred from biological aspect of ancestor with PANTHER:PTN000102040 <newline> nucleus ; GO:0005634 | is_active_in inferred from biological aspect of ancestor with PANTHER:PTN000102404 <newline> dendrite ; GO:0030425 | located_in inferred from mutant phenotype	1	1	1	1	0	0	0	0	0	0	0
CAD protein	P05990	r	0.34005	1.02508	35.1693	0.000304134	0.54685	1.36975	42.7259	5.34e-05	0.922417	0.344667	28.3547	0.0014606			cytosol ; GO:0005829 | is_active_in inferred from biological aspect of ancestor with PANTHER:PTN000150227 <newline> cytoplasm ; GO:0005737 | is_active_in inferred from biological aspect of ancestor with PANTHER:PTN000150222	0	0	0	1	0	0	0	0	0	0	0
Intermembrane lipid transfer protein Vps13	A1Z713	Vps13	0.27105	0.998417	39.0836	0.000123494	0.39725	1.20875	45.583	2.77e-05	0.775583	0.210333	15.7882	0.0263742			late endosome membrane ; GO:0031902 | located_in inferred from direct assay <newline> extrinsic component of membrane ; GO:0019898 | is_active_in inferred from biological aspect of ancestor with PANTHER:PTN000414878	0	1	0	0	0	0	0	0	0	0	0
Cadherin-87A	Q9VGG5	Cad87A	0.12205	2.02675	47.3998	1.82e-05	0.44105	2.55842	51.1441	7.68e-06	1.19858	0.531667	25.5723	0.00277185	TRANSMEM 1776..1796; /note="Helical"; /evidence="ECO:0000255"	SIGNAL 1..17; /evidence="ECO:0000255"	plasma membrane ; GO:0005886 | located_in inferred from sequence or structural similarity <newline> membrane ; GO:0016020 | located_in inferred from electronic annotation with InterPro:IPR002126, InterPro:IPR015919 <newline> plasma membrane ; GO:0005886 | located_in inferred from electronic annotation with InterPro:IPR020894 <newline> plasma membrane ; GO:0005886 | is_active_in inferred from biol…	1	1	0	0	0	0	0	0	0	1	1
Prominin-like protein	P82295	promL	0.13145	1.60325	38.0208	0.000157731	0.79945	2.71658	55.7309	2.67e-06	1.32942	1.11333	46.8098	2.08e-05	TRANSMEM 32..52; /note="Helical"; /evidence="ECO:0000255"; TRANSMEM 215..235; /note="Helical"; /evidence="ECO:0000255"; TRANSMEM 489..509; /note="Helical"; /evidence="ECO:0000255"; TRANSMEM 535..555; /note="Helical"; /evidence="ECO:0000255"; TRANSMEM 852..872; /note="Helical"; /evidence="ECO:0000255"		apical plasma membrane ; GO:0016324 | is_active_in inferred from direct assay <newline> membrane ; GO:0016020 | located_in inferred from electronic annotation with InterPro:IPR008795	1	1	0	0	0	0	0	0	0	1	0
Tripeptidyl-peptidase 2	Q9V6K1	TppII	0.37445	1.54408	44.2293	3.78e-05	0.29205	1.40675	45.8099	2.62e-05	0.923417	-0.137333	6.84183	0.206927			cytosol ; GO:0005829 | is_active_in inferred from biological aspect of ancestor with PANTHER:PTN000083315 <newline> cytosol ; GO:0005829 | located_in inferred from direct assay <newline> protein-containing complex ; GO:0032991 | part_of inferred from direct assay	0	0	0	1	0	0	0	0	0	0	0
FI19310p1	Q8IRH1	Psa	0.35665	1.66775	47.869	1.63e-05	0.34025	1.64042	48.673	1.36e-05	1.01008	-0.0273333	1.16186	0.765269			cytoplasm ; GO:0005737 | is_active_in inferred from biological aspect of ancestor with PANTHER:PTN000164250	0	0	0	1	0	0	0	0	0	0	0
205 kDa microtubule-associated protein	P23226	Map205	0.35205	1.19342	38.9025	0.000128751	0.24825	1.02042	38.1278	0.000153894	0.742917	-0.173	13.1625	0.0482784			microtubule associated complex ; GO:0005875 | part_of inferred from direct assay <newline> midbody ; GO:0030496 | located_in inferred from direct assay <newline> spindle ; GO:0005819 | located_in inferred from direct assay	0	0	0	0	0	0	0	0	0	0	0
DE-cadherin	Q24298	shg	0.30365	2.26858	44.0945	3.9e-05	0.52965	2.64525	57.1502	1.93e-06	1.39942	0.376667	14.4256	0.0360945	TRANSMEM 1329..1349; /note="Helical"; /evidence="ECO:0000255"	SIGNAL 1..69; /evidence="ECO:0000255"	catenin complex ; GO:0016342 | part_of inferred from direct assay <newline> plasma membrane ; GO:0005886 | located_in inferred from direct assay <newline> membrane ; GO:0016020 | located_in inferred from electronic annotation with InterPro:IPR002126, InterPro:IPR015919 <newline> plasma membrane ; GO:0005886 | located_in inferred from electronic annotation with InterPro:IPR020894 <newline> spot ad…	1	1	0	0	0	0	0	0	0	1	1
Protein disulfide-isomerase	P54399	Pdi	0.62745	1.44658	37.1984	0.000190617	0.25485	0.825583	24.9503	0.0031987	0.895583	-0.621	39.7486	0.000105959		SIGNAL 1..18; /evidence="ECO:0000255"	perinuclear region of cytoplasm ; GO:0048471 | located_in inferred from direct assay <newline> neuronal cell body ; GO:0043025 | located_in inferred from direct assay <newline> endoplasmic reticulum ; GO:0005783 | is_active_in inferred from biological aspect of ancestor with PANTHER:PTN000432607 <newline> fusome ; GO:0045169 | located_in inferred from direct assay <newline> rough endoplasmic reti…	0	1	0	1	0	0	1	0	1	0	1
Peroxidasin	Q9VZZ4	Pxn	0.11285	1.40725	29.9834	0.00100383	-0.17915	0.920583	20.2784	0.00937912	0.432417	-0.486667	22.5389	0.00557331		SIGNAL 1..23; /evidence="ECO:0000255"	collagen-containing extracellular matrix ; GO:0062023 | located_in inferred from sequence or structural similarity with UniProtKB:Q92626 <newline> extracellular space ; GO:0005615 | is_active_in inferred from biological aspect of ancestor with PANTHER:PTN000895746	0	0	0	0	0	0	1	0	0	0	1
Kainate-type ionotropic glutamate receptor subunit 1D	Q9VDH5	KaiR1D	0.09105	1.53425	32.8904	0.000513999	0.96945	2.99825	56.6328	2.17e-06	1.43675	1.464	48.998	1.26e-05	TRANSMEM 548..567; /note="Helical"; /evidence="ECO:0000256|SAM:Phobius"; TRANSMEM 622..644; /note="Helical"; /evidence="ECO:0000256|SAM:Phobius"; TRANSMEM 815..836; /note="Helical"; /evidence="ECO:0000256|SAM:Phobius"	SIGNAL 1..25; /evidence="ECO:0000256|SAM:SignalP"	presynaptic active zone ; GO:0048786 | located_in inferred from direct assay <newline> membrane ; GO:0016020 | located_in inferred from electronic annotation with InterPro:IPR001320, InterPro:IPR001508, InterPro:IPR019594 <newline> plasma membrane ; GO:0005886 | located_in inferred from sequence or structural similarity with GluRIIA <newline> presynaptic membrane ; GO:0042734 | located_in inferre…	1	1	0	0	0	0	0	0	0	1	1
Filamin-A	Q9VEN1	cher	0.33025	0.844583	28.677	0.00135613	0.27185	0.74725	25.8489	0.0026008	0.619417	-0.0973333	6.41666	0.22821			plasma membrane ; GO:0005886 | located_in inferred from direct assay <newline> female germline ring canal ; GO:0035324 | located_in inferred from direct assay <newline> nucleus ; GO:0005634 | colocalizes_with inferred from direct assay <newline> contractile ring ; GO:0070938 | colocalizes_with inferred from high throughput direct assay <newline> female germline ring canal outer rim ; GO:0035182 |…	1	1	1	1	0	0	0	0	0	0	0
Rho GTPase activating protein at 1A, isoform E	X2JC00	RhoGAP1A	0.26565	1.00192	40.2293	9.49e-05	0.35965	1.15858	42.3789	5.78e-05	0.74475	0.156667	10.7917	0.0833347			membrane ; GO:0016020 | is_active_in inferred from biological aspect of ancestor with PANTHER:PTN001142599	0	1	0	0	0	0	0	0	0	0	0
Myosin heavy chain-like, isoform B	Q8INC3	Mhcl	0.32685	0.98975	39.5213	0.000111652	0.46585	1.22142	42.461	5.67e-05	0.838583	0.231667	15.6455	0.0272553			myosin filament ; GO:0032982 | is_active_in inferred from biological aspect of ancestor with PANTHER:PTN005210253 <newline> sarcomere ; GO:0030017 | located_in inferred from direct assay <newline> cytoplasm ; GO:0005737 | is_active_in inferred from biological aspect of ancestor with PANTHER:PTN005210253 <newline> myosin II complex ; GO:0016460 | part_of inferred from biological aspect of ancestor…	0	0	0	1	0	0	0	0	0	0	0
DNA-directed RNA polymerase II subunit RPB1	P04052	Polr2A	0.27005	1.11758	40.4984	8.92e-05	0.59725	1.66292	52.2514	5.95e-06	0.98975	0.545333	36.5439	0.000221622			polytene chromosome puff ; GO:0005703 | located_in inferred from direct assay <newline> RNA polymerase II, core complex ; GO:0005665 | part_of inferred from direct assay <newline> polytene chromosome ; GO:0005700 | located_in inferred from direct assay <newline> RNA polymerase II, core complex ; GO:0005665 | part_of inferred from biological aspect of ancestor with PANTHER:PTN000453465 <newline> n…	0	0	1	0	0	0	0	0	0	0	0
Unc-13, isoform E	H9XVP2	unc-13	0.26005	1.19258	43.1767	4.81e-05	0.52045	1.62658	53.7556	4.21e-06	0.954083	0.434	34.7954	0.000331482			presynaptic membrane ; GO:0042734 | is_active_in inferred from biological aspect of ancestor with PANTHER:PTN000049880 <newline> neuron projection ; GO:0043005 | located_in inferred from sequence or structural similarity with UniProtKB:Q62768 <newline> neuromuscular junction ; GO:0031594 | is_active_in inferred from biological aspect of ancestor with PANTHER:PTN000049880 <newline> terminal bouton…	1	1	0	1	0	0	0	0	0	0	0
Zormin, isoform J	M9PBJ1	zormin	0.22385	0.93975	37.9602	0.00015995	-0.01415	0.543083	26.0592	0.00247786	0.401417	-0.396667	28.1531	0.00153			Z disc ; GO:0030018 | located_in inferred from direct assay <newline> M band ; GO:0031430 | located_in inferred from direct assay <newline> Z disc ; GO:0030018 | located_in inferred from physical interaction with rols	0	0	0	0	0	0	0	0	0	0	0
Tyrosine-protein kinase-like otk	Q6AWJ9	otk	0.06805	1.78758	38.317	0.000147331	0.83845	3.07158	59.9624	1.01e-06	1.42508	1.284	48.0953	1.55e-05	TRANSMEM 582..602; /note="Helical"; /evidence="ECO:0000255"	SIGNAL 1..22; /evidence="ECO:0000255"	plasma membrane ; GO:0005886 | located_in inferred from high throughput direct assay <newline> plasma membrane ; GO:0005886 | located_in inferred from direct assay <newline> axon ; GO:0030424 | is_active_in inferred from biological aspect of ancestor with PANTHER:PTN001296633 <newline> axon ; GO:0030424 | located_in inferred from direct assay <newline> plasma membrane ; GO:0005886 | is_active_in …	1	1	0	0	0	0	0	0	0	1	1
Chaoptin	P12024	chp	0.92925	2.59375	48.9096	1.29e-05	0.52505	1.92008	38.7116	0.000134537	1.62992	-0.673667	25.3579	0.00291212		SIGNAL 1..29; /evidence="ECO:0000269|PubMed:6420071"	rhabdomere ; GO:0016028 | located_in inferred from direct assay <newline> plasma membrane ; GO:0005886 | located_in inferred from direct assay <newline> rhabdomere microvillus ; GO:0035996 | located_in inferred from direct assay <newline> plasma membrane ; GO:0005886 | is_active_in inferred from biological aspect of ancestor with PANTHER:PTN001223373 <newline> rhabdomere ; GO:0016028 |	1	1	0	0	0	0	0	0	0	0	1
Transitional endoplasmic reticulum ATPase TER94	Q7KN62	TER94	0.38825	1.00875	39.1383	0.000121946	0.45045	1.11242	45.7149	2.68e-05	0.843583	0.103667	7.65698	0.171515			P granule ; GO:0043186 | located_in inferred from direct assay <newline> fusome ; GO:0045169 | located_in inferred from direct assay <newline> cytosol ; GO:0005829 | is_active_in inferred from biological aspect of ancestor with PANTHER:PTN000554506 <newline> nuclear membrane ; GO:0031965 | located_in inferred from high throughput direct assay <newline> plasma membrane ; GO:0005886 | located_in in…	1	1	1	1	0	0	0	0	0	0	0
18 wheeler	A1ZBR2	18w	0.22625	1.50125	37.8658	0.000163464	0.67305	2.24592	52.1992	6.03e-06	1.19908	0.744667	37.7537	0.000167738	TRANSMEM 995..1017; /note="Helical"; /evidence="ECO:0000256|SAM:Phobius"	SIGNAL 1..26; /evidence="ECO:0000256|SAM:SignalP"	membrane ; GO:0016020 | located_in inferred from electronic annotation with InterPro:IPR017241 <newline> plasma membrane ; GO:0005886 | located_in inferred from sequence or structural similarity with Tl <newline> plasma membrane ; GO:0005886 | is_active_in inferred from biological aspect of ancestor with PANTHER:PTN008138822 <newline> plasma membrane ; GO:0005886 | located_in inferred from direct…	1	1	0	0	0	0	0	0	0	1	1
Rho GTPase-activating protein 190	Q9VX32	RhoGAPp190	0.23545	1.15325	43.6518	4.31e-05	0.50225	1.59792	53.6497	4.32e-06	0.919083	0.444667	37.3781	0.000182892			cytosol ; GO:0005829 | is_active_in inferred from biological aspect of ancestor with PANTHER:PTN002508977	0	0	0	1	0	0	0	0	0	0	0
Uncharacterized protein, isoform E	R9PY60	CG32206	0.03905	1.73175	38.7574	0.000133126	0.96825	3.28042	57.7308	1.69e-06	1.50608	1.54867	55.771	2.65e-06	TRANSMEM 1174..1197; /note="Helical"; /evidence="ECO:0000256|SAM:Phobius"		plasma membrane ; GO:0005886 | is_active_in inferred from biological aspect of ancestor with PANTHER:PTN002372555	1	1	0	0	0	0	0	0	0	1	0
Alpha-mannosidase	Q8IPB7	LManII	0.64225	3.19792	58.2166	1.51e-06	0.17245	2.41492	46.9299	2.03e-05	1.52992	-0.783	29.3401	0.00116411		SIGNAL 1..24; /evidence="ECO:0000256|RuleBase:RU361199"	extracellular region ; GO:0005576 | located_in inferred from high throughput direct assay <newline> lysosome ; GO:0005764 | is_active_in inferred from biological aspect of ancestor with PANTHER:PTN000176486	0	0	0	0	0	0	1	0	0	0	1
Protein still life, isoform SIF type 1	P91621	sif	0.22845	1.17825	43.8162	4.15e-05	0.38925	1.44625	46.5955	2.19e-05	0.83375	0.268	19.2105	0.0119935			synapse ; GO:0045202 | located_in inferred from direct assay <newline> synapse ; GO:0045202 | is_active_in inferred from biological aspect of ancestor with PANTHER:PTN002916489 <newline> membrane ; GO:0016020 | is_active_in inferred from biological aspect of ancestor with PANTHER:PTN002916489	0	1	0	0	0	0	0	0	0	0	0
Protein argonaute-2	Q9VUQ5	AGO2	0.29405	1.01758	20.0055	0.00998733	0.04205	0.597583	16.3089	0.0233944	0.491083	-0.42	14.6075	0.0346138			RISC complex ; GO:0016442 | part_of inferred from sequence or structural similarity with UniProtKB:Q9UKV8 <newline> cytoplasm ; GO:0005737 | located_in inferred from direct assay <newline> RISC complex ; GO:0016442 | part_of traceable author statement <newline> RISC-loading complex ; GO:0070578 | part_of inferred from genetic interaction with r2d2,Dcr-2 <newline> nucleus ; GO:0005634 | located_in…	0	0	1	1	0	0	0	0	0	0	0
LD20667p	Q9VPI9	Zir	0.28705	1.19008	44.112	3.88e-05	0.47945	1.51075	50.1201	9.73e-06	0.923417	0.320667	25.2376	0.00299395			cellular_component ; GO:0005575 | is_active_in no biological data available	0	0	0	0	0	0	0	0	0	0	0
Lamin Dm0	P08928	Lam	0.27285	0.888083	34.4521	0.000358751	0.37445	1.05742	35.5806	0.000276658	0.71275	0.169333	9.58911	0.109923			nuclear envelope ; GO:0005635 | located_in inferred from direct assay <newline> lamin filament ; GO:0005638 | located_in traceable author statement <newline> lamin filament ; GO:0005638 | located_in inferred from direct assay <newline> nuclear lamina ; GO:0005652 | located_in inferred from direct assay <newline> nuclear envelope ; GO:0005635 | is_active_in inferred from biological aspect of ances…	0	1	1	0	0	0	0	0	0	0	0
Restin homolog	Q9VJE5	CLIP-190	0.24305	0.982583	36.0587	0.000247814	0.32245	1.11492	45.2844	2.96e-05	0.70225	0.132333	8.55062	0.139617			kinetochore ; GO:0000776 | located_in inferred from direct assay <newline> spindle microtubule ; GO:0005876 | located_in inferred from direct assay <newline> microtubule plus-end ; GO:0035371 | located_in inferred from direct assay <newline> microtubule plus-end ; GO:0035371 | colocalizes_with inferred from direct assay <newline> microtubule associated complex ; GO:0005875 | part_of inferred from…	0	0	0	0	0	0	0	1	0	0	0
Ankyrin, isoform B	Q0KIE7	Ank	0.28545	1.02575	40.7064	8.5e-05	0.28325	1.02208	39.876	0.000102896	0.693917	-0.00366667	0.164806	0.962763			plasma membrane ; GO:0005886 | located_in inferred from direct assay <newline> plasma membrane ; GO:0005886 | is_active_in inferred from biological aspect of ancestor with PANTHER:PTN002380879 <newline> neuron projection ; GO:0043005 | is_active_in inferred from biological aspect of ancestor with PANTHER:PTN002380879 <newline> spectrosome ; GO:0045170 | located_in inferred from direct assay <newl…	1	1	0	0	0	0	0	0	0	0	0
Uncharacterized protein, isoform G	A8DYL2	CG34370	0.16785	1.47392	36.0971	0.000245632	1.00905	2.87592	60.8327	8.26e-07	1.45842	1.402	52.0644	6.22e-06	TRANSMEM 911..932; /note="Helical"; /evidence="ECO:0000256|SAM:Phobius"	SIGNAL 1..33; /evidence="ECO:0000256|SAM:SignalP"	plasma membrane ; GO:0005886 | is_active_in inferred from biological aspect of ancestor with PANTHER:PTN002372555	1	1	0	0	0	0	0	0	0	1	1
Semaphorin-1A	Q24322	Sema1a	-0.00795	2.24592	51.8456	6.54e-06	0.55445	3.18325	64.7378	3.36e-07	1.35908	0.937333	44.2504	3.76e-05	TRANSMEM 41..61; /note="Helical"; /evidence="ECO:0000255"; TRANSMEM 658..678; /note="Helical"; /evidence="ECO:0000255"		membrane ; GO:0016020 | located_in inferred from sequence or structural similarity <newline> extracellular space ; GO:0005615 | is_active_in inferred from biological aspect of ancestor with PANTHER:PTN000744245	0	1	0	0	0	0	1	0	0	1	0
Toll-like receptor 6	Q9VUN0	Toll-6	0.10205	1.59258	37.8819	0.000162858	0.82845	2.80325	57.427	1.81e-06	1.34442	1.21067	47.0642	1.97e-05	TRANSMEM 1058..1078; /note="Helical"; /evidence="ECO:0000255"	SIGNAL 1..14; /evidence="ECO:0000255"	membrane ; GO:0016020 | located_in inferred from electronic annotation with InterPro:IPR017241	0	1	0	0	0	0	0	0	0	1	1
Glutamate receptor IB, isoform B	M9PHV5	GluRIB	0.07025	1.56958	33.9996	0.000398141	0.83445	2.84325	52.7201	5.35e-06	1.33492	1.27367	46.2302	2.38e-05	TRANSMEM 633..651; /note="Helical"; /evidence="ECO:0000256|SAM:Phobius"; TRANSMEM 768..792; /note="Helical"; /evidence="ECO:0000256|SAM:Phobius"; TRANSMEM 959..980; /note="Helical"; /evidence="ECO:0000256|SAM:Phobius"	SIGNAL 1..21; /evidence="ECO:0000256|SAM:SignalP"	ionotropic glutamate receptor complex ; GO:0008328 | part_of inferred from sequence or structural similarity with GluRIA <newline> postsynaptic density membrane ; GO:0098839 | is_active_in inferred from biological aspect of ancestor with PANTHER:PTN001826301 <newline> membrane ; GO:0016020 | located_in inferred from electronic annotation with InterPro:IPR001320, InterPro:IPR019594 <newline> plasm…	1	1	0	0	0	0	0	0	0	1	1
Neuromusculin, isoform E	M9NE05	nrm	0.14425	1.63125	46.3231	2.33e-05	0.40845	2.07158	58.675	1.36e-06	1.01692	0.440333	28.5252	0.00140436		SIGNAL 1..43; /evidence="ECO:0000256|SAM:SignalP"	plasma membrane ; GO:0005886 | located_in inferred from sequence or structural similarity inferred from direct assay	1	1	0	0	0	0	0	0	0	0	1
Nuclear protein MDM1	A8JQV3	CG17816	0.41805	1.44342	41.3376	7.35e-05	0.45645	1.50742	40.8216	8.28e-05	1.02742	0.064	3.44872	0.45199			-	0	0	1	0	0	0	0	0	0	0	0
Rhea, isoform B	Q9VSL8	rhea	0.30825	0.82375	29.3272	0.00116757	0.26565	0.75275	30.8335	0.000825375	0.60225	-0.071	4.16515	0.383253			focal adhesion ; GO:0005925 | located_in inferred from sequence or structural similarity <newline> Z disc ; GO:0030018 | located_in inferred from high throughput direct assay <newline> cytoskeleton ; GO:0005856 | located_in inferred from electronic annotation with InterPro:IPR000299 <newline> ruffle ; GO:0001726 | located_in inferred from electronic annotation with InterPro:IPR015224 <newline> pl…	1	1	0	0	0	0	0	0	0	0	0
Sidestep III, isoform O	Q0KIB0	side-III	0.14885	1.46808	36.085	0.000246319	1.13485	3.11142	62.4284	5.72e-07	1.55775	1.64333	55.3123	2.94e-06	TRANSMEM 1333..1359; /note="Helical"; /evidence="ECO:0000256|SAM:Phobius"		-	1	1	0	0	0	0	0	0	0	1	0
Neprilysin-3	Q9W5Y0	Nep3	0.12005	1.48342	35.7792	0.00026429	0.66865	2.39775	58.1501	1.53e-06	1.17058	0.914333	38.9508	0.000127327	TRANSMEM 53..73; /note="Helical; Signal-anchor for type II membrane protein"; /evidence="ECO:0000255"		membrane ; GO:0016020 | located_in inferred from sequence model <newline> plasma membrane ; GO:0005886 | is_active_in inferred from biological aspect of ancestor with PANTHER:PTN000199753	1	1	0	0	0	0	0	0	0	1	0
Catenin alpha	P35220	alpha-Cat	0.31205	1.16592	43.8852	4.09e-05	0.57085	1.59725	53.8077	4.16e-06	0.994083	0.431333	36.5263	0.000222519			adherens junction ; GO:0005912 | located_in inferred from direct assay <newline> catenin complex ; GO:0016342 | part_of inferred from direct assay <newline> plasma membrane ; GO:0005886 | located_in inferred from direct assay <newline> adherens junction ; GO:0005912 | is_active_in inferred from biological aspect of ancestor with PANTHER:PTN001052343 <newline> actin cytoskeleton ; GO:0015629 | loc…	1	1	0	0	0	0	0	0	0	0	0
Kinesin heavy chain	P17210	Khc	0.36125	0.947917	37.5662	0.000175138	0.38085	0.980583	41.5672	6.97e-05	0.75675	0.0326667	1.8396	0.654697			kinesin complex ; GO:0005871 | part_of inferred from biological aspect of ancestor with PANTHER:PTN000648413 <newline> cytoplasm ; GO:0005737 | located_in inferred from direct assay <newline> kinesin complex ; GO:0005871 | part_of inferred from direct assay <newline> axon cytoplasm ; GO:1904115 | located_in inferred from direct assay <newline> actin cap ; GO:0030478 | located_in inferred from dir…	0	0	0	1	0	0	0	0	0	0	0
Glycogen phosphorylase	Q9XTL9	GlyP	0.23545	1.18658	42.1237	6.13e-05	0.31225	1.31458	50.0967	9.78e-06	0.774083	0.128	9.01881	0.125349			protein-containing complex ; GO:0032991 | part_of inferred from direct assay <newline> cytoplasm ; GO:0005737 | located_in inferred from direct assay <newline> cytoplasm ; GO:0005737 | is_active_in inferred from biological aspect of ancestor with PANTHER:PTN000157685	0	0	0	1	0	0	0	0	0	0	0
Enhancer of mRNA-decapping protein 4 homolog	Q9VKK1	Ge-1	0.20285	0.993917	38.0663	0.000156087	0.33345	1.21158	47.6259	1.73e-05	0.70925	0.217667	16.7528	0.0211214			P-body ; GO:0000932 | located_in inferred from direct assay <newline> P-body ; GO:0000932 | is_active_in inferred from biological aspect of ancestor with PANTHER:PTN000400812 <newline> pole plasm ; GO:0045495 | located_in inferred from direct assay	0	0	0	0	0	0	0	0	0	0	0
Serine/threonine-protein kinase Genghis Khan	Q9W1B0	gek	0.33025	1.29042	45.0513	3.13e-05	0.49705	1.56842	52.1054	6.16e-06	0.985417	0.278	22.7362	0.00532572			cytoskeleton ; GO:0005856 | is_active_in inferred from biological aspect of ancestor with PANTHER:PTN002743840 <newline> axon ; GO:0030424 | located_in inferred from direct assay <newline> cytoplasm ; GO:0005737 | is_active_in inferred from biological aspect of ancestor with PANTHER:PTN002743840 <newline> growth cone ; GO:0030426 | located_in inferred from direct assay	0	0	0	1	0	0	0	0	0	0	0
Bifunctional glutamate/proline--tRNA ligase	P28668	GluProRS	0.28605	0.83925	31.0645	0.000782612	0.42745	1.07492	37.6513	0.000171741	0.739583	0.235667	21.548	0.00700164			aminoacyl-tRNA synthetase multienzyme complex ; GO:0017101 | part_of inferred from direct assay <newline> cytoplasm ; GO:0005737 | located_in traceable author statement <newline> cytoplasm ; GO:0005737 | is_active_in inferred from biological aspect of ancestor with PANTHER:PTN000155236 <newline> aminoacyl-tRNA synthetase multienzyme complex ; GO:0017101 | part_of inferred from biological aspect o…	0	0	0	1	0	0	0	0	0	0	0
Endoplasmic reticulum chaperone BiP	P29844	Hsc70-3	0.41005	1.91175	46.5865	2.19e-05	0.29445	1.71908	43.2485	4.73e-05	1.07842	-0.192667	9.64155	0.108604		SIGNAL 1..18; /evidence="ECO:0000255"	endoplasmic reticulum ; GO:0005783 | located_in inferred from direct assay <newline> cytoplasm ; GO:0005737 | is_active_in inferred from biological aspect of ancestor with PANTHER:PTN002321897 <newline> endoplasmic reticulum chaperone complex ; GO:0034663 | part_of inferred from biological aspect of ancestor with PANTHER:PTN001834223 <newline> nucleus ; GO:0005634 | is_active_in inferred from bio…	0	1	1	1	0	0	1	0	1	0	1
Hibris, isoform B	A1Z9X4	hbs	0.13325	1.56208	43.2067	4.78e-05	0.56565	2.28275	57.106	1.95e-06	1.11842	0.720667	39.6263	0.000108985	TRANSMEM 1045..1070; /note="Helical"; /evidence="ECO:0000256|SAM:Phobius"	SIGNAL 1..22; /evidence="ECO:0000256|SAM:SignalP"	apical plasma membrane ; GO:0016324 | located_in inferred from direct assay <newline> plasma membrane ; GO:0005886 | is_active_in inferred from biological aspect of ancestor with PANTHER:PTN002267887 <newline> endosome ; GO:0005768 | colocalizes_with inferred from direct assay <newline> apical plasma membrane ; GO:0016324 | is_active_in inferred from direct assay <newline> adherens junction ; GO:…	1	1	0	0	0	0	0	0	0	1	1
Dystroglycan 1	A0A0C4DHF6	Dg	0.02105	1.89175	38.4207	0.000143856	1.00605	3.53342	59.8942	1.02e-06	1.59858	1.64167	46.4712	2.25e-05	TRANSMEM 1135..1159; /note="Helical"; /evidence="ECO:0000256|SAM:Phobius"	SIGNAL 1..27; /evidence="ECO:0000256|SAM:SignalP"	dystroglycan complex ; GO:0016011 | part_of inferred from direct assay <newline> plasma membrane ; GO:0005886 | located_in inferred from high throughput direct assay <newline> dystrophin-associated glycoprotein complex ; GO:0016010 | part_of inferred from physical interaction with Dys <newline> Z disc ; GO:0030018 | located_in inferred from direct assay <newline> basal plasma membrane ; GO:000992…	1	1	0	0	0	0	0	0	0	1	1
Aluminum tubes, isoform G	Q960Y8	alt	0.29125	0.997917	34.9133	0.000322605	0.34305	1.08425	41.3455	7.34e-05	0.733583	0.0863333	4.89764	0.32377	TRANSMEM 6..23; /note="Helical"; /evidence="ECO:0000256|SAM:Phobius"		endomembrane system ; GO:0012505 | located_in inferred from high throughput direct assay <newline> endoplasmic reticulum membrane ; GO:0005789 | is_active_in inferred from biological aspect of ancestor with PANTHER:PTN001450043	0	1	0	0	0	0	0	0	1	1	0
Host cell factor	Q9V4C8	Hcf	0.22805	1.01008	29.2382	0.00119174	0.26105	1.06508	30.3674	0.000918893	0.659583	0.055	3.29503	0.468271			MLL1/2 complex ; GO:0044665 | part_of inferred from sequence or structural similarity with HGNC:4839 <newline> ATAC complex ; GO:0140672 | part_of inferred from direct assay <newline> Set1C/COMPASS complex ; GO:0048188 | part_of inferred from direct assay <newline> nucleus ; GO:0005634 | located_in inferred from sequence or structural similarity with HGNC:4839 inferred from direct assay <newline>…	0	0	1	0	0	0	0	0	0	0	0
Heat shock protein 83	Q9VAY2	Gp93	0.67265	2.45525	50.3171	9.3e-06	0.19125	1.65292	35.4819	0.000283017	1.25358	-0.802333	33.003	0.000500836		SIGNAL 1..20; /evidence="ECO:0000256|SAM:SignalP"	endomembrane system ; GO:0012505 | located_in inferred from high throughput direct assay <newline> extracellular space ; GO:0005615 | located_in inferred from direct assay	0	1	0	0	0	0	1	0	0	0	1
Fasciclin-1	P10674	Fas1	0.12785	3.36642	47.7933	1.66e-05	0.04025	3.22042	66.2596	2.37e-07	1.40142	-0.146	3.25997	0.472067		SIGNAL 1..21; /evidence="ECO:0000255"	plasma membrane ; GO:0005886 | located_in inferred from direct assay <newline> extracellular matrix ; GO:0031012 | is_active_in inferred from biological aspect of ancestor with PANTHER:PTN000855676 <newline> plasma membrane ; GO:0005886 | located_in inferred from high throughput direct assay	1	1	0	0	0	0	1	0	0	0	1
Hsc70Cb, isoform G	M9MSL3	Hsp110	0.31605	1.00008	34.1373	0.000385715	0.41765	1.16942	33.6642	0.000430111	0.80075	0.169333	8.1006	0.15486			cytoplasm ; GO:0005737 | located_in inferred from high throughput direct assay <newline> cytosol ; GO:0005829 | located_in inferred from high throughput direct assay <newline> nucleus ; GO:0005634 | located_in inferred from high throughput direct assay <newline> cytosol ; GO:0005829 | is_active_in inferred from biological aspect of ancestor with PANTHER:PTN000452854 <newline> nucleus ; GO:0005634…	0	0	1	1	0	0	0	0	0	0	0
Sidestep, isoform C	A0A0B4K7N1	side	0.05245	1.77158	43.3076	4.67e-05	0.80385	3.02392	60.9367	8.06e-07	1.38725	1.25233	53.2412	4.74e-06	TRANSMEM 793..819; /note="Helical"; /evidence="ECO:0000256|SAM:Phobius"		-	1	1	0	0	0	0	0	0	0	1	0
Multifunctional fusion protein	Q9VNX4	P5CDh1	0.22985	0.903083	30.3127	0.000930527	0.32085	1.05475	40.4659	8.98e-05	0.666917	0.151667	8.39624	0.144669			mitochondrial matrix ; GO:0005759 | is_active_in inferred from biological aspect of ancestor with PANTHER:PTN000193024 <newline> mitochondrion ; GO:0005739 | located_in inferred from direct assay	0	0	0	0	1	0	0	0	0	0	0
Something that sticks like glue, isoform A	Q9XZ21	snama	0.35605	0.672583	24.0611	0.00392544	-0.23795	-0.317417	11.9846	0.0633203	0.130083	-0.99	50.6472	8.62e-06			nucleus ; GO:0005634 | is_active_in inferred from biological aspect of ancestor with PANTHER:PTN000396499	0	0	1	0	0	0	0	0	0	0	0
LD22449p	Q9VTZ5	Tsf2	0.64625	3.18625	51.5282	7.03e-06	0.02585	2.15225	44.8153	3.3e-05	1.40375	-1.034	40.1699	9.62e-05		SIGNAL 1..21; /evidence="ECO:0000256|SAM:SignalP"	plasma membrane ; GO:0005886 | is_active_in inferred from biological aspect of ancestor with PANTHER:PTN000449834 <newline> septate junction ; GO:0005918 | located_in inferred from physical interaction with Nrx-IV,Cont,Nrg <newline> plasma membrane ; GO:0005886 | located_in inferred from direct assay <newline> cytosol ; GO:0005829 | located_in inferred from high throughput direct assay <newline> …	1	1	0	1	0	0	1	0	0	0	1
LP18708p	Q9W2U7	nocte	0.23305	0.80675	12.7869	0.0526391	-0.01355	0.39575	5.54504	0.278931	0.35025	-0.411	22.6918	0.00538041			cellular_component ; GO:0005575 | is_active_in no biological data available	0	0	0	0	0	0	0	0	0	0	0
Insulin-like receptor	P09208	InR	0.11645	1.75658	41.9956	6.32e-05	0.52545	2.43825	52.0957	6.17e-06	1.15992	0.681667	35.5105	0.000281157	TRANSMEM 1311..1331; /note="Helical"; /evidence="ECO:0000255"	SIGNAL 1..?; /evidence="ECO:0000255"	insulin receptor complex ; GO:0005899 | part_of inferred from direct assay <newline> insulin receptor complex ; GO:0005899 | part_of inferred from biological aspect of ancestor with PANTHER:PTN000699611 <newline> axon ; GO:0030424 | is_active_in inferred from biological aspect of ancestor with PANTHER:PTN000699611 <newline> membrane ; GO:0016020 | located_in inferred from electronic annotation wi…	1	1	0	0	0	0	0	0	0	1	1
Ubiquitin carboxyl-terminal hydrolase	Q9VZU7	Usp5	0.34465	0.71775	31.8586	0.000651841	0.47165	0.929417	40.1145	9.74e-05	0.737583	0.211667	16.8539	0.0206354			cytoplasm ; GO:0005737 | located_in inferred from high throughput direct assay <newline> nucleus ; GO:0005634 | is_active_in inferred from biological aspect of ancestor with PANTHER:PTN002541993 <newline> nucleus ; GO:0005634 | located_in inferred from high throughput direct assay <newline> cytosol ; GO:0005829 | is_active_in inferred from biological aspect of ancestor with PANTHER:PTN002541993	0	0	1	1	0	0	0	0	0	0	0
GH14967p	Q9VH85	side-VII	0.07945	1.61492	42.63	5.46e-05	0.76165	2.75192	61.3269	7.37e-07	1.29392	1.137	48.4867	1.42e-05	TRANSMEM 646..673; /note="Helical"; /evidence="ECO:0000256|SAM:Phobius"	SIGNAL 1..19; /evidence="ECO:0000256|SAM:SignalP"	-	1	1	0	0	0	0	0	0	0	1	1
Aconitate hydratase, mitochondrial	Q9VIE8	mAcon1	0.33245	0.711583	19.4964	0.0112294	0.46145	0.926583	23.3339	0.00464096	0.724583	0.215	14.754	0.0334658			mitochondrion ; GO:0005739 | located_in inferred from high throughput direct assay <newline> cytosol ; GO:0005829 | is_active_in inferred from biological aspect of ancestor with PANTHER:PTN001705783 <newline> mitochondrion ; GO:0005739 | located_in inferred from direct assay <newline> mitochondrion ; GO:0005739 | located_in inferred from sequence or structural similarity with UniProtKB:Q99798 <ne…	0	0	0	1	1	0	0	0	0	0	0
ATP synthase subunit alpha, mitochondrial	P35381	blw	0.17125	0.919583	30.7177	0.000847681	0.33305	1.18925	38.155	0.000152933	0.673917	0.269667	19.4654	0.01131			proton-transporting ATP synthase complex, catalytic core F(1) ; GO:0045261 | part_of inferred from electronic annotation with InterPro:IPR005294 <newline> mitochondrion ; GO:0005739 | located_in inferred from high throughput direct assay <newline> proton-transporting ATP synthase complex, catalytic core F(1) ; GO:0045261 | part_of inferred from biological aspect of ancestor with PANTHER:PTN008732…	0	0	0	0	1	0	0	0	0	0	0
Arginine kinase 1	P48610	Argk1	0.39125	0.58125	10.3267	0.0927531	0.72085	1.13058	18.9987	0.0125929	0.898417	0.549333	31.1336	0.000770273			cytoplasm ; GO:0005737 | located_in inferred from high throughput direct assay <newline> plasma membrane ; GO:0005886 | located_in inferred from high throughput direct assay <newline> extracellular region ; GO:0005576 | located_in inferred from high throughput direct assay <newline> cytosol ; GO:0005829 | located_in inferred from high throughput direct assay	1	1	0	1	0	0	1	0	0	0	0
RNA helicase	Q8MZI3	CG10077	0.17225	0.69375	18.589	0.0138387	0.20225	0.74375	21.5238	0.0070407	0.47475	0.05	2.30876	0.587657			nucleus ; GO:0005634 | is_active_in inferred from biological aspect of ancestor with PANTHER:PTN002773962 <newline> ribonucleoprotein complex ; GO:1990904 | part_of inferred from biological aspect of ancestor with PANTHER:PTN002773962	0	0	1	0	0	0	0	0	0	0	0
Elongation factor 1-gamma	Q9NJH0	eEF1gamma	0.13405	0.918417	30.7193	0.000847369	-0.07695	0.56675	19.0245	0.0125185	0.325583	-0.351667	17.6439	0.0172032			nucleus ; GO:0005634 | is_active_in inferred from biological aspect of ancestor with PANTHER:PTN000136176 <newline> eukaryotic translation elongation factor 1 complex ; GO:0005853 | part_of inferred from sequence or structural similarity <newline> cytoplasm ; GO:0005737 | located_in inferred from direct assay <newline> cytoplasm ; GO:0005737 | is_active_in inferred from biological aspect of ances…	0	0	1	1	0	0	0	0	0	0	0
Detonator, isoform E	X2JEB0	dtn	0.33225	2.11458	53.139	4.85e-06	0.28985	2.04392	53.131	4.86e-06	1.14275	-0.0706667	3.60034	0.436482	TRANSMEM 908..932; /note="Helical"; /evidence="ECO:0000256|SAM:Phobius"	SIGNAL 1..17; /evidence="ECO:0000256|SAM:SignalP"	cellular_component ; GO:0005575 | is_active_in no biological data available	0	0	0	0	0	0	0	0	0	1	1
Engulfment ABC transporter in the ovary, isoform B	Q0E8Q7	Eato	0.16985	1.41808	39.5056	0.000112057	0.70605	2.31175	61.3652	7.3e-07	1.18392	0.893667	44.1024	3.89e-05	TRANSMEM 24..44; /note="Helical"; /evidence="ECO:0000256|SAM:Phobius"; TRANSMEM 220..243; /note="Helical"; /evidence="ECO:0000256|SAM:Phobius"; TRANSMEM 263..291; /note="Helical"; /evidence="ECO:0000256|SAM:Phobius"; TRANSMEM 298..320; /note="Helical"; /evidence="ECO:0000256|SAM:Phobius"; TRANSMEM 326..344; /note="Helical"; /evidence="ECO:0000256|SAM:Phobius"; TRANSMEM 400..420; /note="Helical"; …		intracellular membrane-bounded organelle ; GO:0043231 | is_active_in inferred from biological aspect of ancestor with PANTHER:PTN000442469 <newline> membrane ; GO:0016020 | located_in inferred from electronic annotation with InterPro:IPR026082 <newline> plasma membrane ; GO:0005886 | located_in inferred from high throughput direct assay <newline> membrane ; GO:0016020 | located_in inferred from s…	1	1	0	0	0	0	0	0	0	1	0
ATP-citrate synthase	Q7KN85	ATPCL	0.43665	0.54275	7.09897	0.195031	0.60405	0.82175	10.9894	0.079627	0.79325	0.279	19.6241	0.010904			cytosol ; GO:0005829 | is_active_in inferred from biological aspect of ancestor with PANTHER:PTN000563493	0	0	0	1	0	0	0	0	0	0	0
T-complex protein 1 subunit gamma	P48605	CCT3	0.28565	0.858583	34.9554	0.000319491	0.46105	1.15092	42.5803	5.52e-05	0.77525	0.292333	23.6154	0.00434966			chaperonin-containing T-complex ; GO:0005832 | part_of inferred from biological aspect of ancestor with PANTHER:PTN000143681 <newline> chaperonin-containing T-complex ; GO:0005832 | part_of inferred from sequence or structural similarity with UniProtKB:P49368	0	0	0	0	0	0	0	0	0	0	0
Calsyntenin-1	Q9V498	Cals	0.46185	2.70642	55.5737	2.77e-06	0.35305	2.52508	56.1397	2.43e-06	1.45375	-0.181333	8.0579	0.15639	TRANSMEM 877..897; /note="Helical"; /evidence="ECO:0000255"	SIGNAL 1..26; /evidence="ECO:0000255"	plasma membrane ; GO:0005886 | located_in inferred from sequence or structural similarity <newline> extracellular region ; GO:0005576 | located_in inferred from sequence or structural similarity with UniProtKB:Q9EPL2 <newline> postsynaptic membrane ; GO:0045211 | located_in inferred from sequence or structural similarity with UniProtKB:Q9EPL2 <newline> postsynaptic membrane ; GO:0045211 | is_acti…	1	1	0	0	0	0	1	0	0	1	1
Integrin alpha-PS3	O44386	scb	0.23765	2.35442	46.8029	2.09e-05	0.53465	2.84942	59.6427	1.09e-06	1.42692	0.495	19.5375	0.0111238	TRANSMEM 1055..1075; /note="Helical"; /evidence="ECO:0000255"	SIGNAL 1..24; /evidence="ECO:0000255"	integrin complex ; GO:0008305 | part_of inferred from physical interaction with mys <newline> membrane ; GO:0016020 | located_in inferred from direct assay <newline> integrin complex ; GO:0008305 | part_of inferred from electronic annotation with InterPro:IPR000413 <newline> cytoplasm ; GO:0005737 | located_in inferred from direct assay <newline> external side of plasma membrane ; GO:0009897 | is…	1	1	0	1	0	0	0	0	0	1	1
Dynamin	P27619	shi	0.20925	1.06958	37.5686	0.000175041	0.32485	1.26225	43.1298	4.86e-05	0.733417	0.192667	15.8467	0.0260215			synapse ; GO:0045202 | located_in inferred from mutant phenotype <newline> neuromuscular junction ; GO:0031594 | is_active_in inferred from mutant phenotype inferred from direct assay <newline> sperm individualization complex ; GO:0070864 | part_of inferred from direct assay <newline> cytoplasm ; GO:0005737 | located_in inferred from direct assay <newline> plasma membrane ; GO:0005886 | is_active…	1	1	0	1	0	0	0	0	0	0	0
Rab GDP dissociation inhibitor	Q9VLB7	Gdi	0.23025	1.32792	41.0542	7.84e-05	0.40685	1.62225	54.4838	3.56e-06	0.908583	0.294333	18.4331	0.0143448			synaptic vesicle ; GO:0008021 | located_in non-traceable author statement <newline> cytoplasm ; GO:0005737 | is_active_in inferred from biological aspect of ancestor with PANTHER:PTN000209443 <newline> cytosol ; GO:0005829 | located_in inferred from high throughput direct assay	0	0	0	1	0	0	0	0	0	0	0
ATP-dependent RNA helicase p62	P19109	Rm62	0.16665	0.64025	15.0158	0.031508	0.09485	0.520583	21.6949	0.00676885	0.362917	-0.119667	3.27659	0.470263			catalytic step 2 spliceosome ; GO:0071013 | part_of inferred from high throughput direct assay <newline> nucleus ; GO:0005634 | is_active_in inferred from biological aspect of ancestor with PANTHER:PTN002773962 <newline> nucleus ; GO:0005634 | located_in inferred by curator from GO:0000381 <newline> polytene chromosome ; GO:0005700 | located_in inferred from direct assay <newline> nucleus ; GO:00…	0	0	1	1	0	0	0	0	0	0	0
Protein hu-li tai shao	Q02645	hts	0.35245	1.28908	42.5979	5.5e-05	0.46765	1.48108	46.7582	2.11e-05	0.964083	0.192	14.0779	0.0391026			postsynapse ; GO:0098794 | is_active_in inferred from direct assay <newline> fusome ; GO:0045169 | located_in inferred from direct assay <newline> postsynaptic density ; GO:0014069 | is_active_in inferred from biological aspect of ancestor with PANTHER:PTN000839852 <newline> plasma membrane ; GO:0005886 | is_active_in inferred from biological aspect of ancestor with PANTHER:PTN000839852 <newline>…	1	1	0	1	0	0	0	0	0	0	0
Straightjacket, isoform C	A0A0B4K866	stj	0.12945	1.63075	42.5302	5.58e-05	0.62325	2.45375	58.2928	1.48e-06	1.19325	0.823	42.6824	5.39e-05		SIGNAL 1..29; /evidence="ECO:0000256|SAM:SignalP"	presynaptic active zone ; GO:0048786 | located_in inferred from direct assay <newline> synapse ; GO:0045202 | located_in inferred from direct assay <newline> voltage-gated calcium channel complex ; GO:0005891 | part_of inferred from biological aspect of ancestor with PANTHER:PTN000018330	0	0	0	0	0	0	0	0	0	0	1
GTPase-activating protein CdGAPr	Q9VIS1	CdGAPr	0.31085	0.986417	37.6832	0.000170482	0.30485	0.976417	39.0967	0.000123121	0.700417	-0.01	0.503653	0.890502			cellular_component ; GO:0005575 | is_active_in no biological data available	0	0	0	0	0	0	0	0	0	0	0
Chromodomain-helicase-DNA-binding protein Mi-2 homolog	O97159	Mi-2	0.25225	0.860417	30.9505	0.00080343	0.34325	1.01208	37.7984	0.000166018	0.67225	0.151667	10.729	0.0845476			nucleus ; GO:0005634 | located_in inferred from direct assay <newline> nucleus ; GO:0005634 | is_active_in inferred from biological aspect of ancestor with PANTHER:PTN002473914 <newline> chromatin ; GO:0000785 | is_active_in inferred from biological aspect of ancestor with PANTHER:PTN002473914 <newline> euchromatin ; GO:0000791 | located_in inferred from direct assay <newline> polytene chromosome…	0	0	1	1	0	0	0	0	0	0	0
Tyrosine-protein kinase Abl	P00522	Abl	0.31925	1.10042	41.4019	7.24e-05	0.47485	1.35975	48.4248	1.44e-05	0.889083	0.259333	22.8795	0.00515289			apical cortex ; GO:0045179 | located_in inferred from direct assay <newline> axon ; GO:0030424 | located_in inferred from direct assay <newline> cell-cell junction ; GO:0005911 | colocalizes_with inferred from direct assay <newline> muscle tendon junction ; GO:0005927 | colocalizes_with inferred from direct assay <newline> cell cortex ; GO:0005938 | located_in inferred from direct assay <newline>…	1	1	0	1	0	0	0	0	0	0	0
MYND-type domain-containing protein	Q9VHR5	Veneno	0.25225	0.932917	36.3062	0.000234091	-0.06995	0.395917	19.6253	0.010901	0.356917	-0.537	34.1794	0.000381994			precatalytic spliceosome ; GO:0071011 | part_of inferred from high throughput direct assay <newline> catalytic step 2 spliceosome ; GO:0071013 | part_of inferred from high throughput direct assay	0	0	0	0	0	0	0	0	0	0	0
LD23647p	Q9VK59	CG5787	0.14325	1.06125	33.6924	0.000427328	0.06805	0.935917	41.5443	7.01e-05	0.505083	-0.125333	5.71815	0.268031			-	0	0	0	0	0	0	0	0	0	0	0
Lethal (3) 80Fj, isoform A	Q7PLL6	l(3)80Fj	0.27545	0.83325	32.9094	0.000511748	0.36485	0.98225	38.0869	0.00015535	0.68325	0.149	10.6702	0.0857003			cytosol ; GO:0005829 | is_active_in inferred from biological aspect of ancestor with PANTHER:PTN000597928	0	0	0	1	0	0	0	0	0	0	0
Polychaetoid, isoform O	A0A0B4K6Y7	pyd	0.32465	1.23442	35.9771	0.000252517	0.13725	0.922083	30.6226	0.000866448	0.66225	-0.312333	21.2874	0.00743465			adherens junction ; GO:0005912 | located_in inferred from direct assay <newline> bicellular tight junction ; GO:0005923 | is_active_in inferred from biological aspect of ancestor with PANTHER:PTN001015414 <newline> plasma membrane ; GO:0005886 | located_in inferred from direct assay <newline> nephrocyte diaphragm ; GO:0005917 | located_in inferred from direct assay <newline> axon ; GO:0030424 | l…	1	1	0	0	0	0	0	0	0	0	0
Uncharacterized protein, isoform A	Q9V4B6	CG31998	0.04405	1.90258	44.2799	3.73e-05	0.58885	2.81058	56.836	2.07e-06	1.25908	0.908	37.1561	0.000192482	TRANSMEM 103..125; /note="Helical"; /evidence="ECO:0000256|SAM:Phobius"; TRANSMEM 612..634; /note="Helical"; /evidence="ECO:0000256|SAM:Phobius"; TRANSMEM 646..668; /note="Helical"; /evidence="ECO:0000256|SAM:Phobius"; TRANSMEM 688..709; /note="Helical"; /evidence="ECO:0000256|SAM:Phobius"; TRANSMEM 721..745; /note="Helical"; /evidence="ECO:0000256|SAM:Phobius"; TRANSMEM 794..818; /note="Helical"…		-	0	0	0	0	0	0	0	0	0	1	0
Uncharacterized protein, isoform H	Q9VG05	CG7518	0.32765	0.896083	35.3542	0.00029146	0.24485	0.758083	32.8834	0.000514828	0.617083	-0.138	10.957	0.0802228			-	0	0	0	0	0	0	0	0	0	0	0
BcDNA.GH04962	Q7KMM4	GCS2alpha	0.71885	2.81225	49.0514	1.24e-05	0.32925	2.16292	44.6363	3.44e-05	1.51908	-0.649333	36.4643	0.000225723		SIGNAL 1..20; /evidence="ECO:0000256|SAM:SignalP"	extracellular region ; GO:0005576 | located_in inferred from high throughput direct assay <newline> endomembrane system ; GO:0012505 | located_in inferred from high throughput direct assay	0	1	0	0	0	0	1	0	0	0	1
Alanine--tRNA ligase, cytoplasmic	Q9VLM8	AlaRS	0.29885	1.10975	39.3746	0.000115488	0.59825	1.60875	49.5353	1.11e-05	0.99225	0.499	36.7439	0.000211646			cytoplasm ; GO:0005737 | located_in inferred from electronic annotation with InterPro:IPR002318, InterPro:IPR018162 <newline> mitochondrion ; GO:0005739 | is_active_in inferred from biological aspect of ancestor with PANTHER:PTN000206953 <newline> cytoplasm ; GO:0005737 | located_in traceable author statement	0	0	0	1	1	0	0	0	0	0	0
Tyrosine-protein kinase transmembrane receptor Ror	Q24488	Ror	0.13005	1.55258	43.0406	4.97e-05	0.40705	2.01425	55.5144	2.81e-06	0.981917	0.461667	25.1595	0.00304826	TRANSMEM 318..338; /note="Helical"; /evidence="ECO:0000255"	SIGNAL 1..24; /evidence="ECO:0000255"	membrane ; GO:0016020 | located_in non-traceable author statement <newline> plasma membrane ; GO:0005886 | is_active_in inferred from biological aspect of ancestor with PANTHER:PTN001230349 <newline> receptor complex ; GO:0043235 | part_of inferred from biological aspect of ancestor with PANTHER:PTN001230349 <newline> membrane ; GO:0016020 | located_in inferred from electronic annotation with Int…	1	1	0	0	0	0	0	0	0	1	1
Eukaryotic translation initiation factor 3 subunit A	Q9VN25	eIF3a	0.30205	0.560917	17.021	0.0198563	0.18805	0.370917	15.9439	0.0254452	0.431417	-0.19	8.84396	0.130498			eukaryotic translation initiation factor 3 complex ; GO:0005852 | part_of inferred from sequence or structural similarity <newline> eukaryotic translation initiation factor 3 complex, eIF3m ; GO:0071541 | part_of inferred from biological aspect of ancestor with PANTHER:PTN000360893 <newline> eukaryotic translation initiation factor 3 complex, eIF3e ; GO:0071540 | part_of inferred from biological …	0	0	0	1	0	0	0	0	0	0	0
Low-density lipoprotein receptor-related protein	A1Z9D7	arr	0.17845	1.76742	45.4948	2.82e-05	0.38325	2.10875	49.5307	1.11e-05	1.05608	0.341333	18.5187	0.0140648	TRANSMEM 1451..1470; /note="Helical"; /evidence="ECO:0000256|PIRNR:PIRNR036314"		Wnt-Frizzled-LRP5/6 complex ; GO:1990851 | part_of inferred from sequence or structural similarity with UniProtKB:O75581 <newline> early endosome ; GO:0005769 | colocalizes_with inferred from direct assay <newline> late endosome ; GO:0005770 | colocalizes_with inferred from direct assay <newline> plasma membrane ; GO:0005886 | located_in inferred from direct assay <newline> Wnt signalosome ; GO:1…	1	1	0	0	0	0	0	0	0	1	0
U5 small nuclear ribonucleoprotein 200 kDa helicase	Q9VUV9	Brr2	0.29385	0.95225	38.2737	0.00014881	0.38405	1.10258	43.2175	4.77e-05	0.749917	0.150333	11.0421	0.078667			precatalytic spliceosome ; GO:0071011 | part_of inferred from high throughput direct assay <newline> spliceosomal complex ; GO:0005681 | part_of inferred from sequence or structural similarity with UniProtKB:O75643 <newline> spliceosomal complex ; GO:0005681 | part_of inferred from biological aspect of ancestor with PANTHER:PTN002375518 <newline> nucleus ; GO:0005634 | located_in inferred by cura…	0	0	1	0	0	0	0	0	0	0	0
Maternal protein tudor	P25823	tud	0.31645	0.962417	39.0338	0.000124917	0.38345	1.07408	44.3519	3.67e-05	0.75725	0.111667	8.97138	0.126725			P granule ; GO:0043186 | located_in inferred from direct assay <newline> P granule ; GO:0043186 | located_in traceable author statement <newline> cytoplasm ; GO:0005737 | located_in inferred from direct assay <newline> nucleus ; GO:0005634 | located_in inferred from direct assay <newline> cytosol ; GO:0005829 | located_in inferred from direct assay <newline> mitochondrion ; GO:0005739 | located_i…	0	0	1	1	1	0	0	0	0	0	0
Echinoid, isoform A	Q9VQW7	ed	0.13125	1.65958	37.4359	0.000180471	0.80925	2.78958	47.8888	1.63e-05	1.36008	1.13	41.3215	7.38e-05	TRANSMEM 997..1018; /note="Helical"; /evidence="ECO:0000256|SAM:Phobius"	SIGNAL 1..42; /evidence="ECO:0000256|SAM:SignalP"	cell surface ; GO:0009986 | located_in inferred from direct assay <newline> adherens junction ; GO:0005912 | located_in inferred from direct assay <newline> cell cortex ; GO:0005938 | located_in inferred from high throughput direct assay <newline> plasma membrane ; GO:0005886 | located_in inferred from direct assay <newline> cell-cell junction ; GO:0005911 | is_active_in inferred from biological …	1	1	0	0	0	0	0	0	0	1	1
Tubulin beta-1 chain	Q24560	betaTub56D	0.24625	1.13042	35.8289	0.000261282	0.44945	1.46908	42.1343	6.12e-05	0.86775	0.338667	26.6602	0.00215763			cytoplasm ; GO:0005737 | is_active_in inferred from biological aspect of ancestor with PANTHER:PTN000172598 <newline> microtubule ; GO:0005874 | is_active_in inferred from biological aspect of ancestor with PANTHER:PTN000172598 <newline> microtubule ; GO:0005874 | located_in inferred from electronic annotation with InterPro:IPR000217, InterPro:IPR002453, InterPro:IPR017975 <newline> microtubule ;…	0	0	0	1	0	0	0	0	0	0	0
Pyruvate kinase	O62619	PyK	0.30745	0.792417	25.3355	0.00292716	0.52245	1.15075	34.3426	0.000367905	0.803583	0.358333	26.3854	0.00229858			cytoplasm ; GO:0005737 | is_active_in inferred from biological aspect of ancestor with PANTHER:PTN000212670 <newline> cytosol ; GO:0005829 | located_in inferred from direct assay <newline> P granule ; GO:0043186 | located_in inferred from physical interaction with tud inferred from physical interaction with vas	0	0	0	1	0	0	0	0	0	0	0
LP07963p	Q9VHN7	CG8036	0.41585	0.613083	13.4539	0.0451454	0.29185	0.406417	9.219	0.119702	0.55775	-0.206667	11.4886	0.0709813			cytosol ; GO:0005829 | located_in inferred from high throughput direct assay	0	0	0	1	0	0	0	0	0	0	0
T-complex protein 1 subunit eta	Q9VHL2	CCT7	0.28885	0.92725	37.0386	0.000197759	0.60565	1.45525	47.4127	1.81e-05	0.92375	0.528	37.8161	0.000165343			cytosol ; GO:0005829 | located_in inferred from high throughput direct assay <newline> chaperonin-containing T-complex ; GO:0005832 | part_of inferred from biological aspect of ancestor with PANTHER:PTN000143937	0	0	0	1	0	0	0	0	0	0	0
Laminin subunit alpha	Q00174	LanA	0.57045	1.78325	33.0678	0.000493418	0.62925	1.88125	34.7669	0.000333666	1.33275	0.098	2.42147	0.572602		SIGNAL 1..22; /evidence="ECO:0000255"	basement membrane ; GO:0005604 | located_in inferred from direct assay <newline> collagen-containing extracellular matrix ; GO:0062023 | located_in inferred from high throughput direct assay <newline> presynaptic periactive zone ; GO:0036062 | located_in inferred from direct assay <newline> basement membrane ; GO:0005604 | is_active_in inferred from biological aspect of ancestor with PANTHER:PTN0…	0	1	0	0	0	0	1	0	0	0	1
Laminin subunit gamma-1	P15215	LanB2	0.50925	1.83208	33.2806	0.000469826	0.45745	1.74575	33.7612	0.000420613	1.19892	-0.0863333	2.19322	0.603501		SIGNAL 1..33; /evidence="ECO:0000255"	basement membrane ; GO:0005604 | located_in inferred from direct assay	0	1	0	0	0	0	1	0	0	0	1
Flotillin-1	O61491	Flo1	0.39145	0.39325	4.99974	0.316247	0.53605	0.63425	8.60835	0.137773	0.66925	0.241	13.0412	0.0496456			cytoplasmic vesicle ; GO:0031410 | is_active_in inferred from biological aspect of ancestor with PANTHER:PTN001013417 <newline> plasma membrane ; GO:0005886 | is_active_in inferred from biological aspect of ancestor with PANTHER:PTN000351686 <newline> cytoplasm ; GO:0005737 | located_in inferred from high throughput direct assay <newline> flotillin complex ; GO:0016600 | part_of non-traceable aut…	1	1	0	1	0	0	0	0	0	0	0
Dystrophin, isoforms A/C/F/G/H	Q9VDW6	Dys	0.29325	1.21125	44.1334	3.86e-05	0.52465	1.59692	50.9201	8.09e-06	0.970583	0.385667	29.1579	0.00121397			neuromuscular junction ; GO:0031594 | located_in inferred from mutant phenotype <newline> synapse ; GO:0045202 | located_in inferred from direct assay <newline> plasma membrane ; GO:0005886 | is_active_in inferred from biological aspect of ancestor with PANTHER:PTN004321300 <newline> cytoskeleton ; GO:0005856 | located_in inferred from direct assay <newline> cytoplasm ; GO:0005737 | located_in in…	1	1	0	1	0	0	0	0	0	0	0
LD47843p	Q9W5R5	Slmap	0.36445	1.24325	41.9208	6.43e-05	0.37485	1.26058	44.9242	3.22e-05	0.870417	0.0173333	0.92331	0.808479	TRANSMEM 878..894; /note="Helical"; /evidence="ECO:0000256|SAM:Phobius"		FAR/SIN/STRIPAK complex ; GO:0090443 | part_of inferred from direct assay	0	0	0	0	0	0	0	0	0	1	0
Eukaryotic translation initiation factor 3 subunit C	A1ZAX1	eIF3c	0.26185	0.891417	37.594	0.00017402	0.34525	1.03042	43.2343	4.75e-05	0.687917	0.139	10.9797	0.0798046			eukaryotic translation initiation factor 3 complex ; GO:0005852 | part_of inferred from sequence or structural similarity <newline> eukaryotic translation initiation factor 3 complex ; GO:0005852 | part_of inferred from biological aspect of ancestor with PANTHER:PTN000358559 <newline> cytosol ; GO:0005829 | located_in inferred from sequence or structural similarity <newline> eukaryotic translatio…	0	0	0	1	0	0	0	0	0	0	0
Kismet, isoform C	B7Z002	kis	0.26825	0.744583	31.3439	0.000733851	0.21185	0.650583	32.206	0.000601725	0.519083	-0.094	6.65942	0.215803			nucleus ; GO:0005634 | located_in inferred from direct assay <newline> nucleoplasm ; GO:0005654 | located_in inferred from high throughput direct assay <newline> chromatin ; GO:0000785 | is_active_in inferred from biological aspect of ancestor with PANTHER:PTN002473914 <newline> nucleus ; GO:0005634 | is_active_in inferred from biological aspect of ancestor with PANTHER:PTN002473914	0	0	1	0	0	0	0	0	0	0	0
Ecdysone-inducible gene E1, isoform A	Q7KUB3	ImpE1	0.16185	1.46642	36.1957	0.000240122	0.82125	2.56542	46.5037	2.24e-05	1.29792	1.099	34.819	0.000329686			extrinsic component of membrane ; GO:0019898 | located_in traceable author statement	0	1	0	0	0	0	0	0	0	0	0
Actin-5C	P10987	Act5C	0.32385	0.93725	35.3712	0.000290324	0.59265	1.38525	37.9193	0.000161462	0.92275	0.448	23.6225	0.00434261			Ino80 complex ; GO:0031011 | part_of inferred from direct assay <newline> brahma complex ; GO:0035060 | part_of inferred from direct assay	0	0	0	0	0	0	0	0	0	0	0
Actin-42A	P02572	Act42A	0.17705	0.745917	22.7297	0.00533374	0.59925	1.44958	34.2179	0.000378621	0.82725	0.703667	36.0945	0.000245784			brahma complex ; GO:0035060 | part_of inferred from direct assay	0	0	0	0	0	0	0	0	0	0	0
alpha-glucosidase	Q5U124	Mal-A5	0.63105	3.13842	62.1847	6.05e-07	0.26805	2.53342	43.773	4.19e-05	1.58392	-0.605	20.8231	0.00827345		SIGNAL 1..22; /evidence="ECO:0000256|SAM:SignalP"	slca1 ortholog	1	1	0	0	0	0	0	0	0	0	1
Protein tincar	Q86B91	tinc	0.12505	1.54008	40.159	9.64e-05	0.70905	2.51342	57.1473	1.93e-06	1.22775	0.973333	43.513	4.45e-05	TRANSMEM 78..98; /note="Helical"; /evidence="ECO:0000255"; TRANSMEM 121..141; /note="Helical"; /evidence="ECO:0000255"; TRANSMEM 182..202; /note="Helical"; /evidence="ECO:0000255"; TRANSMEM 669..689; /note="Helical"; /evidence="ECO:0000255"; TRANSMEM 697..717; /note="Helical"; /evidence="ECO:0000255"; TRANSMEM 737..757; /note="Helical"; /evidence="ECO:0000255"; TRANSMEM 788..808; /note="Helical";…		TM protein	1	1	0	0	0	0	0	0	0	1	0
Protein turtle	Q967D7	tutl	0.00305	1.94258	43.005	5.01e-05	0.84885	3.35225	63.0237	4.98e-07	1.48492	1.40967	49.5103	1.12e-05	TRANSMEM 859..879; /note="Helical"; /evidence="ECO:0000255"		plasma membrane ; GO:0005886 | located_in inferred from electronic annotation with InterPro:IPR043204 <newline> plasma membrane ; GO:0005886 | located_in inferred by curator from GO:0098632 <newline> axon ; GO:0030424 | is_active_in inferred from biological aspect of ancestor with PANTHER:PTN001296633 <newline> plasma membrane ; GO:0005886 | is_active_in inferred from biological aspect of ancesto…	1	1	0	0	0	0	0	0	0	1	0
Uncharacterized protein, isoform E	Q8IR04	CG45002	0.14545	1.42825	32.3645	0.000580168	1.02085	2.88725	52.6663	5.41e-06	1.44625	1.459	53.3576	4.62e-06	TRANSMEM 55..76; /note="Helical"; /evidence="ECO:0000256|SAM:Phobius"		-	0	0	0	0	0	0	0	0	0	1	0
Tyrosine-protein phosphatase 99A	P35832	Ptp99A	-0.00195	2.03758	45.6362	2.73e-05	0.71805	3.23758	67.1558	1.92e-07	1.41308	1.2	50.0128	9.97e-06	TRANSMEM 395..415; /note="Helical"; /evidence="ECO:0000255"	SIGNAL 1..28; /evidence="ECO:0000255"	plasma membrane ; GO:0005886 | located_in inferred from sequence or structural similarity <newline> axon ; GO:0030424 | located_in inferred from direct assay	1	1	0	0	0	0	0	0	0	1	1
Uncoordinated 115a, isoform B	E1JIH3	Unc-115a	0.24525	1.24292	41.3015	7.41e-05	0.26305	1.27258	41.2399	7.52e-05	0.75725	0.0296667	1.45999	0.714497			actin cytoskeleton ; GO:0015629 | is_active_in inferred from biological aspect of ancestor with PANTHER:PTN001198097 <newline> nucleoplasm ; GO:0005654 | located_in inferred from high throughput direct assay	0	0	0	0	0	0	0	0	0	0	0
Calcium/calmodulin-dependent protein kinase type II alpha chain	Q00168	CaMKII	0.32825	1.29792	34.3587	0.000366544	0.52605	1.62758	39.1277	0.000122244	1.01225	0.329667	27.4756	0.00178829			cytoplasm ; GO:0005737 | is_active_in inferred from biological aspect of ancestor with PANTHER:PTN002389359 <newline> axon ; GO:0030424 | located_in inferred from direct assay <newline> presynaptic active zone ; GO:0048786 | located_in inferred from direct assay <newline> dendrite ; GO:0030425 | located_in inferred from direct assay <newline> postsynaptic membrane ; GO:0045211 | located_in inferr…	0	1	0	1	0	0	0	0	0	0	0
protein O-GlcNAc transferase	Q7KJA9	sxc	0.23605	1.03258	39.0888	0.000123344	0.39885	1.30392	42.0717	6.21e-05	0.78475	0.271333	19.5351	0.0111298			-	0	0	0	0	0	0	0	0	0	0	0
MIP08606p	Q9VBE5	plum	0.13965	1.54775	40.0653	9.85e-05	0.46645	2.09242	56.9451	2.02e-06	1.03108	0.544667	28.04	0.00157037	TRANSMEM 910..934; /note="Helical"; /evidence="ECO:0000256|SAM:Phobius"	SIGNAL 1..27; /evidence="ECO:0000256|SAM:SignalP"	plasma membrane ; GO:0005886 | is_active_in inferred from biological aspect of ancestor with PANTHER:PTN002267887 <newline> dendrite ; GO:0030425 | located_in inferred from direct assay <newline> cell-cell junction ; GO:0005911 | is_active_in inferred from biological aspect of ancestor with PANTHER:PTN002267887 <newline> axon ; GO:0030424 | located_in inferred from direct assay	1	1	0	0	0	0	0	0	0	1	1
NAT1, isoform D	A1Z968	NAT1	0.30585	0.628083	9.76139	0.105648	-0.01055	0.10075	1.19199	0.759978	0.293417	-0.527333	29.3131	0.00117136			eukaryotic translation initiation factor 4F complex ; GO:0016281 | part_of inferred from biological aspect of ancestor with PANTHER:PTN000583430	0	0	0	0	0	0	0	0	0	0	0
T-complex protein 1 subunit beta	Q9W392	CCT2	0.37545	0.811583	34.8804	0.000325056	0.37785	0.815583	37.1765	0.000191582	0.702083	0.004	0.196727	0.955713			chaperonin-containing T-complex ; GO:0005832 | part_of inferred from electronic annotation with InterPro:IPR012716 <newline> chaperonin-containing T-complex ; GO:0005832 | part_of inferred from biological aspect of ancestor with PANTHER:PTN000144135 <newline> cytosol ; GO:0005829 | located_in inferred from electronic annotation with InterPro:IPR012716 <newline> cytoplasm ; GO:0005737 | located_in…	0	0	0	1	0	0	0	0	0	0	0
FI19380p1	Q86B94	mfas	0.51805	2.13258	44.558	3.5e-05	0.40385	1.94225	45.2041	3.02e-05	1.27592	-0.190333	10.2211	0.0950367		SIGNAL 1..18; /evidence="ECO:0000256|SAM:SignalP"	extracellular matrix ; GO:0031012 | is_active_in inferred from biological aspect of ancestor with PANTHER:PTN000855676 <newline> extracellular space ; GO:0005615 | located_in inferred from high throughput direct assay	0	0	0	0	0	0	1	0	0	0	1
T-complex protein 1 subunit alpha	P12613	CCT1	0.19605	1.06425	38.9405	0.000127629	0.28645	1.21492	45.5652	2.78e-05	0.697083	0.150667	10.7706	0.0837419			chaperonin-containing T-complex ; GO:0005832 | part_of inferred from biological aspect of ancestor with PANTHER:PTN000144020 <newline> cytosol ; GO:0005829 | located_in inferred from high throughput direct assay	0	0	0	1	0	0	0	0	0	0	0
LD23187p	Q95TU2	CG6686	0.37365	0.733583	24.6313	0.00344245	-0.22375	-0.262083	12.1279	0.0612643	0.16925	-0.995667	47.6132	1.73e-05			U4/U6 x U5 tri-snRNP complex ; GO:0046540 | part_of inferred from biological aspect of ancestor with PANTHER:PTN000365724 <newline> U4/U6 x U5 tri-snRNP complex ; GO:0046540 | part_of inferred from electronic annotation with InterPro:IPR045347 <newline> precatalytic spliceosome ; GO:0071011 | part_of inferred from high throughput direct assay	0	0	0	0	0	0	0	0	0	0	0
Synapsin	Q24546	Syn	0.19345	1.03992	37.6067	0.000173511	0.24465	1.12525	38.4646	0.00014241	0.652083	0.0853333	4.6429	0.343329			synaptic vesicle membrane ; GO:0030672 | is_active_in inferred from biological aspect of ancestor with PANTHER:PTN000851499 <newline> terminal bouton ; GO:0043195 | located_in inferred from direct assay <newline> synaptic vesicle ; GO:0008021 | located_in inferred from electronic annotation with InterPro:IPR001359	0	1	0	0	0	0	0	0	0	0	0
LD30155p	Q9VN21	lost	0.33745	0.597417	19.1238	0.0122354	0.27745	0.497417	21.6651	0.00681539	0.526417	-0.1	4.03753	0.394682			ribonucleoprotein complex ; GO:1990904 | part_of inferred from direct assay <newline> cytoplasm ; GO:0005737 | located_in inferred from direct assay <newline> catalytic step 2 spliceosome ; GO:0071013 | part_of inferred from high throughput direct assay <newline> cytosol ; GO:0005829 | located_in inferred from high throughput direct assay <newline> cytoplasm ; GO:0005737 | is_active_in inferred f…	0	0	0	1	0	0	0	0	0	0	0
Laminin subunit beta-1	P11046	LanB1	0.62105	1.96842	38.4421	0.00014315	0.56805	1.88008	41.8029	6.6e-05	1.36425	-0.0883333	2.48466	0.564331		SIGNAL 1..24; /evidence="ECO:0000255"	laminin complex ; GO:0043256 | part_of inferred from biological aspect of ancestor with PANTHER:PTN000832288 <newline> basement membrane ; GO:0005604 | is_active_in inferred from direct assay <newline> focal adhesion ; GO:0005925 | located_in inferred from direct assay <newline> collagen-containing extracellular matrix ; GO:0062023 | located_in inferred from high throughput direct assay	0	1	0	0	0	0	1	0	0	0	1
Serine/threonine-protein kinase Tor	Q9VK45	mTor	0.26805	1.03508	41.1871	7.61e-05	0.34805	1.16842	47.371	1.83e-05	0.74875	0.133333	11.4493	0.0716252			TORC1 complex ; GO:0031931 | part_of inferred from mutant phenotype <newline> cytoplasm ; GO:0005737 | located_in inferred from high throughput direct assay <newline> nucleus ; GO:0005634 | is_active_in inferred from biological aspect of ancestor with PANTHER:PTN000124197 <newline> TORC2 complex ; GO:0031932 | part_of inferred from sequence or structural similarity with HGNC:3942 <newline> TORC2 …	0	0	1	1	0	0	0	0	0	0	0
Uncharacterized protein, isoform B	Q9VJQ0	CG4168	0.13445	1.51325	46.3653	2.31e-05	0.70525	2.46458	57.0407	1.98e-06	1.21542	0.951333	47.7942	1.66e-05		SIGNAL 1..17; /evidence="ECO:0000256|SAM:SignalP"	plasma membrane ; GO:0005886 | is_active_in inferred from biological aspect of ancestor with PANTHER:PTN008138815	1	1	0	0	0	0	0	0	0	0	1
Uncharacterized protein, isoform E	A0A0B4K709	CG34355	0.22905	1.31758	34.2904	0.000372358	0.79765	2.26525	52.9004	5.13e-06	1.22992	0.947667	40.4493	9.02e-05	TRANSMEM 43..66; /note="Helical"; /evidence="ECO:0000256|SAM:Phobius"; TRANSMEM 731..754; /note="Helical"; /evidence="ECO:0000256|SAM:Phobius"		-	0	0	0	0	0	0	0	0	0	1	0
receptor protein-tyrosine kinase	Q9V4E5	Eph	0.15545	1.66492	40.1931	9.57e-05	0.72605	2.61592	54.3744	3.65e-06	1.29692	0.951	48.1812	1.52e-05	TRANSMEM 639..662; /note="Helical"; /evidence="ECO:0000256|SAM:Phobius"		plasma membrane ; GO:0005886 | located_in inferred from electronic annotation with InterPro:IPR016257 <newline> plasma membrane ; GO:0005886 | located_in inferred from sequence or structural similarity with UniProtKB:P54762 <newline> plasma membrane ; GO:0005886 | is_active_in inferred from biological aspect of ancestor with PANTHER:PTN001230349 <newline> membrane ; GO:0016020 | located_in inferr…	1	1	0	0	0	0	0	0	0	1	0
Cytokine receptor	Q9VWE0	dome	-0.05615	2.15058	47.9712	1.6e-05	0.50365	3.08358	60.9002	8.13e-07	1.27058	0.933	38.1728	0.000152306	TRANSMEM 890..910; /note="Helical"; /evidence="ECO:0000255"	SIGNAL 1..23; /evidence="ECO:0000255"	apical plasma membrane ; GO:0016324 | located_in inferred from direct assay	1	1	0	0	0	0	0	0	0	1	1
beta-N-acetylhexosaminidase	Q9W3C4	Hexo2	0.78005	3.67925	62.0697	6.21e-07	0.27445	2.83658	54.9638	3.19e-06	1.83042	-0.842667	37.9962	0.00015863		SIGNAL 1..36; /evidence="ECO:0000256|SAM:SignalP"	plasma membrane ; GO:0005886 | located_in inferred from direct assay <newline> membrane ; GO:0016020 | is_active_in inferred from biological aspect of ancestor with PANTHER:PTN000503239 <newline> extracellular space ; GO:0005615 | located_in inferred from high throughput direct assay	1	1	0	0	0	0	1	0	0	0	1
Failed axon connections	Q95RI5	fax	0.16765	1.27275	34.429	0.000360661	0.41465	1.68442	38.2513	0.000149579	0.882583	0.411667	27.1016	0.00194911			plasma membrane ; GO:0005886 | located_in inferred from high throughput direct assay <newline> cytoplasm ; GO:0005737 | is_active_in inferred from biological aspect of ancestor with PANTHER:PTN008535681 <newline> cytoplasm ; GO:0005737 | located_in inferred from high throughput direct assay	1	1	0	1	0	0	0	0	0	0	0
FI18812p1	B7Z0E2	Unr	0.26805	0.725917	15.2467	0.0298767	0.24265	0.683583	14.5877	0.0347721	0.53725	-0.0423333	2.0676	0.621213			messenger ribonucleoprotein complex ; GO:1990124 | part_of inferred from physical interaction with Sxl <newline> cytosol ; GO:0005829 | is_active_in inferred from direct assay	0	0	0	1	0	0	0	0	0	0	0
Calcium-transporting ATPase	Q59DP9	PMCA	0.23385	1.44392	44.7322	3.36e-05	0.67465	2.17858	56.1882	2.41e-06	1.17875	0.734667	42.7948	5.25e-05	TRANSMEM 361..385; /note="Helical"; /evidence="ECO:0000256|RuleBase:RU361146"; TRANSMEM 405..429; /note="Helical"; /evidence="ECO:0000256|RuleBase:RU361146"; TRANSMEM 848..867; /note="Helical"; /evidence="ECO:0000256|RuleBase:RU361146"; TRANSMEM 921..942; /note="Helical"; /evidence="ECO:0000256|RuleBase:RU361146"; TRANSMEM 962..981; /note="Helical"; /evidence="ECO:0000256|RuleBase:RU361146"; TRAN…		plasma membrane ; GO:0005886 | is_active_in inferred from biological aspect of ancestor with PANTHER:PTN000642960 <newline> plasma membrane ; GO:0005886 | located_in inferred from high throughput direct assay <newline> membrane ; GO:0016020 | located_in inferred from electronic annotation with InterPro:IPR001757, InterPro:IPR006408 <newline> intracellular membrane-bounded organelle ; GO:0043231 |…	1	1	0	0	0	0	0	0	0	1	0
Microsomal triacylglycerol transfer protein	Q9VIH3	Mtp	0.22445	0.974083	34.6424	0.000343367	-0.12655	0.389083	17.8254	0.0164992	0.321583	-0.585	35.9549	0.00025381		SIGNAL 1..27; /evidence="ECO:0000255"	Golgi apparatus ; GO:0005794 | is_active_in inferred from biological aspect of ancestor with PANTHER:PTN000314830 <newline> basolateral plasma membrane ; GO:0016323 | is_active_in inferred from biological aspect of ancestor with PANTHER:PTN000314830 <newline> endomembrane system ; GO:0012505 | located_in inferred from high throughput direct assay <newline> endoplasmic reticulum ; GO:0005783 | is_…	1	1	0	0	0	0	0	1	1	0	1
MIP05539p	Q8IN49	CG31195	0.56605	2.74342	52.4005	5.75e-06	0.21205	2.15342	47.5263	1.77e-05	1.36842	-0.59	24.9199	0.00322114	TRANSMEM 784..804; /note="Helical"; /evidence="ECO:0000256|SAM:Phobius"	SIGNAL 1..24; /evidence="ECO:0000256|SAM:SignalP"	plasma membrane ; GO:0005886 | located_in inferred from high throughput direct assay	1	1	0	0	0	0	0	0	0	1	1
enoyl-CoA hydratase	Q9V397	Mtpalpha	0.32665	0.646083	25.2673	0.00297353	0.39985	0.768083	34.8161	0.000329904	0.646083	0.122	7.31267	0.185666			mitochondrion ; GO:0005739 | located_in inferred from sequence model <newline> peroxisome ; GO:0005777 | located_in inferred from sequence or structural similarity with HGNC:3247 inferred from sequence model inferred from direct assay <newline> mitochondrial fatty acid beta-oxidation multienzyme complex ; GO:0016507 | part_of inferred from electronic annotation with InterPro:IPR012803 <newline> m…	0	0	0	0	1	0	0	0	0	0	0
Larval serum protein 1 gamma chain	P11997	Lsp1gamma	0.28985	0.42725	8.76451	0.132907	0.50185	0.780583	14.7462	0.0335261	0.637417	0.353333	16.9797	0.0200461		SIGNAL 1..16; /evidence="ECO:0000255"	larval serum protein complex ; GO:0005616 | part_of inferred from direct assay	0	0	0	0	0	0	0	0	0	0	1
Ubiquitin carboxyl-terminal hydrolase 7	Q9VYQ8	Usp7	0.25205	1.12508	41.3471	7.33e-05	0.44285	1.44308	48.4993	1.41e-05	0.861083	0.318	25.2282	0.00300043			nucleus ; GO:0005634 | located_in inferred from direct assay <newline> protein-containing complex ; GO:0032991 | part_of inferred from physical interaction with bur <newline> cytosol ; GO:0005829 | located_in inferred from direct assay <newline> cytosol ; GO:0005829 | is_active_in inferred from biological aspect of ancestor with PANTHER:PTN002541993 <newline> nucleus ; GO:0005634 | is_active_in i…	0	0	1	1	0	0	0	0	0	0	0
Scaffold attachment factor B, isoform B	Q8IMV6	Saf-B	0.30605	0.910917	22.6313	0.00545594	-0.27315	-0.0544167	1.05635	0.784089	0.18775	-0.965333	45.6985	2.69e-05			nuclear matrix ; GO:0016363 | located_in inferred from direct assay <newline> nucleoplasm ; GO:0005654 | located_in inferred from direct assay <newline> nucleus ; GO:0005634 | located_in inferred by curator from GO:0000381 <newline> nucleus ; GO:0005634 | is_active_in inferred from biological aspect of ancestor with PANTHER:PTN001038533	0	0	1	0	0	0	0	0	0	0	0
Rabconnectin-3A	Q9W425	Rbcn-3A	0.29885	1.06225	41.3136	7.39e-05	0.42845	1.27825	48.4404	1.43e-05	0.83175	0.216	19.3922	0.0115022			RAVE complex ; GO:0043291 | part_of inferred from biological aspect of ancestor with PANTHER:PTN000359150	0	0	0	0	0	0	0	0	0	0	0
Dicer-2, isoform A	A1ZAW0	Dcr-2	0.24085	0.955583	37.0859	0.00019562	0.30845	1.06825	41.3191	7.38e-05	0.679417	0.112667	8.22017	0.150655			cytoplasm ; GO:0005737 | located_in inferred from direct assay <newline> nucleus ; GO:0005634 | located_in inferred from direct assay <newline> RISC complex ; GO:0016442 | part_of inferred from biological aspect of ancestor with PANTHER:PTN000383725 <newline> RISC-loading complex ; GO:0070578 | part_of inferred from genetic interaction with r2d2,AGO2 <newline> nucleus ; GO:0005634 | is_active_in …	0	0	1	1	0	0	0	0	0	0	0
Protein sevenless	P13368	sev	0.29165	1.73442	42.9473	5.07e-05	0.39065	1.89942	48.0412	1.57e-05	1.06792	0.165	8.26239	0.149197	TRANSMEM 2124..2147; /note="Helical"; /evidence="ECO:0000255"		plasma membrane ; GO:0005886 | located_in inferred from direct assay <newline> plasma membrane ; GO:0005886 | is_active_in inferred from biological aspect of ancestor with PANTHER:PTN001230349 <newline> membrane ; GO:0016020 | located_in inferred from electronic annotation with InterPro:IPR002011 <newline> receptor complex ; GO:0043235 | part_of inferred from biological aspect of ancestor with PA…	1	1	0	0	0	0	0	0	0	1	0
Apolipoprotein lipid transfer particle	Q7KTG2	Apoltp	0.27105	1.44258	41.5922	6.93e-05	0.44765	1.73692	46.3449	2.32e-05	0.99525	0.294333	18.6207	0.0137382		SIGNAL 1..21; /evidence="ECO:0000256|SAM:SignalP"	basal part of cell ; GO:0045178 | located_in inferred from direct assay <newline> extracellular space ; GO:0005615 | located_in inferred from direct assay <newline> plasma membrane ; GO:0005886 | located_in inferred from direct assay	1	1	0	0	0	0	1	0	0	0	1
Muscle-specific protein 300 kDa	M9MRD1	Msp300	0.34805	0.855917	36.7399	0.000211843	0.25425	0.699583	35.888	0.000257752	0.61225	-0.156333	13.7123	0.0425377	TRANSMEM 12296..12316; /note="Helical; Anchor for type IV membrane protein"; /evidence="ECO:0000255|PROSITE-ProRule:PRU00385"		perinuclear region of cytoplasm ; GO:0048471 | located_in inferred from direct assay <newline> cytoplasm ; GO:0005737 | is_active_in inferred from biological aspect of ancestor with PANTHER:PTN002934743 <newline> meiotic nuclear membrane microtubule tethering complex ; GO:0034993 | part_of inferred from sequence or structural similarity with UniProtKB:Q8NF91 <newline> actin filament ; GO:0005884 …	0	1	0	1	0	0	0	0	0	1	0
Protein mini spindles	Q9VEZ3	msps	0.30945	0.834083	33.8631	0.000410856	0.27025	0.76875	36.7412	0.000211778	0.610417	-0.0653333	4.07517	0.391276			centrosome ; GO:0005813 | located_in traceable author statement <newline> spindle pole ; GO:0000922 | is_active_in inferred from biological aspect of ancestor with PANTHER:PTN000288762 <newline> centrosome ; GO:0005813 | located_in inferred from direct assay <newline> kinetochore ; GO:0000776 | is_active_in inferred from biological aspect of ancestor with PANTHER:PTN000288762 <newline> centrosome…	0	0	0	0	0	0	0	0	0	0	0
Glutamate receptor 1	Q03445	GluRIA	-0.00295	2.01842	41.5031	7.07e-05	0.90365	3.52942	64.8354	3.28e-07	1.55992	1.511	49.6154	1.09e-05	TRANSMEM 612..632; /note="Helical"; /evidence="ECO:0000255"; TRANSMEM 711..731; /note="Helical"; /evidence="ECO:0000255"; TRANSMEM 896..916; /note="Helical"; /evidence="ECO:0000255"	SIGNAL 1..27; /evidence="ECO:0000255"	plasma membrane ; GO:0005886 | is_active_in inferred from biological aspect of ancestor with PANTHER:PTN000437926 <newline> postsynaptic density membrane ; GO:0098839 | is_active_in inferred from biological aspect of ancestor with PANTHER:PTN001826301 <newline> membrane ; GO:0016020 | located_in inferred from electronic annotation with InterPro:IPR001320, InterPro:IPR019594 <newline> ionotropic g…	1	1	0	0	0	0	0	0	0	1	1
alpha-glucosidase	A0A0B4KGE4	CD98hc	0.12045	1.61908	39.6919	0.000107351	0.71745	2.61408	58.1904	1.52e-06	1.26558	0.995	41.684	6.79e-05	TRANSMEM 146..170; /note="Helical"; /evidence="ECO:0000256|SAM:Phobius"		plasma membrane ; GO:0005886 | located_in inferred from high throughput direct assay <newline> cell cortex ; GO:0005938 | located_in inferred from direct assay <newline> apical plasma membrane ; GO:0016324 | is_active_in inferred from biological aspect of ancestor with PANTHER:PTN002928136 <newline> basolateral plasma membrane ; GO:0016323 | is_active_in inferred from biological aspect of ancesto…	1	1	0	0	0	0	0	0	0	1	0
Kekkon 1, isoform B	Q9VK54	kek1	0.19245	1.49492	37.9685	0.000159644	0.88965	2.65692	56.4849	2.25e-06	1.37142	1.162	48.6117	1.38e-05	TRANSMEM 444..467; /note="Helical"; /evidence="ECO:0000256|SAM:Phobius"	SIGNAL 1..20; /evidence="ECO:0000256|SAM:SignalP"	plasma membrane ; GO:0005886 | located_in inferred from direct assay <newline> apical plasma membrane ; GO:0016324 | located_in inferred from direct assay <newline> plasma membrane ; GO:0005886 | located_in inferred from sequence model	1	1	0	0	0	0	0	0	0	1	1
Semaphorin 2b, isoform D	A0A0B4KG38	Sema2b	-0.04755	2.45158	57.0184	1.99e-06	0.25825	2.96125	61.5911	6.93e-07	1.18792	0.509667	31.0378	0.000787452			extracellular space ; GO:0005615 | is_active_in inferred from biological aspect of ancestor with PANTHER:PTN000744245	1	1	0	0	0	0	1	0	0	0	0
Semaphorin-2A	Q24323	Sema2a	0.02145	2.07242	51.2436	7.51e-06	0.42045	2.73742	62.6971	5.37e-07	1.18292	0.665	41.5668	6.97e-05		SIGNAL 1..25; /evidence="ECO:0000255"	extracellular space ; GO:0005615 | is_active_in inferred from biological aspect of ancestor with PANTHER:PTN000744245 <newline> endomembrane system ; GO:0012505 | located_in inferred from high throughput direct assay <newline> cytosol ; GO:0005829 | located_in inferred from high throughput direct assay <newline> extracellular region ; GO:0005576 | located_in inferred from sequence or structural s…	1	1	0	1	0	0	1	0	0	0	1
Dreadlocks, isoform B	Q9VPU1	dock	0.16605	1.60342	49.0603	1.24e-05	0.47465	2.11775	55.6373	2.73e-06	1.06458	0.514333	33.3432	0.000463103			male germline ring canal ; GO:0035323 | located_in inferred from direct assay <newline> cell periphery ; GO:0071944 | located_in inferred from direct assay <newline> nuclear body ; GO:0016604 | located_in inferred from direct assay <newline> cytosol ; GO:0005829 | located_in non-traceable author statement <newline> clathrin-coated vesicle ; GO:0030136 | located_in inferred from direct assay	0	0	0	1	0	0	0	0	0	0	0
Coatomer subunit alpha	Q9W0B8	alphaCOP	0.32125	0.97875	37.4972	0.000177943	0.38865	1.09108	40.9349	8.06e-05	0.768917	0.112333	8.29344	0.148135			COPI vesicle coat ; GO:0030126 | part_of inferred from electronic annotation with InterPro:IPR010714, InterPro:IPR016391 <newline> endoplasmic reticulum-Golgi intermediate compartment ; GO:0005793 | located_in inferred from direct assay <newline> COPI vesicle coat ; GO:0030126 | part_of inferred from direct assay <newline> membrane coat ; GO:0030117 | part_of inferred from electronic annotation w…	0	1	0	0	0	0	0	1	1	0	0
Glutamate dehydrogenase, mitochondrial	P54385	Gdh	0.14025	1.13875	38.9666	0.000126863	0.20445	1.24575	47.4686	1.79e-05	0.64925	0.107	6.02444	0.249779			mitochondrion ; GO:0005739 | is_active_in inferred from biological aspect of ancestor with PANTHER:PTN000176229 <newline> mitochondrion ; GO:0005739 | located_in inferred from direct assay <newline> cytosol ; GO:0005829 | located_in inferred from high throughput direct assay <newline> mitochondrion ; GO:0005739 | located_in inferred from high throughput direct assay <newline> cytoplasm ; GO:00057…	0	0	0	1	1	0	0	0	0	0	0
Cytoplasmic aconitate hydratase	Q9VGZ3	Irp-1B	0.27565	0.609417	17.5037	0.0177678	0.44825	0.897083	24.9046	0.00323253	0.66325	0.287667	24.6914	0.00339514			nucleus ; GO:0005634 | located_in inferred from direct assay <newline> mitochondrion ; GO:0005739 | is_active_in inferred from biological aspect of ancestor with PANTHER:PTN000186702 <newline> cytosol ; GO:0005829 | is_active_in inferred from biological aspect of ancestor with PANTHER:PTN000186700 <newline> cytosol ; GO:0005829 | located_in inferred from mutant phenotype	0	0	1	1	1	0	0	0	0	0	0
60S ribosomal protein L4	P09180	RpL4	0.23525	0.527083	20.5607	0.00878879	-0.10995	-0.04825	1.39757	0.724842	0.158417	-0.575333	38.6314	0.000137045			cytosolic ribosome ; GO:0022626 | located_in inferred from direct assay <newline> cytosolic large ribosomal subunit ; GO:0022625 | part_of inferred from biological aspect of ancestor with PANTHER:PTN000454620 <newline> ribosome ; GO:0005840 | located_in inferred from electronic annotation with InterPro:IPR002136, InterPro:IPR023574 <newline> cytosolic ribosome ; GO:0022626 | located_in inferred f…	0	0	0	1	0	0	0	0	0	0	0
40S ribosomal protein S3	Q06559	RpS3	0.14825	1.16958	42.7014	5.37e-05	0.28965	1.40525	50.1716	9.61e-06	0.733917	0.235667	18.621	0.0137374			cytosolic ribosome ; GO:0022626 | located_in inferred from high throughput direct assay <newline> cytosolic small ribosomal subunit ; GO:0022627 | part_of traceable author statement <newline> nucleus ; GO:0005634 | is_active_in inferred from biological aspect of ancestor with PANTHER:PTN000205060 <newline> cytosolic ribosome ; GO:0022626 | located_in inferred from direct assay <newline> nucleus ;…	0	0	1	1	0	0	0	0	0	0	0
Eukaryotic initiation factor 4A	Q02748	eIF4A	0.22465	0.901917	36.3925	0.000229483	0.33945	1.09325	45.4765	2.83e-05	0.681083	0.191333	15.6047	0.0275128			nucleus ; GO:0005634 | located_in inferred by curator from GO:0000381 <newline> nucleus ; GO:0005634 | located_in inferred from high throughput direct assay <newline> P granule ; GO:0043186 | located_in inferred from direct assay <newline> cytosol ; GO:0005829 | located_in inferred from sequence or structural similarity <newline> eukaryotic translation initiation factor 4F complex ; GO:0016281 | …	0	0	1	1	0	0	0	0	0	0	0
Eukaryotic translation initiation factor 4G2, isoform A	Q9VCH1	eIF4G2	0.23665	0.766083	23.7841	0.00418399	0.16985	0.65475	21.9182	0.00642951	0.487417	-0.111333	6.8914	0.204578			eukaryotic translation initiation factor 4F complex ; GO:0016281 | part_of inferred from biological aspect of ancestor with PANTHER:PTN000583430	0	0	0	0	0	0	0	0	0	0	0
Heat shock 70 kDa protein cognate 5	P29845	Hsc70-5	0.27045	0.39325	9.02602	0.12514	0.40485	0.61725	14.7014	0.0338737	0.53975	0.224	19.4539	0.01134			PAM complex, Tim23 associated import motor ; GO:0001405 | part_of inferred from sequence or structural similarity with UniProtKB:P0CS90 <newline> mitochondrial inner membrane ; GO:0005743 | located_in inferred from sequence or structural similarity with UniProtKB:P0CS90 <newline> mitochondrion ; GO:0005739 | is_active_in inferred from biological aspect of ancestor with PANTHER:PTN000452554 <newli…	0	1	0	1	1	0	0	0	0	0	0
Not1, isoform H	A0A0B4LEZ3	Not1	0.28305	0.69175	27.646	0.0017195	0.26805	0.66675	34.5787	0.000348443	0.54725	-0.025	1.11321	0.773889			CCR4-NOT core complex ; GO:0030015 | part_of inferred from electronic annotation with InterPro:IPR040398 <newline> cytosol ; GO:0005829 | located_in inferred from direct assay <newline> CCR4-NOT core complex ; GO:0030015 | part_of inferred from biological aspect of ancestor with PANTHER:PTN000322838 <newline> P-body ; GO:0000932 | is_active_in inferred from biological aspect of ancestor with PANT…	0	0	0	1	0	0	0	0	0	0	0
Syncrip, isoform Q	A0A0B4KHI4	Syp	0.19805	0.622583	8.24201	0.149899	0.09305	0.447583	6.09116	0.245971	0.359583	-0.175	5.67809	0.270515			postsynapse of neuromuscular junction ; GO:0098975 | located_in inferred from direct assay <newline> ribonucleoprotein granule ; GO:0035770 | located_in inferred from direct assay <newline> cytosol ; GO:0005829 | located_in inferred from direct assay <newline> ribonucleoprotein complex ; GO:1990904 | part_of inferred from biological aspect of ancestor with PANTHER:PTN001164398 <newline> basal cor…	0	0	1	1	0	0	0	0	0	0	0
BRCT domain-containing protein	B7Z0I8	CG42232	0.33345	0.731583	32.7298	0.00053336	0.28265	0.646917	33.4934	0.000447362	0.58375	-0.0846667	6.07991	0.246609			-	0	0	0	0	0	0	0	0	0	0	0
UDP-glucose:glycoprotein glucosyltransferase	Q09332	Uggt	0.47605	1.95925	43.8489	4.12e-05	0.20165	1.50192	36.9949	0.000199759	1.03108	-0.457333	31.0754	0.000780658		SIGNAL 1..22; /evidence="ECO:0000269|PubMed:7729408"	cytoplasm ; GO:0005737 | located_in traceable author statement <newline> rough endoplasmic reticulum ; GO:0005791 | located_in inferred from direct assay <newline> endomembrane system ; GO:0012505 | located_in inferred from high throughput direct assay <newline> endoplasmic reticulum ; GO:0005783 | is_active_in inferred from biological aspect of ancestor with PANTHER:PTN000132051 <newline> endopl…	0	1	0	1	0	0	0	0	1	0	1
E3 ubiquitin-protein ligase highwire	Q9NB71	hiw	0.30825	1.28042	44.3372	3.68e-05	0.43905	1.49842	51.8233	6.57e-06	0.929417	0.218	18.3523	0.014614			cytoplasmic vesicle ; GO:0031410 | located_in inferred from direct assay <newline> plasma membrane ; GO:0005886 | is_active_in inferred from biological aspect of ancestor with PANTHER:PTN001820464 <newline> plasma membrane ; GO:0005886 | located_in inferred from direct assay <newline> nucleus ; GO:0005634 | is_active_in inferred from biological aspect of ancestor with PANTHER:PTN001820464	1	1	1	1	0	0	0	0	0	0	0
Nuclear pore membrane glycoprotein 210	A1Z6H7	Gp210	0.34245	1.22158	40.3505	9.22e-05	0.25725	1.07958	37.6402	0.00017218	0.760083	-0.142	8.39298	0.144778	TRANSMEM 1776..1796; /note="Helical"; /evidence="ECO:0000255"	SIGNAL 1..20; /evidence="ECO:0000255"	nuclear pore nuclear basket ; GO:0044615 | part_of inferred from direct assay <newline> cytoplasm ; GO:0005737 | located_in inferred from direct assay <newline> nuclear pore ; GO:0005643 | part_of inferred from biological aspect of ancestor with PANTHER:PTN000545169 <newline> nuclear pore inner ring ; GO:0044611 | part_of inferred from direct assay <newline> nuclear pore ; GO:0005643 | part_of in…	0	1	0	1	0	0	0	0	0	1	1
Tubulin alpha-1 chain	P06603	alphaTub84B	0.32645	1.25908	41.628	6.87e-05	0.68345	1.85408	49.3268	1.17e-05	1.12758	0.595	38.8909	0.000129096			cytoplasm ; GO:0005737 | located_in inferred from high throughput direct assay <newline> microtubule ; GO:0005874 | located_in inferred from direct assay <newline> microtubule ; GO:0005874 | located_in inferred from electronic annotation with InterPro:IPR000217, InterPro:IPR002452, InterPro:IPR017975 <newline> perinuclear region of cytoplasm ; GO:0048471 | located_in inferred from direct assay <n…	0	0	1	1	0	0	0	0	0	0	0
ATP-dependent RNA helicase bel	Q9VHP0	bel	0.23005	0.708417	16.8458	0.0206739	0.19645	0.652417	24.263	0.00374714	0.485417	-0.056	1.46154	0.714243			P granule ; GO:0043186 | located_in inferred from direct assay <newline> cytoplasm ; GO:0005737 | located_in inferred from direct assay <newline> neuronal cell body ; GO:0043025 | located_in inferred from direct assay <newline> cytosol ; GO:0005829 | located_in inferred from high throughput direct assay <newline> RISC complex ; GO:0016442 | part_of inferred from direct assay <newline> nucleus ; G…	0	0	1	1	0	0	0	0	0	0	0
RNA helicase	Q9W3M7	mahe	0.24625	0.602083	10.0825	0.0981194	0.05245	0.279083	4.16517	0.383251	0.325583	-0.323	14.4685	0.0357397			nucleus ; GO:0005634 | is_active_in inferred from biological aspect of ancestor with PANTHER:PTN002773962 <newline> ribonucleoprotein complex ; GO:1990904 | part_of inferred from biological aspect of ancestor with PANTHER:PTN002773962	0	0	1	0	0	0	0	0	0	0	0
Smoke alarm, isoform D	R9PY37	smal	-0.08195	2.21342	48.8497	1.3e-05	0.25085	2.76808	51.292	7.43e-06	1.08075	0.554667	26.5526	0.00221175	TRANSMEM 501..524; /note="Helical"; /evidence="ECO:0000256|SAM:Phobius"		-	0	0	0	0	0	0	0	0	0	1	0
Kekkon 5, isoform A	Q9VWI6	kek5	0.12645	1.80992	44.81	3.3e-05	0.50445	2.43992	61.244	7.51e-07	1.16542	0.63	31.1581	0.000765923	TRANSMEM 409..434; /note="Helical"; /evidence="ECO:0000256|SAM:Phobius"	SIGNAL 1..35; /evidence="ECO:0000256|SAM:SignalP"	plasma membrane ; GO:0005886 | located_in inferred from sequence model <newline> plasma membrane ; GO:0005886 | located_in inferred from direct assay	1	1	0	0	0	0	0	0	0	1	1
Granny smith, isoform F	A0A0C4FEI8	grsm	0.33565	0.74275	26.1949	0.00240164	0.40105	0.85175	36.766	0.000210573	0.68725	0.109	5.41641	0.287315			cytoplasm ; GO:0005737 | is_active_in inferred from biological aspect of ancestor with PANTHER:PTN000239182 <newline> cytoplasm ; GO:0005737 | located_in inferred from electronic annotation with InterPro:IPR011356	0	0	0	1	0	0	0	0	0	0	0
Otopetrin-like a, isoform C	E1JJE6	OtopLa	0.08125	1.69708	37.2816	0.000186998	0.88165	3.03108	61.7397	6.7e-07	1.42708	1.334	47.4177	1.81e-05	TRANSMEM 129..151; /note="Helical"; /evidence="ECO:0000256|SAM:Phobius"; TRANSMEM 166..186; /note="Helical"; /evidence="ECO:0000256|SAM:Phobius"; TRANSMEM 272..293; /note="Helical"; /evidence="ECO:0000256|SAM:Phobius"; TRANSMEM 313..334; /note="Helical"; /evidence="ECO:0000256|SAM:Phobius"; TRANSMEM 346..368; /note="Helical"; /evidence="ECO:0000256|SAM:Phobius"; TRANSMEM 706..726; /note="Helical"…		membrane ; GO:0016020 | located_in inferred from electronic annotation with InterPro:IPR004878 <newline> membrane ; GO:0016020 | is_active_in inferred from biological aspect of ancestor with PANTHER:PTN001088999	0	1	0	0	0	0	0	0	0	1	0
Neprilysin-like 21	Q9Y136	Nepl21	0.25185	2.46225	39.8193	0.000104248	0.38425	2.68292	44.3683	3.66e-05	1.34708	0.220667	7.61725	0.173091		SIGNAL 1..28; /evidence="ECO:0000256|SAM:SignalP"	extracellular region ; GO:0005576 | located_in inferred from high throughput direct assay <newline> plasma membrane ; GO:0005886 | is_active_in inferred from biological aspect of ancestor with PANTHER:PTN000199753	1	1	0	0	0	0	1	0	0	0	1
Protein disulfide-isomerase (Fragment)	Q3YMU0	ERp60	0.60165	1.80608	45.9137	2.56e-05	0.22545	1.17908	40.2371	9.47e-05	1.01058	-0.627	32.6133	0.000547855		SIGNAL 1..19; /evidence="ECO:0000256|RuleBase:RU361130"	endomembrane system ; GO:0012505 | located_in inferred from high throughput direct assay <newline> endoplasmic reticulum ; GO:0005783 | is_active_in inferred from biological aspect of ancestor with PANTHER:PTN000432607	0	1	0	0	0	0	0	0	1	0	1
Misshapen, isoform A	Q9W002	msn	0.29365	1.01692	36.4659	0.000225635	0.31205	1.04758	34.6085	0.000346062	0.71575	0.0306667	1.313	0.739094			cytoplasm ; GO:0005737 | is_active_in inferred from biological aspect of ancestor with PANTHER:PTN000684825 <newline> contractile ring ; GO:0070938 | colocalizes_with inferred from high throughput direct assay <newline> cell cortex ; GO:0005938 | located_in inferred from direct assay <newline> cytosol ; GO:0005829 | located_in inferred from direct assay	0	0	0	1	0	0	0	0	0	0	0
Uncharacterized protein, isoform E	A0A0B4K760	CG42613	0.12045	1.59575	43.3577	4.62e-05	0.73065	2.61275	60.979	7.98e-07	1.26725	1.017	46.6273	2.17e-05	TRANSMEM 1033..1054; /note="Helical"; /evidence="ECO:0000256|SAM:Phobius"		plasma membrane ; GO:0005886 | is_active_in inferred from biological aspect of ancestor with PANTHER:PTN002372555	1	1	0	0	0	0	0	0	0	1	0
60S ribosomal protein L3	O16797	RpL3	0.25085	1.10808	40.8658	8.19e-05	0.25205	1.11008	40.8895	8.15e-05	0.695083	0.002	0.0891248	0.979687			cytosolic large ribosomal subunit ; GO:0022625 | part_of inferred from biological aspect of ancestor with PANTHER:PTN000146039 <newline> cytosolic large ribosomal subunit ; GO:0022625 | part_of traceable author statement <newline> cytosolic ribosome ; GO:0022626 | located_in inferred from direct assay <newline> ribosome ; GO:0005840 | located_in inferred from electronic annotation with InterPro:I…	0	0	0	1	0	0	0	0	0	0	0
IGF-II mRNA-binding protein, isoform L	M9NF14	Imp	0.26665	1.09858	30.5057	0.000890083	0.24465	1.06192	29.2541	0.00118739	0.68775	-0.0366667	1.90443	0.644996			nucleus ; GO:0005634 | is_active_in inferred from biological aspect of ancestor with PANTHER:PTN000032600 <newline> cytoplasm ; GO:0005737 | located_in inferred from high throughput direct assay <newline> catalytic step 2 spliceosome ; GO:0071013 | part_of inferred from high throughput direct assay <newline> cytoplasm ; GO:0005737 | is_active_in inferred from biological aspect of ancestor with PA…	0	0	1	1	0	0	0	0	0	0	0
Bleomycin hydrolase	X2JEJ0	CG1440	0.45865	3.52108	61.1066	7.75e-07	0.11885	2.95475	57.3124	1.86e-06	1.58392	-0.566333	24.5515	0.00350627			cytosol ; GO:0005829 | located_in inferred from high throughput direct assay <newline> cytoplasm ; GO:0005737 | is_active_in inferred from biological aspect of ancestor with PANTHER:PTN001621808	0	0	0	1	0	0	0	0	0	0	0
LD13733p	A1Z9K8	Prosap	0.30545	1.04658	40.3906	9.14e-05	0.31565	1.06358	43.8958	4.08e-05	0.732583	0.017	0.858348	0.820664			axon ; GO:0030424 | located_in inferred from direct assay <newline> terminal bouton ; GO:0043195 | located_in inferred from direct assay <newline> postsynaptic density ; GO:0014069 | located_in inferred from direct assay <newline> postsynaptic density ; GO:0014069 | located_in inferred from sequence or structural similarity with RGD:69264 <newline> neuromuscular junction ; GO:0031594 | located_in…	0	1	0	0	0	0	0	0	0	0	0
Calcium-transporting ATPase sarcoplasmic/endoplasmic reticulum type	P22700	SERCA	0.36125	0.95125	26.9389	0.00202352	0.36485	0.95725	26.5942	0.00219068	0.74475	0.006	0.278449	0.937897	TRANSMEM 49..69; /note="Helical; Name=1"; /evidence="ECO:0000250"; TRANSMEM 90..110; /note="Helical; Name=2"; /evidence="ECO:0000250"; TRANSMEM 254..273; /note="Helical; Name=3"; /evidence="ECO:0000250"; TRANSMEM 296..313; /note="Helical; Name=4"; /evidence="ECO:0000250"; TRANSMEM 758..777; /note="Helical; Name=5"; /evidence="ECO:0000250"; TRANSMEM 788..808; /note="Helical; Name=6"; /evidence="EC…		sarcoplasmic reticulum ; GO:0016529 | located_in inferred from sequence or structural similarity with UniProtKB:Q93084 <newline> membrane ; GO:0016020 | is_active_in inferred from biological aspect of ancestor with PANTHER:PTN001943383 <newline> endoplasmic reticulum membrane ; GO:0005789 | located_in inferred from direct assay <newline> membrane ; GO:0016020 | located_in inferred from electronic…	0	1	0	0	0	0	0	0	1	1	0
oxoglutarate dehydrogenase (succinyl-transferring)	A8JNU6	Ogdh	0.32725	0.38625	6.50564	0.223582	0.36445	0.44825	7.71164	0.16937	0.51275	0.062	3.45403	0.451436			oxoglutarate dehydrogenase complex ; GO:0045252 | part_of inferred from sequence or structural similarity with UniProtKB:Q02218 <newline> mitochondrion ; GO:0005739 | is_active_in inferred from biological aspect of ancestor with PANTHER:PTN000568260 <newline> oxoglutarate dehydrogenase complex ; GO:0045252 | part_of inferred from biological aspect of ancestor with PANTHER:PTN000568360	0	0	0	0	1	0	0	0	0	0	0
Homer, isoform E	Q0E8S7	homer	0.27125	1.10458	33.2389	0.000474362	0.51885	1.51725	39.544	0.000111072	0.919417	0.412667	26.8391	0.00207056			dendrite ; GO:0030425 | located_in inferred from direct assay <newline> dendrite ; GO:0030425 | is_active_in inferred from biological aspect of ancestor with PANTHER:PTN000857489 <newline> cytoplasm ; GO:0005737 | is_active_in inferred from biological aspect of ancestor with PANTHER:PTN000857479 <newline> plasma membrane ; GO:0005886 | is_active_in inferred from biological aspect of ancestor with…	1	1	0	1	0	0	0	0	1	0	0
Adenylyl cyclase-associated protein	Q9VPX6	capt	0.20805	1.33758	35.9146	0.000256179	0.19405	1.31425	35.8518	0.000259908	0.731417	-0.0233333	0.917218	0.809614			cytoplasm ; GO:0005737 | located_in inferred from direct assay <newline> cytoplasm ; GO:0005737 | is_active_in inferred from biological aspect of ancestor with PANTHER:PTN000068843	0	0	0	1	0	0	0	0	0	0	0
Uncharacterized protein, isoform E	Q9VHR2	CG45263	0.03385	1.86725	44.2507	3.76e-05	0.64025	2.87792	68.0353	1.57e-07	1.28608	1.01067	44.112	3.88e-05			plasma membrane ; GO:0005886 | is_active_in inferred from biological aspect of ancestor with PANTHER:PTN002267887 <newline> cell-cell junction ; GO:0005911 | is_active_in inferred from biological aspect of ancestor with PANTHER:PTN002267887	1	1	0	0	0	0	0	0	0	0	0
Prolyl endopeptidase	Q9VKW5	CG5355	0.32945	1.09408	40.0903	9.79e-05	0.55245	1.46575	49.4973	1.12e-05	0.952917	0.371667	29.0573	0.00124243			cytosol ; GO:0005829 | is_active_in inferred from biological aspect of ancestor with PANTHER:PTN000204594	0	0	0	1	0	0	0	0	0	0	0
Chaperonin containing TCP1 subunit 6	Q9VXQ5	CCT6	0.21765	0.913583	37.2676	0.000187602	0.34025	1.11792	46.5015	2.24e-05	0.68525	0.204333	17.2606	0.0187904			chaperonin-containing T-complex ; GO:0005832 | part_of inferred from biological aspect of ancestor with PANTHER:PTN000143755	0	0	0	0	0	0	0	0	0	0	0
T-complex protein 1 subunit theta	Q7K3J0	CCT8	0.25445	0.786583	30.714	0.000848397	0.34945	0.944917	41.0042	7.94e-05	0.64825	0.158333	9.84055	0.10374			plasma membrane ; GO:0005886 | located_in inferred from high throughput direct assay <newline> chaperonin-containing T-complex ; GO:0005832 | part_of inferred from biological aspect of ancestor with PANTHER:PTN000144200	1	1	0	0	0	0	0	0	0	0	0
26S proteasome regulatory subunit 7	Q7KMQ0	Rpt1	0.30645	0.971583	39.0574	0.00012424	0.45945	1.22658	47.2838	1.87e-05	0.822583	0.255	21.4542	0.0071545			proteasome regulatory particle ; GO:0005838 | part_of inferred from direct assay <newline> proteasome regulatory particle, base subcomplex ; GO:0008540 | part_of inferred from sequence or structural similarity with SGD:S000001628 <newline> proteasome regulatory particle, base subcomplex ; GO:0008540 | part_of inferred from biological aspect of ancestor with PANTHER:PTN000553037 <newline> polytene…	0	0	0	1	0	0	0	0	0	0	0
leucine--tRNA ligase	Q9VQR8	LeuRS	0.24945	0.939083	35.317	0.000293967	0.36905	1.13842	42.8321	5.21e-05	0.72475	0.199333	15.8509	0.0259961			aminoacyl-tRNA synthetase multienzyme complex ; GO:0017101 | part_of inferred from direct assay <newline> cytoplasm ; GO:0005737 | located_in traceable author statement	0	0	0	1	0	0	0	0	0	0	0
RNA-binding protein spenito	Q7KMJ6	nito	0.26645	0.85575	33.3859	0.000458577	0.21805	0.775083	37.0268	0.000198298	0.568417	-0.0806667	4.73198	0.336358			RNA N6-methyladenosine methyltransferase complex ; GO:0036396 | part_of inferred from direct assay <newline> nucleus ; GO:0005634 | located_in inferred from direct assay <newline> nucleus ; GO:0005634 | is_active_in inferred from biological aspect of ancestor with PANTHER:PTN002754431 <newline> precatalytic spliceosome ; GO:0071011 | part_of inferred from high throughput direct assay	0	0	1	0	0	0	0	0	0	0	0
Sponge, isoform E	Q9VAS8	spg	0.27705	1.16175	44.0035	3.98e-05	0.50585	1.54308	51.9863	6.33e-06	0.932417	0.381333	31.4944	0.000708853			cytoplasm ; GO:0005737 | is_active_in inferred from biological aspect of ancestor with PANTHER:PTN002902098 <newline> plasma membrane ; GO:0005886 | is_active_in inferred from biological aspect of ancestor with PANTHER:PTN002902098 <newline> cytoplasm ; GO:0005737 | located_in inferred from direct assay <newline> cytosol ; GO:0005829 | located_in inferred from direct assay <newline> plasma membra…	1	1	0	1	0	0	0	0	0	0	0
Ecotropic viral integration site 5 ortholog	Q9VYY9	Evi5	0.31925	1.11958	37.6827	0.000170501	0.39225	1.24125	36.9267	0.000202925	0.827917	0.121667	6.93529	0.202522			Golgi apparatus ; GO:0005794 | located_in inferred from direct assay <newline> recycling endosome ; GO:0055037 | colocalizes_with inferred from direct assay <newline> vesicle ; GO:0031982 | located_in inferred from direct assay <newline> cytoplasm ; GO:0005737 | located_in inferred from direct assay	0	0	0	1	0	0	0	1	0	0	0
Latrophilin Cirl	A1Z7G7	Cirl	0.06465	2.00275	45.4308	2.86e-05	0.47505	2.68675	56.8603	2.06e-06	1.20775	0.684	32.4031	0.000575024	TRANSMEM 754..774; /note="Helical; Name=1"; /evidence="ECO:0000255"; TRANSMEM 788..808; /note="Helical; Name=2"; /evidence="ECO:0000255"; TRANSMEM 815..835; /note="Helical; Name=3"; /evidence="ECO:0000255"; TRANSMEM 862..882; /note="Helical; Name=4"; /evidence="ECO:0000255"; TRANSMEM 907..927; /note="Helical; Name=5"; /evidence="ECO:0000255"; TRANSMEM 955..975; /note="Helical; Name=6"; /evidence=…		membrane ; GO:0016020 | located_in inferred from electronic annotation with InterPro:IPR017981, InterPro:IPR036445 inferred from electronic annotation with InterPro:IPR036445 <newline> membrane ; GO:0016020 | located_in inferred from sequence or structural similarity <newline> plasma membrane ; GO:0005886 | is_active_in inferred from biological aspect of ancestor with PANTHER:PTN000244280	1	1	0	0	0	0	0	0	0	1	0
Flotillin-2	O61492	Flo2	0.43345	0.521583	6.55303	0.221155	0.51885	0.663917	8.45746	0.142644	0.71325	0.142333	8.664	0.136019			plasma membrane ; GO:0005886 | located_in inferred from high throughput direct assay <newline> plasma membrane ; GO:0005886 | is_active_in inferred from biological aspect of ancestor with PANTHER:PTN000351686 <newline> cytosol ; GO:0005829 | located_in inferred from high throughput direct assay <newline> cytoplasm ; GO:0005737 | located_in inferred from high throughput direct assay <newline> flot…	1	1	0	1	0	0	0	0	0	0	0
Anion exchange protein	Q8IPI3	Ndae1	0.19825	1.32875	36.7052	0.000213541	0.49325	1.82042	50.81	8.3e-06	0.975583	0.491667	28.3078	0.00147645	TRANSMEM 510..532; /note="Helical"; /evidence="ECO:0000256|RuleBase:RU362035"; TRANSMEM 539..558; /note="Helical"; /evidence="ECO:0000256|RuleBase:RU362035"; TRANSMEM 595..621; /note="Helical"; /evidence="ECO:0000256|RuleBase:RU362035"; TRANSMEM 628..648; /note="Helical"; /evidence="ECO:0000256|RuleBase:RU362035"; TRANSMEM 703..721; /note="Helical"; /evidence="ECO:0000256|RuleBase:RU362035"; TRAN…		membrane ; GO:0016020 | located_in inferred from electronic annotation with InterPro:IPR003020, InterPro:IPR003024, InterPro:IPR011531, InterPro:IPR013769 inferred from electronic annotation with InterPro:IPR001717, InterPro:IPR003020, InterPro:IPR011531, InterPro:IPR013769 <newline> plasma membrane ; GO:0005886 | located_in inferred by curator from GO:0008510 <newline> plasma membrane ; GO:00058…	1	1	0	0	0	0	0	0	0	1	0
ADP,ATP carrier protein	Q26365	sesB	0.07405	1.10925	38.6023	0.000137966	0.36685	1.59725	46.6334	2.17e-05	0.76175	0.488	30.739	0.000843537	TRANSMEM 23..52; /note="Helical; Name=1"; /evidence="ECO:0000250|UniProtKB:P02722"; TRANSMEM 90..114; /note="Helical; Name=2"; /evidence="ECO:0000250|UniProtKB:P02722"; TRANSMEM 125..145; /note="Helical; Name=3"; /evidence="ECO:0000250|UniProtKB:P02722"; TRANSMEM 193..213; /note="Helical; Name=4"; /evidence="ECO:0000250|UniProtKB:P02722"; TRANSMEM 225..245; /note="Helical; Name=5"; /evidence="ECO…		mitochondrion ; GO:0005739 | located_in inferred from high throughput direct assay <newline> mitochondrion ; GO:0005739 | located_in inferred from direct assay <newline> mitochondrial inner membrane ; GO:0005743 | located_in inferred from direct assay <newline> mitochondrial inner membrane ; GO:0005743 | located_in inferred from electronic annotation with InterPro:IPR002113	0	1	0	0	1	0	0	0	0	1	0
A-kinase anchor protein 200	Q9VLL3	Akap200	0.39005	1.17508	24.4534	0.00358645	0.18105	0.82675	24.3405	0.00368089	0.685917	-0.348333	12.1761	0.0605888			cytosol ; GO:0005829 | located_in inferred from direct assay <newline> plasma membrane ; GO:0005886 | located_in inferred from direct assay <newline> plasma membrane ; GO:0005886 | located_in inferred from mutant phenotype <newline> plasma membrane ; GO:0005886 | located_in inferred from high throughput direct assay <newline> cytosol ; GO:0005829 | located_in inferred from mutant phenotype <newli…	1	1	0	1	0	0	0	0	0	0	0
T-complex protein 1 subunit epsilon	Q7KKI0	CCT5	0.30305	0.937583	38.7944	0.000131997	0.47405	1.22258	46.0289	2.5e-05	0.820583	0.285	23.9545	0.00402301			chaperonin-containing T-complex ; GO:0005832 | part_of inferred from biological aspect of ancestor with PANTHER:PTN000144283	0	0	0	0	0	0	0	0	0	0	0
Sidestep IV, isoform C	Q9VFU7	side-IV	0.10905	1.61342	43.1549	4.84e-05	0.67245	2.55242	64.8625	3.26e-07	1.22392	0.939	45.323	2.94e-05	TRANSMEM 702..725; /note="Helical"; /evidence="ECO:0000256|SAM:Phobius"		-	1	1	0	0	0	0	0	0	0	1	0
Amyloid-beta-like protein	P14599	Appl	0.34485	2.77475	55.8708	2.59e-06	0.30505	2.70842	51.9361	6.4e-06	1.42158	-0.0663333	2.35802	0.581029	TRANSMEM 814..834; /note="Helical"; /evidence="ECO:0000255"	SIGNAL 1..27; /evidence="ECO:0000255"	axon ; GO:0030424 | located_in inferred from direct assay <newline> neuron projection ; GO:0043005 | is_active_in inferred from biological aspect of ancestor with PANTHER:PTN000559933 <newline> neuronal cell body ; GO:0043025 | located_in inferred from direct assay <newline> plasma membrane ; GO:0005886 | located_in inferred from direct assay <newline> neuronal cell body ; GO:0043025 | is_active_…	1	1	0	0	0	0	1	0	0	1	1
Metabotropic glutamate receptor	P91685	mGluR	0.16125	1.46792	38.8621	0.000129954	1.02385	2.90558	59.2673	1.18e-06	1.46725	1.43767	51.0427	7.87e-06	TRANSMEM 627..649; /note="Helical; Name=1"; /evidence="ECO:0000255"; TRANSMEM 664..684; /note="Helical; Name=2"; /evidence="ECO:0000255"; TRANSMEM 696..714; /note="Helical; Name=3"; /evidence="ECO:0000255"; TRANSMEM 739..759; /note="Helical; Name=4"; /evidence="ECO:0000255"; TRANSMEM 783..804; /note="Helical; Name=5"; /evidence="ECO:0000255"; TRANSMEM 818..840; /note="Helical; Name=6"; /evidence=…	SIGNAL 1..25; /evidence="ECO:0000255"	plasma membrane ; GO:0005886 | located_in inferred from direct assay <newline> G protein-coupled receptor homodimeric complex ; GO:0038038 | part_of inferred from sequence or structural similarity with HGNC:4593 <newline> membrane ; GO:0016020 | located_in inferred from electronic annotation with InterPro:IPR000162, InterPro:IPR000337, InterPro:IPR017979 inferred from electronic annotation with I…	1	1	0	0	0	0	0	0	0	1	1
Neurogenic locus Notch protein	P07207	N	0.32105	1.82592	47.3941	1.82e-05	0.60405	2.29758	51.6863	6.78e-06	1.28725	0.471667	24.6351	0.00343944	TRANSMEM 1746..1766; /note="Helical"; /evidence="ECO:0000255"	SIGNAL 1..52; /evidence="ECO:0000255"	early endosome ; GO:0005769 | located_in inferred from direct assay <newline> membrane ; GO:0016020 | located_in inferred from electronic annotation with InterPro:IPR008297, InterPro:IPR010660, InterPro:IPR011656 <newline> protein-containing complex ; GO:0032991 | part_of inferred from physical interaction with Su(H) <newline> late endosome ; GO:0005770 | located_in inferred from direct assay <ne…	1	1	1	1	0	0	0	0	1	1	1
Twenty-four, isoform B	Q9W4M7	tyf	0.30685	1.03808	32.7835	0.000526802	0.19685	0.85475	29.0154	0.00125446	0.630417	-0.183333	15.645	0.0272584			-	0	0	0	0	0	0	0	0	0	0	0
Adaptor protein complex 2, mu subunit, isoform A	O62530	AP-2mu	0.14825	1.34375	44.0944	3.9e-05	0.21625	1.45708	52.5336	5.58e-06	0.742417	0.113333	7.25126	0.18831			AP-2 adaptor complex ; GO:0030122 | part_of inferred from biological aspect of ancestor with PANTHER:PTN000242371 <newline> AP-2 adaptor complex ; GO:0030122 | part_of inferred from mutant phenotype <newline> cytoplasmic vesicle ; GO:0031410 | is_active_in inferred from biological aspect of ancestor with PANTHER:PTN000055849 <newline> clathrin adaptor complex ; GO:0030131 | part_of inferred from …	0	0	0	1	0	0	0	0	0	0	0
Adhesion G protein-coupled receptor A3	Q7KV24	CG15744	0.09925	1.66375	47.018	1.99e-05	0.36245	2.10242	52.1034	6.16e-06	0.984083	0.438667	28.4214	0.00143832	TRANSMEM 765..789; /note="Helical"; /evidence="ECO:0000256|SAM:Phobius"; TRANSMEM 801..823; /note="Helical"; /evidence="ECO:0000256|SAM:Phobius"; TRANSMEM 835..855; /note="Helical"; /evidence="ECO:0000256|SAM:Phobius"; TRANSMEM 886..908; /note="Helical"; /evidence="ECO:0000256|SAM:Phobius"; TRANSMEM 928..950; /note="Helical"; /evidence="ECO:0000256|SAM:Phobius"; TRANSMEM 1066..1088; /note="Helica…		membrane ; GO:0016020 | located_in inferred from electronic annotation with InterPro:IPR000832, InterPro:IPR001879, InterPro:IPR017981, InterPro:IPR036445 <newline> plasma membrane ; GO:0005886 | is_active_in inferred from biological aspect of ancestor with PANTHER:PTN001738137	1	1	0	0	0	0	0	0	0	1	0
Calcium-dependent secretion activator	Q9NHE5	Cadps	0.21805	0.96925	29.9121	0.00102046	0.48605	1.41592	38.6147	0.000137573	0.829083	0.446667	37.0358	0.00019789			synaptic vesicle ; GO:0008021 | located_in non-traceable author statement <newline> synapse ; GO:0045202 | located_in inferred from direct assay	0	0	0	0	0	0	0	0	0	0	0
Pre-mRNA processing factor 8	A1Z8U0	Prp8	0.24705	1.03092	38.5503	0.000139626	0.32605	1.16258	44.5178	3.53e-05	0.72525	0.131667	8.78743	0.132208			U5 snRNP ; GO:0005682 | part_of inferred from sequence or structural similarity with SGD:S000001208 <newline> catalytic step 2 spliceosome ; GO:0071013 | part_of inferred from high throughput direct assay <newline> precatalytic spliceosome ; GO:0071011 | part_of inferred from high throughput direct assay <newline> spliceosomal complex ; GO:0005681 | part_of inferred from electronic annotation wit…	0	0	0	1	0	0	0	0	0	0	0
Delta-1-pyrroline-5-carboxylate synthase	Q9VNW6	P5CS	0.55065	-0.63225	3.48998	0.447716	0.24625	-1.13958	7.96986	0.159593	0.0440833	-0.507333	13.1524	0.0483906			mitochondrion ; GO:0005739 | located_in inferred from sequence or structural similarity with UniProtKB:P54886 <newline> cytoplasm ; GO:0005737 | located_in inferred from electronic annotation with InterPro:IPR005715 <newline> mitochondrion ; GO:0005739 | is_active_in inferred from biological aspect of ancestor with PANTHER:PTN000869169	0	0	0	1	1	0	0	0	0	0	0
Ced-12	Q9VKB2	Ced-12	0.26445	0.92325	36.829	0.000207539	0.42525	1.19125	45.3251	2.93e-05	0.76775	0.268	23.8522	0.00411885			cytoplasm ; GO:0005737 | located_in inferred from direct assay <newline> plasma membrane ; GO:0005886 | is_active_in inferred from biological aspect of ancestor with PANTHER:PTN000299186 <newline> nucleus ; GO:0005634 | located_in inferred from direct assay	1	1	1	1	0	0	0	0	0	0	0
Protein disabled	P98081	Dab	0.26565	1.19442	43.044	4.96e-05	0.25705	1.18008	45.1121	3.08e-05	0.73625	-0.0143333	0.812075	0.829454			axon ; GO:0030424 | located_in inferred from direct assay <newline> cytosol ; GO:0005829 | located_in inferred from direct assay	0	0	0	1	0	0	0	0	0	0	0
Vesicle-fusing ATPase 1	P46461	comt	0.29525	1.10125	35.1999	0.000302003	0.42045	1.30992	40.5366	8.84e-05	0.840083	0.208667	16.7554	0.0211088			Golgi stack ; GO:0005795 | is_active_in inferred from biological aspect of ancestor with PANTHER:PTN000554891 <newline> neuromuscular junction ; GO:0031594 | is_active_in inferred from expression pattern inferred from mutant phenotype inferred from direct assay <newline> terminal bouton ; GO:0043195 | located_in inferred from direct assay <newline> cytoplasm ; GO:0005737 | located_in inferred fro…	0	0	0	1	0	0	0	1	0	0	0
E3 ubiquitin-protein ligase hyd	P51592	hyd	0.29505	0.810917	35.3285	0.00029319	0.39365	0.97525	43.5045	4.46e-05	0.701583	0.164333	14.3539	0.0366953			cytoplasm ; GO:0005737 | is_active_in inferred from biological aspect of ancestor with PANTHER:PTN000883184 <newline> cytoplasm ; GO:0005737 | located_in inferred from direct assay <newline> nucleus ; GO:0005634 | located_in inferred from direct assay <newline> nucleus ; GO:0005634 | is_active_in inferred from biological aspect of ancestor with PANTHER:PTN000883184	0	0	1	1	0	0	0	0	0	0	0
Alpha-actinin, sarcomeric	P18091	Actn	0.38065	0.50025	9.42546	0.114144	0.26865	0.313583	5.55062	0.278572	0.487417	-0.186667	12.5533	0.0555482			Z disc ; GO:0030018 | is_active_in inferred from biological aspect of ancestor with PANTHER:PTN000937127 <newline> cell projection ; GO:0042995 | is_active_in inferred from biological aspect of ancestor with PANTHER:PTN001566526 <newline> Z disc ; GO:0030018 | located_in inferred from direct assay <newline> cell junction ; GO:0030054 | is_active_in inferred from biological aspect of ancestor with…	1	1	0	0	0	0	0	0	0	0	0
Actin-87E	P10981	Act87E	0.32625	-0.272917	10.3314	0.0926529	0.05605	-0.72325	12.449	0.056898	-0.00808333	-0.450333	10.2445	0.0945259			NuA4 histone acetyltransferase complex ; GO:0035267 | part_of inferred from direct assay	0	0	0	0	0	0	0	0	0	0	0
Actin-57B	P53501	Act57B	0.08205	-0.334917	7.25856	0.187994	-0.04135	-0.540583	11.6717	0.068051	-0.15475	-0.205667	6.36483	0.23095			plasma membrane ; GO:0005886 | located_in inferred from high throughput direct assay	1	1	0	0	0	0	0	0	0	0	0
LD29830p	Q9VL71	Srp54	0.27625	0.342917	9.58917	0.109922	-0.12695	-0.329083	9.02897	0.125056	0.0774167	-0.672	36.8633	0.000205908			nucleus ; GO:0005634 | located_in inferred by curator from GO:0000381 <newline> catalytic step 2 spliceosome ; GO:0071013 | part_of inferred from high throughput direct assay <newline> nucleoplasm ; GO:0005654 | is_active_in inferred from biological aspect of ancestor with PANTHER:PTN001284712 <newline> precatalytic spliceosome ; GO:0071011 | part_of inferred from high throughput direct assay	0	0	1	0	0	0	0	0	0	0	0
IP11255p	Q9VP08	CG7166	0.11265	1.96025	39.2852	0.000117892	0.59505	2.76425	49.4479	1.14e-05	1.29875	0.804	37.8373	0.000164539	TRANSMEM 12..29; /note="Helical"; /evidence="ECO:0000256|SAM:Phobius"; TRANSMEM 445..465; /note="Helical"; /evidence="ECO:0000256|SAM:Phobius"		plasma membrane ; GO:0005886 | is_active_in inferred from biological aspect of ancestor with PANTHER:PTN002895062 <newline> axon ; GO:0030424 | is_active_in inferred from biological aspect of ancestor with PANTHER:PTN002895063 <newline> neuronal cell body ; GO:0043025 | is_active_in inferred from biological aspect of ancestor with PANTHER:PTN002895063	1	1	0	0	0	0	0	0	0	1	0
Carboxypeptidase	Q9VDT5	CG4572	0.45425	3.29375	57.3845	1.83e-06	-0.07175	2.41708	45.7122	2.68e-05	1.33342	-0.876667	38.0939	0.000155098		SIGNAL 1..26; /evidence="ECO:0000256|RuleBase:RU361156"	-	0	0	0	0	0	0	0	0	0	0	1
26-29kD-proteinase	Q9V3U6	26-29-p	0.62505	3.32092	60.1874	9.58e-07	0.18545	2.58825	52.8871	5.14e-06	1.58708	-0.732667	38.2015	0.000151304		SIGNAL 1..19; /evidence="ECO:0000256|SAM:SignalP"	lysosome ; GO:0005764 | is_active_in inferred from biological aspect of ancestor with PANTHER:PTN000274640 <newline> extracellular space ; GO:0005615 | is_active_in inferred from biological aspect of ancestor with PANTHER:PTN000274640 <newline> extracellular space ; GO:0005615 | is_active_in inferred from direct assay	0	0	0	0	0	0	1	0	0	0	1
Dally-like, isoform A	Q9VUG1	dlp	0.03145	2.06992	40.5587	8.79e-05	0.47265	2.80525	53.7272	4.24e-06	1.22708	0.735333	32.3218	0.000585895	TRANSMEM 21..41; /note="Helical"; /evidence="ECO:0000256|SAM:Phobius"		neuromuscular junction ; GO:0031594 | located_in inferred from direct assay <newline> cell surface ; GO:0009986 | is_active_in inferred from biological aspect of ancestor with PANTHER:PTN002247069 <newline> cytoneme ; GO:0035230 | located_in inferred from direct assay <newline> axon ; GO:0030424 | located_in inferred from direct assay <newline> collagen-containing extracellular matrix ; GO:006202…	1	1	0	0	0	0	1	0	0	1	0
Connectin	Q01819	Con	0.03785	1.96392	44.743	3.36e-05	0.65825	2.99792	63.1256	4.87e-07	1.34042	1.034	46.6169	2.18e-05		SIGNAL 1..24	cell surface ; GO:0009986 | located_in inferred from direct assay <newline> neuromuscular junction ; GO:0031594 | located_in inferred from direct assay <newline> plasma membrane ; GO:0005886 | located_in traceable author statement <newline> axonal growth cone ; GO:0044295 | located_in inferred from direct assay	1	1	0	0	0	0	0	0	0	0	1
Protein singed	Q24524	sn	0.09805	1.16675	39.8606	0.000103261	0.36645	1.61408	49.9901	1e-05	0.788417	0.447333	30.0473	0.000989176			cytoplasm ; GO:0005737 | located_in inferred from direct assay <newline> neuronal cell body ; GO:0043025 | located_in inferred from direct assay <newline> cytoplasm ; GO:0005737 | is_active_in inferred from biological aspect of ancestor with PANTHER:PTN000058080 <newline> actin cytoskeleton ; GO:0015629 | located_in inferred from direct assay <newline> actin cytoskeleton ; GO:0015629 | is_active_…	0	0	0	1	0	0	0	0	0	0	0
No long nerve cord, isoform C	Q0E8N3	nolo	0.07025	1.90042	40.9976	7.95e-05	0.45945	2.54908	54.1843	3.82e-06	1.15475	0.648667	31.3846	0.000727001		SIGNAL 1..31; /evidence="ECO:0000256|SAM:SignalP"	https://www.sciencedirect.com/science/article/pii/S0925477314000276?via%3Dihub	1	1	0	0	0	0	0	0	0	0	1
Lambik	A1ZAB1	lbk	0.05085	1.90225	43.7232	4.24e-05	0.40845	2.49825	52.9225	5.1e-06	1.10975	0.596	27.6661	0.00171156	TRANSMEM 1034..1060; /note="Helical"; /evidence="ECO:0000256|SAM:Phobius"		extracellular matrix ; GO:0031012 | is_active_in inferred from biological aspect of ancestor with PANTHER:PTN001224703 <newline> plasma membrane ; GO:0005886 | located_in inferred from sequence or structural similarity with UniProtKB:Q965M2 <newline> extracellular space ; GO:0005615 | is_active_in inferred from biological aspect of ancestor with PANTHER:PTN001224703	1	1	0	0	0	0	1	0	0	1	0
GH15653p	Q9V9R1	CG2225	0.28965	1.18025	40.6639	8.58e-05	0.41425	1.38792	43.9661	4.01e-05	0.865583	0.207667	15.5339	0.0279647			cellular_component ; GO:0005575 | is_active_in no biological data available	0	0	0	0	0	0	0	0	0	0	0
14-3-3 protein epsilon	P92177	14-3-3epsilon	0.30405	1.26175	40.2508	9.44e-05	0.56265	1.69275	51.1387	7.69e-06	1.02425	0.431	29.9402	0.00101387			cytoplasm ; GO:0005737 | is_active_in inferred from biological aspect of ancestor with PANTHER:PTN001821570 <newline> nucleoplasm ; GO:0005654 | located_in inferred from high throughput direct assay <newline> plasma membrane ; GO:0005886 | located_in inferred from high throughput direct assay <newline> centrosome ; GO:0005813 | located_in inferred from high throughput direct assay <newline> chrom…	1	1	1	1	0	0	0	0	0	0	0
Sidestep VI, isoform B	Q0KI85	side-VI	0.04585	1.86975	42.4815	5.65e-05	0.70605	2.97008	56.1958	2.4e-06	1.34392	1.10033	45.2458	2.99e-05	TRANSMEM 660..684; /note="Helical"; /evidence="ECO:0000256|SAM:Phobius"	SIGNAL 1..19; /evidence="ECO:0000256|SAM:SignalP"	-	1	1	0	0	0	0	0	0	0	1	1
FI18641p1	Q7KT70	Gli	0.63525	2.70792	51.8139	6.59e-06	-0.04735	1.57025	41.875	6.49e-05	1.14958	-1.13767	47.8876	1.63e-05	TRANSMEM 726..749; /note="Helical"; /evidence="ECO:0000256|SAM:Phobius"	SIGNAL 1..30; /evidence="ECO:0000256|SAM:SignalP"	plasma membrane ; GO:0005886 | is_active_in inferred from biological aspect of ancestor with PANTHER:PTN000168538 <newline> cell surface ; GO:0009986 | is_active_in inferred from biological aspect of ancestor with PANTHER:PTN000168538 <newline> tricellular tight junction ; GO:0061689 | located_in inferred from mutant phenotype <newline> septate junction ; GO:0005918 | located_in inferred from dir…	1	1	0	0	0	0	0	0	0	1	1
isoleucine--tRNA ligase	Q8MSW0	IleRS	0.28745	0.99075	36.2644	0.000236352	0.53485	1.40308	46.873	2.05e-05	0.889917	0.412333	34.1382	0.000385635			cytoplasm ; GO:0005737 | located_in traceable author statement <newline> aminoacyl-tRNA synthetase multienzyme complex ; GO:0017101 | part_of inferred from direct assay	0	0	0	1	0	0	0	0	0	0	0
Aspartyl-tRNA synthetase, mitochondrial, isoform D	M9PDL2	AspRS-m	0.32485	0.55975	12.129	0.0612491	0.29785	0.51475	11.3869	0.0726618	0.52625	-0.045	2.26093	0.594164			cytoplasm ; GO:0005737 | located_in inferred from electronic annotation with InterPro:IPR004115 <newline> mitochondrion ; GO:0005739 | located_in traceable author statement <newline> mitochondrion ; GO:0005739 | is_active_in inferred from biological aspect of ancestor with PANTHER:PTN000502598	0	0	0	1	1	0	0	0	0	0	0
Uncharacterized protein, isoform B	Q7KUK9	CG17839	0.06905	1.59258	33.1614	0.000482903	0.40825	2.15792	40.3985	9.12e-05	0.98875	0.565333	28.6765	0.00135627	TRANSMEM 1473..1497; /note="Helical"; /evidence="ECO:0000256|SAM:Phobius"	SIGNAL 1..21; /evidence="ECO:0000256|SAM:SignalP"	nucleus ; GO:0005634 | located_in inferred from high throughput direct assay	0	0	1	0	0	0	0	0	0	1	1
Aminopeptidase	Q7KRW4	superdeath	0.56705	2.26675	42.7897	5.26e-05	0.73025	2.53875	50.7107	8.49e-06	1.60975	0.272	11.7502	0.0668309	TRANSMEM 50..72; /note="Helical"; /evidence="ECO:0000256|RuleBase:RU364040"		cytoplasm ; GO:0005737 | is_active_in inferred from biological aspect of ancestor with PANTHER:PTN000164250 <newline> endoplasmic reticulum membrane ; GO:0005789 | located_in inferred from direct assay	0	1	0	1	0	0	0	0	1	1	0
Distracted, isoform B	Q9VB20	dsd	0.11765	1.55525	42.6295	5.46e-05	0.47585	2.15225	56.4926	2.24e-06	1.03825	0.597	34.7916	0.000331769	TRANSMEM 1167..1188; /note="Helical"; /evidence="ECO:0000256|SAM:Phobius"	SIGNAL 1..43; /evidence="ECO:0000256|SAM:SignalP"	plasma membrane ; GO:0005886 | is_active_in inferred from sequence model <newline> Golgi apparatus ; GO:0005794 | is_active_in inferred from biological aspect of ancestor with PANTHER:PTN002355794	1	1	0	0	0	0	0	1	0	1	1
AP complex subunit beta	Q24253	AP-1-2beta	0.33885	1.19725	44.3628	3.66e-05	0.44625	1.37625	50.5759	8.76e-06	0.90725	0.179	15.1047	0.0308697			membrane coat ; GO:0030117 | part_of inferred from electronic annotation with InterPro:IPR002553, InterPro:IPR009028 <newline> plasma membrane ; GO:0005886 | located_in inferred from direct assay <newline> AP-2 adaptor complex ; GO:0030122 | part_of inferred from sequence or structural similarity with SGD:S000003765 <newline> clathrin adaptor complex ; GO:0030131 | part_of inferred from electroni…	1	1	0	0	0	0	0	1	0	0	0
Thioredoxin domain-containing protein 5 homolog	Q9VYV3	prtp	0.46525	1.44792	48.4805	1.42e-05	0.15365	0.928583	40.6697	8.57e-05	0.78475	-0.519333	40.4129	9.09e-05		SIGNAL 1..25; /evidence="ECO:0000255"	endomembrane system ; GO:0012505 | located_in inferred from high throughput direct assay <newline> endoplasmic reticulum ; GO:0005783 | located_in inferred from direct assay <newline> endoplasmic reticulum ; GO:0005783 | is_active_in inferred from biological aspect of ancestor with PANTHER:PTN005231188	0	1	0	0	0	0	0	0	1	0	1
phosphoenolpyruvate carboxykinase (GTP)	Q7JXB5	Pepck2	0.40665	-0.11475	0.71934	0.847356	0.18865	-0.478083	3.63482	0.43303	0.179083	-0.363333	14.5141	0.0353662			cytosol ; GO:0005829 | is_active_in inferred from biological aspect of ancestor with PANTHER:PTN000169226 <newline> cytoplasm ; GO:0005737 | located_in inferred from sequence or structural similarity with UniProtKB:P07379	0	0	0	1	0	0	0	0	0	0	0
Cytoplasmic FMR1-interacting protein	Q9VF87	Cyfip	0.30745	1.04825	38.2625	0.000149194	0.60625	1.54625	50.858	8.21e-06	0.97575	0.498	38.333	0.000146793			SCAR complex ; GO:0031209 | part_of inferred from direct assay <newline> cytoplasm ; GO:0005737 | located_in inferred from direct assay <newline> apical part of cell ; GO:0045177 | located_in inferred from direct assay <newline> cytoplasm ; GO:0005737 | located_in inferred from sequence or structural similarity with HGNC:13759 inferred from sequence or structural similarity with HGNC:13760 <newli…	0	0	0	1	0	0	0	0	0	0	0
FI20146p1	Q9VLN6	CG7627	0.31725	1.88542	41.3194	7.38e-05	0.41065	2.04108	50.67	8.57e-06	1.14925	0.155667	6.42438	0.227804	TRANSMEM 81..100; /note="Helical"; /evidence="ECO:0000256|SAM:Phobius"; TRANSMEM 129..152; /note="Helical"; /evidence="ECO:0000256|SAM:Phobius"; TRANSMEM 202..222; /note="Helical"; /evidence="ECO:0000256|SAM:Phobius"; TRANSMEM 228..249; /note="Helical"; /evidence="ECO:0000256|SAM:Phobius"; TRANSMEM 308..329; /note="Helical"; /evidence="ECO:0000256|SAM:Phobius"; TRANSMEM 335..356; /note="Helical";…		plasma membrane ; GO:0005886 | located_in inferred from high throughput direct assay <newline> membrane ; GO:0016020 | is_active_in inferred from biological aspect of ancestor with PANTHER:PTN000657997 <newline> membrane ; GO:0016020 | located_in inferred from electronic annotation with InterPro:IPR011527, InterPro:IPR036640	1	1	0	0	0	0	0	0	0	1	0
FI21420p1	Q9VP80	siz	0.23085	1.29225	45.8599	2.59e-05	0.41005	1.59092	48.0313	1.57e-05	0.897083	0.298667	21.6914	0.00677427			Golgi membrane ; GO:0000139 | located_in inferred from sequence or structural similarity with UniProtKB:Q06836	0	1	0	0	0	0	0	1	0	0	0
Centrocortin, isoform A	Q9VIK6	Cen	0.30305	1.04092	38.042	0.000156965	0.37625	1.16292	42.2547	5.95e-05	0.780417	0.122	9.93518	0.101504			centrosome ; GO:0005813 | located_in inferred from direct assay <newline> cleavage furrow ; GO:0032154 | located_in inferred from direct assay	0	0	0	0	0	0	0	0	0	0	0
Coiled-coil domain-containing protein CG32809	Q7KW14	CG32809	0.25685	1.04308	40.1376	9.69e-05	0.19345	0.937417	40.2418	9.46e-05	0.62125	-0.105667	8.34438	0.146407			cytoplasm ; GO:0005737 | is_active_in inferred from biological aspect of ancestor with PANTHER:PTN000507175	0	0	0	1	0	0	0	0	0	0	0
RNA-binding protein lark	Q94901	lark	0.19345	0.571583	6.34503	0.232005	0.08925	0.397917	4.45669	0.358369	0.33525	-0.173667	5.26846	0.297272			nucleus ; GO:0005634 | located_in inferred from direct assay <newline> precatalytic spliceosome ; GO:0071011 | part_of inferred from high throughput direct assay <newline> cytoplasm ; GO:0005737 | located_in inferred from direct assay <newline> catalytic step 2 spliceosome ; GO:0071013 | part_of inferred from high throughput direct assay <newline> nuclear speck ; GO:0016607 | is_active_in inferre…	0	0	1	1	0	0	0	0	0	0	0
phosphoinositide 5-phosphatase	Q5U0V7	Synj	0.27245	1.17908	43.2762	4.7e-05	0.37065	1.34275	49.0972	1.23e-05	0.825917	0.163667	12.9899	0.0502357			terminal bouton ; GO:0043195 | located_in inferred from direct assay <newline> vesicle membrane ; GO:0012506 | located_in inferred from direct assay <newline> autophagosome ; GO:0005776 | located_in inferred from direct assay <newline> type I terminal bouton ; GO:0061174 | located_in inferred from direct assay <newline> autolysosome ; GO:0044754 | located_in inferred from direct assay	0	1	0	0	0	0	0	0	0	0	0
Probable 26S proteasome non-ATPase regulatory subunit 3	P25161	Rpn3	0.25405	1.05675	39.6501	0.00010839	0.20645	0.977417	40.846	8.23e-05	0.637083	-0.0793333	5.67455	0.270735			proteasome regulatory particle ; GO:0005838 | part_of inferred from direct assay <newline> proteasome regulatory particle, lid subcomplex ; GO:0008541 | part_of inferred from sequence or structural similarity with SGD:S000000823 <newline> proteasome complex ; GO:0000502 | part_of inferred from electronic annotation with InterPro:IPR013586 <newline> proteasome regulatory particle, lid subcomplex ;…	0	0	0	0	0	0	0	0	0	0	0
Acyl-CoA synthetase long-chain, isoform J	A0A0B4KFE4	Acsl	0.32165	1.06692	32.894	0.000513565	0.55725	1.45958	38.7817	0.000132382	0.94475	0.392667	27.7906	0.00166318			endoplasmic reticulum ; GO:0005783 | is_active_in inferred from biological aspect of ancestor with PANTHER:PTN000644924 <newline> cytoplasm ; GO:0005737 | located_in inferred from direct assay <newline> axon ; GO:0030424 | located_in inferred from direct assay <newline> endoplasmic reticulum ; GO:0005783 | located_in inferred from direct assay <newline> lipid droplet ; GO:0005811 | is_active_in i…	1	1	0	1	0	0	0	0	1	0	0
Kin of irre, isoform A	Q9W4T9	kirre	0.09805	1.62842	47.2004	1.91e-05	0.42925	2.18042	61.2816	7.44e-07	1.02542	0.552	35.924	0.000255624	TRANSMEM 570..594; /note="Helical"; /evidence="ECO:0000256|SAM:Phobius"	SIGNAL 1..31; /evidence="ECO:0000256|SAM:SignalP"	apical plasma membrane ; GO:0016324 | located_in inferred from direct assay <newline> nephrocyte diaphragm ; GO:0005917 | located_in inferred from direct assay <newline> plasma membrane ; GO:0005886 | located_in inferred from direct assay <newline> apical plasma membrane ; GO:0016324 | is_active_in inferred from direct assay <newline> cell-cell junction ; GO:0005911 | colocalizes_with inferred fr…	1	1	0	0	0	0	0	0	0	1	1
Grunge, isoform J	M9PHT1	Gug	0.19085	0.591417	18.1304	0.0153803	-0.35955	-0.325917	11.8945	0.0646472	-0.03125	-0.917333	45.2662	2.97e-05			polytene chromosome interband ; GO:0005705 | located_in inferred from direct assay <newline> nucleus ; GO:0005634 | is_active_in inferred from biological aspect of ancestor with PANTHER:PTN001015306 <newline> nucleus ; GO:0005634 | located_in inferred from direct assay	0	0	1	0	0	0	0	0	0	0	0
Golgin-245	Q9W1R3	Golgin245	0.30165	0.761083	27.8493	0.00164085	0.23565	0.651083	30.1468	0.000966773	0.551083	-0.11	6.31722	0.233495			Golgi apparatus ; GO:0005794 | is_active_in inferred from biological aspect of ancestor with PANTHER:PTN004512312 <newline> trans-Golgi network membrane ; GO:0032588 | is_active_in inferred from direct assay <newline> Golgi trans cisterna ; GO:0000138 | located_in inferred from direct assay <newline> Golgi apparatus ; GO:0005794 | located_in inferred from direct assay	0	1	0	0	0	0	0	1	0	0	0
[F-actin]-monooxygenase Mical	Q86BA1	Mical	0.30845	0.96575	35.866	0.000259059	0.19405	0.775083	30.7835	0.000834924	0.599417	-0.190667	14.7544	0.0334624			plasma membrane ; GO:0005886 | colocalizes_with inferred from direct assay <newline> cytosol ; GO:0005829 | located_in non-traceable author statement <newline> terminal bouton ; GO:0043195 | located_in inferred from direct assay	1	1	0	1	0	0	0	0	0	0	0
Bicoid stability factor	Q9VJ86	bsf	0.36825	0.58625	14.3955	0.0363456	0.41465	0.663583	16.9344	0.0202563	0.641417	0.0773333	4.46262	0.357881			nucleus ; GO:0005634 | is_active_in inferred from biological aspect of ancestor with PANTHER:PTN002367051 <newline> mitochondrion ; GO:0005739 | located_in inferred by curator from GO:0070130 <newline> mitochondrion ; GO:0005739 | located_in inferred from direct assay <newline> H zone ; GO:0031673 | located_in inferred from direct assay <newline> Z disc ; GO:0030018 | located_in inferred from dir…	0	0	1	1	1	0	0	0	0	0	0
Collapsin response mediator protein	Q8IPQ2	CRMP	0.29465	1.13025	37.5795	0.000174602	0.44125	1.37458	42.5705	5.53e-05	0.868917	0.244333	21.6429	0.00685038			cytosol ; GO:0005829 | is_active_in inferred from biological aspect of ancestor with PANTHER:PTN000182670 <newline> cytoplasm ; GO:0005737 | located_in inferred from electronic annotation with InterPro:IPR011778	0	0	0	1	0	0	0	0	0	0	0
ATP synthase subunit beta, mitochondrial	Q05825	ATPsynbeta	0.27605	0.76175	20.7397	0.00843394	0.30765	0.814417	22.0257	0.0062723	0.607083	0.0526667	3.31926	0.465665			mitochondrion ; GO:0005739 | located_in inferred from high throughput direct assay <newline> mitochondrial proton-transporting ATP synthase complex ; GO:0005753 | part_of inferred from biological aspect of ancestor with PANTHER:PTN000390017 <newline> mitochondrial proton-transporting ATP synthase, catalytic core ; GO:0005754 | part_of inferred from sequence or structural similarity with UniProtKB…	0	0	0	0	1	0	0	0	0	0	0
Larval serum protein 1 beta chain	P11996	Lsp1beta	0.47305	0.64175	10.903	0.0812261	0.56705	0.798417	11.734	0.0670816	0.808083	0.156667	4.04664	0.393854		SIGNAL 1..16; /evidence="ECO:0000255"	larval serum protein complex ; GO:0005616 | part_of inferred from direct assay	0	0	0	0	0	0	0	0	0	0	1
Uncharacterized protein, isoform A	A1Z9G5	tei	0.26385	1.34225	29.8164	0.00104318	1.18145	2.87158	51.3176	7.38e-06	1.56542	1.52933	52.3683	5.8e-06		SIGNAL 1..26; /evidence="ECO:0000256|SAM:SignalP"	plasma membrane ; GO:0005886 | is_active_in inferred from biological aspect of ancestor with PANTHER:PTN002267887 <newline> cell-cell junction ; GO:0005911 | is_active_in inferred from biological aspect of ancestor with PANTHER:PTN002267887	1	1	0	0	0	0	0	0	0	0	1
Tau-tubulin kinase homolog Asator	Q8IMC6	Asator	0.28185	1.22558	45.1182	3.08e-05	0.47885	1.55392	53.4802	4.49e-06	0.93625	0.328333	28.9677	0.00126831			spindle ; GO:0005819 | located_in inferred from direct assay <newline> nucleus ; GO:0005634 | is_active_in inferred from biological aspect of ancestor with PANTHER:PTN000225966 <newline> cytoplasm ; GO:0005737 | located_in inferred from direct assay	0	0	1	1	0	0	0	0	0	0	0
Multidrug-Resistance like protein 1, isoform I	Q7KTC0	MRP	0.31065	1.28858	35.5848	0.00027639	0.61845	1.80158	46.827	2.08e-05	1.08258	0.513	32.5455	0.000556476	TRANSMEM 39..58; /note="Helical"; /evidence="ECO:0000256|SAM:Phobius"; TRANSMEM 78..96; /note="Helical"; /evidence="ECO:0000256|SAM:Phobius"; TRANSMEM 111..128; /note="Helical"; /evidence="ECO:0000256|SAM:Phobius"; TRANSMEM 135..154; /note="Helical"; /evidence="ECO:0000256|SAM:Phobius"; TRANSMEM 186..208; /note="Helical"; /evidence="ECO:0000256|SAM:Phobius"; TRANSMEM 324..342; /note="Helical"; /e…		plasma membrane ; GO:0005886 | located_in inferred from high throughput direct assay <newline> membrane ; GO:0016020 | is_active_in inferred from biological aspect of ancestor with PANTHER:PTN000657997 <newline> plasma membrane ; GO:0005886 | located_in inferred from direct assay <newline> membrane ; GO:0016020 | located_in inferred from electronic annotation with InterPro:IPR005292, InterPro:IPR…	1	1	0	0	0	0	0	0	0	1	0
V-type proton ATPase catalytic subunit A isoform 1	P48602	Vha68-1	0.22385	1.02392	41.0971	7.77e-05	0.31325	1.17292	47.5468	1.76e-05	0.707917	0.149	13.0114	0.0499877			proton-transporting V-type ATPase, V1 domain ; GO:0033180 | part_of inferred from electronic annotation with InterPro:IPR005725 <newline> proton-transporting V-type ATPase complex ; GO:0033176 | part_of inferred from sequence or structural similarity with Vha68-2 <newline> vacuolar proton-transporting V-type ATPase, V1 domain ; GO:0000221 | part_of inferred from sequence or structural similarity …	0	0	0	0	0	0	0	0	0	0	0
FI07923p	Q9VN44	Karybeta3	0.33265	0.583583	22.1474	0.00609901	0.53785	0.925583	32.5439	0.00055668	0.737083	0.342	23.2268	0.00475681			nucleus ; GO:0005634 | is_active_in inferred from biological aspect of ancestor with PANTHER:PTN000055427 <newline> cytosol ; GO:0005829 | located_in inferred from direct assay <newline> cytoplasm ; GO:0005737 | is_active_in inferred from biological aspect of ancestor with PANTHER:PTN000055427	0	0	1	1	0	0	0	0	0	0	0
Membrane-associated protein Hem	P55162	Hem	0.24125	0.912083	35.7076	0.000268683	0.36585	1.11975	38.3706	0.000145524	0.709917	0.207667	14.0256	0.0395766	TRANSMEM 989..1006; /note="Helical"; /evidence="ECO:0000255"		SCAR complex ; GO:0031209 | part_of inferred from direct assay <newline> SCAR complex ; GO:0031209 | part_of inferred from physical interaction with SCAR <newline> neuromuscular junction ; GO:0031594 | is_active_in inferred from mutant phenotype inferred from direct assay <newline> SCAR complex ; GO:0031209 | part_of inferred from biological aspect of ancestor with PANTHER:PTN000250293	0	0	0	0	0	0	0	0	0	1	0
Eukaryotic translation initiation factor 2 subunit 1	P41374	eIF2alpha	0.23845	1.26908	45.2395	2.99e-05	0.28645	1.34908	48.2474	1.5e-05	0.786083	0.08	5.19228	0.302532			cytosol ; GO:0005829 | located_in inferred from sequence or structural similarity with HGNC:3265 inferred from sequence or structural similarity with SGD:S000003767 <newline> eukaryotic translation initiation factor 2B complex ; GO:0005851 | part_of inferred from sequence or structural similarity with SGD:S000001734 <newline> eukaryotic translation initiation factor 2 complex ; GO:0005850 | part_…	0	0	0	1	0	0	0	0	0	0	0
ANK_REP_REGION domain-containing protein	Q9VAU5	CG10011	0.28645	1.31075	43.159	4.83e-05	0.53705	1.72842	51.5004	7.08e-06	1.01958	0.417667	34.6763	0.000340697			cellular_component ; GO:0005575 | is_active_in no biological data available	0	0	0	0	0	0	0	0	0	0	0
Adenylyl cyclase 78C	Q9VP76	Ac78C	0.19425	1.09875	37.056	0.00019697	0.62765	1.82108	48.4678	1.42e-05	0.994917	0.722333	38.7723	0.000132669	TRANSMEM 328..348; /note="Helical"; /evidence="ECO:0000255"; TRANSMEM 367..387; /note="Helical"; /evidence="ECO:0000255"; TRANSMEM 398..418; /note="Helical"; /evidence="ECO:0000255"; TRANSMEM 423..443; /note="Helical"; /evidence="ECO:0000255"; TRANSMEM 446..466; /note="Helical"; /evidence="ECO:0000255"; TRANSMEM 477..497; /note="Helical"; /evidence="ECO:0000255"; TRANSMEM 1024..1044; /note="Helic…		plasma membrane ; GO:0005886 | located_in inferred from electronic annotation with InterPro:IPR009398 <newline> plasma membrane ; GO:0005886 | is_active_in inferred from biological aspect of ancestor with PANTHER:PTN002899368	1	1	0	0	0	0	0	0	0	1	0
IP17501p	A2RVG6	ome	0.27065	2.12942	51.0046	7.93e-06	0.48525	2.48708	54.607	3.46e-06	1.30125	0.357667	25.2773	0.0029667	TRANSMEM 268..290; /note="Helical"; /evidence="ECO:0000256|SAM:Phobius"		-	0	0	0	0	0	0	0	0	0	1	0
40S ribosomal protein S3a	P55830	RpS3A	0.24265	0.84025	27.2934	0.00186494	0.41905	1.13425	34.1178	0.000387454	0.72575	0.294	26.4733	0.00225252			cytosolic ribosome ; GO:0022626 | located_in inferred from direct assay <newline> ribosome ; GO:0005840 | located_in inferred from electronic annotation with InterPro:IPR001593, InterPro:IPR018281, InterPro:IPR027500 <newline> cytosolic small ribosomal subunit ; GO:0022627 | part_of traceable author statement <newline> cytosol ; GO:0005829 | is_active_in inferred from biological aspect of ancesto…	0	0	0	1	0	0	0	0	0	0	0
Transcription elongation factor SPT5	Q9V460	Spt5	0.29565	0.876083	36.5582	0.000220893	0.28965	0.866083	38.8436	0.000130508	0.641083	-0.01	0.494189	0.892444			polytene chromosome puff ; GO:0005703 | located_in inferred from direct assay <newline> polytene chromosome interband ; GO:0005705 | located_in inferred from direct assay <newline> DSIF complex ; GO:0032044 | part_of inferred from direct assay <newline> transcription elongation factor complex ; GO:0008023 | part_of inferred from physical interaction with UniProtKB:Q9W420 <newline> polytene chromo…	0	0	0	0	0	0	0	0	0	0	0
EG:25E8.1 protein	O46067	Grp170	0.47285	1.58475	43.1264	4.87e-05	0.38825	1.44375	43.5413	4.42e-05	1.03625	-0.141	6.2802	0.235494		SIGNAL 1..19; /evidence="ECO:0000256|SAM:SignalP"	endoplasmic reticulum chaperone complex ; GO:0034663 | part_of inferred from biological aspect of ancestor with PANTHER:PTN000452651 <newline> extracellular space ; GO:0005615 | located_in inferred from direct assay <newline> endoplasmic reticulum lumen ; GO:0005788 | located_in inferred from sequence or structural similarity with UniProtKB:P36016 <newline> endomembrane system ; GO:0012505 | loca…	0	1	0	0	0	0	1	0	1	0	1
Liprin-alpha, isoform E	M9PCD4	Liprin-alpha	0.27525	1.12875	35.7328	0.000267129	0.38285	1.30808	40.4727	8.97e-05	0.816417	0.179333	11.3931	0.0725586			focal adhesion ; GO:0005925 | located_in inferred from direct assay <newline> presynaptic active zone ; GO:0048786 | is_active_in inferred from biological aspect of ancestor with PANTHER:PTN000971714 <newline> synapse ; GO:0045202 | located_in inferred from direct assay <newline> protein-containing complex ; GO:0032991 | part_of inferred from direct assay <newline> presynaptic active zone ; GO:00…	0	0	0	0	0	0	0	0	0	0	0
Without children, isoform B	A8JRE3	woc	0.21585	0.93725	38.2614	0.00014923	0.19745	0.906583	40.7782	8.36e-05	0.575417	-0.0306667	1.72518	0.672175			protein-containing complex ; GO:0032991 | part_of inferred from direct assay <newline> polytene chromosome interband ; GO:0005705 | located_in inferred from direct assay <newline> chromosome, telomeric region ; GO:0000781 | located_in inferred from direct assay <newline> euchromatin ; GO:0000791 | located_in inferred from direct assay <newline> nucleus ; GO:0005634 | located_in inferred from dire…	0	0	1	0	0	0	0	0	0	0	0
Irregular chiasm C-roughest protein	Q08180	rst	0.13825	1.85958	46.045	2.49e-05	0.42285	2.33392	61.752	6.68e-07	1.11925	0.474333	25.224	0.0030033	TRANSMEM 534..556; /note="Helical"; /evidence="ECO:0000255"	SIGNAL 1..19; /evidence="ECO:0000255"	adherens junction ; GO:0005912 | located_in inferred from direct assay <newline> plasma membrane ; GO:0005886 | is_active_in inferred from biological aspect of ancestor with PANTHER:PTN002267887 <newline> apical plasma membrane ; GO:0016324 | is_active_in inferred from direct assay <newline> plasma membrane ; GO:0005886 | located_in inferred from direct assay <newline> cell-cell junction ; GO:000…	1	1	0	0	0	0	0	0	0	1	1
FK506-binding protein 59	Q9VL78	Fkbp59	0.37165	0.921917	31.0371	0.000787563	0.47965	1.10192	36.2338	0.000238024	0.830417	0.18	15.0953	0.0309362			inaD signaling complex ; GO:0016027 | part_of inferred from physical interaction with inaD	0	0	0	0	0	0	0	0	0	0	0
Nucleosome-remodeling factor subunit NURF301	Q9W0T1	E(bx)	0.31345	0.842417	30.6616	0.000858697	0.21985	0.686417	28.7656	0.00132875	0.572417	-0.156	10.7984	0.0832065			NURF complex ; GO:0016589 | part_of inferred from direct assay <newline> NURF complex ; GO:0016589 | part_of inferred from biological aspect of ancestor with PANTHER:PTN005268057 <newline> NURF complex ; GO:0016589 | part_of inferred from electronic annotation with InterPro:IPR038028 <newline> nucleus ; GO:0005634 | located_in inferred from high throughput direct assay	0	0	1	0	0	0	0	0	0	0	0
Patched-related, isoform A	Q86P36	Ptr	0.10685	1.81642	39.9172	0.000101926	0.67085	2.75642	48.428	1.44e-05	1.30342	0.94	51.1328	7.7e-06	TRANSMEM 270..291; /note="Helical"; /evidence="ECO:0000256|SAM:Phobius"; TRANSMEM 303..322; /note="Helical"; /evidence="ECO:0000256|SAM:Phobius"; TRANSMEM 328..353; /note="Helical"; /evidence="ECO:0000256|SAM:Phobius"; TRANSMEM 373..393; /note="Helical"; /evidence="ECO:0000256|SAM:Phobius"; TRANSMEM 405..427; /note="Helical"; /evidence="ECO:0000256|SAM:Phobius"; TRANSMEM 499..520; /note="Helical"…		plasma membrane ; GO:0005886 | is_active_in inferred from biological aspect of ancestor with PANTHER:PTN000083796 <newline> cytoplasmic vesicle membrane ; GO:0030659 | located_in inferred from direct assay <newline> membrane ; GO:0016020 | located_in inferred from electronic annotation with InterPro:IPR003392 <newline> plasma membrane ; GO:0005886 | located_in inferred from direct assay <newline>…	1	1	0	1	0	0	0	0	0	1	0
Four wheel drive, isoform E	A0A4D6K881	fwd	0.31945	1.08742	39.9938	0.000100144	0.17065	0.839417	36.979	0.000200493	0.630417	-0.248	20.801	0.00831573			membrane ; GO:0016020 | is_active_in inferred from biological aspect of ancestor with PANTHER:PTN000005673 <newline> cytoplasm ; GO:0005737 | is_active_in inferred from biological aspect of ancestor with PANTHER:PTN000005673 <newline> Golgi apparatus ; GO:0005794 | located_in inferred from direct assay	0	1	0	1	0	0	0	1	0	0	0
Isocitrate dehydrogenase [NADP]	B7Z0E0	Idh	0.22645	0.654083	22.8243	0.00521884	0.35465	0.86775	29.2612	0.00118545	0.594917	0.213667	16.4576	0.0226067			mitochondrion ; GO:0005739 | located_in inferred from high throughput direct assay <newline> cytosol ; GO:0005829 | located_in inferred from direct assay <newline> peroxisome ; GO:0005777 | located_in inferred from sequence or structural similarity with HGNC:5382 <newline> peroxisome ; GO:0005777 | is_active_in inferred from biological aspect of ancestor with PANTHER:PTN000930158 <newline> mitoch…	0	0	0	1	1	0	0	0	0	0	0
ALG-2 interacting protein X	Q9VB05	ALiX	0.31925	1.02292	31.5625	0.000697824	0.35385	1.08058	34.3969	0.000363338	0.75725	0.0576667	3.2055	0.478024			endosome ; GO:0005768 | is_active_in inferred from biological aspect of ancestor with PANTHER:PTN000547070 <newline> contractile ring ; GO:0070938 | located_in inferred from direct assay <newline> midbody ; GO:0030496 | located_in inferred from direct assay <newline> endosome ; GO:0005768 | located_in inferred from sequence or structural similarity with SGD:S000006005 <newline> centrosome ; GO:00…	0	0	0	0	0	0	0	0	0	0	0
Roundabout 2, isoform B	M9PC46	robo2	0.19985	1.23308	36.2363	0.000237884	0.56405	1.84008	45.5877	2.76e-05	0.996583	0.607	33.8564	0.000411489	TRANSMEM 990..1012; /note="Helical"; /evidence="ECO:0000256|SAM:Phobius"		neuron projection ; GO:0043005 | is_active_in inferred from biological aspect of ancestor with PANTHER:PTN000456776 <newline> axon ; GO:0030424 | located_in inferred from direct assay	1	1	0	0	0	0	0	0	0	1	0
Lysine-specific demethylase lid	Q9VMJ7	Kdm5	0.29325	0.774583	34.1888	0.000381169	0.27405	0.742583	37.0751	0.000196107	0.587083	-0.032	1.97213	0.635019			nucleus ; GO:0005634 | is_active_in inferred from biological aspect of ancestor with PANTHER:PTN000075014 <newline> Sin3-type complex ; GO:0070822 | part_of inferred from direct assay <newline> nucleus ; GO:0005634 | located_in inferred from direct assay	0	0	1	0	0	0	0	0	0	0	0
GTPase activating protein and centrosome-associated, isoform B	A8JNN5	GAPcenA	0.37565	1.09692	39.5553	0.000110783	0.40465	1.14525	40.682	8.55e-05	0.838583	0.0483333	2.63104	0.545627			cytosol ; GO:0005829 | located_in inferred from sequence or structural similarity with HGNC:17155	0	0	0	1	0	0	0	0	0	0	0
E3 ubiquitin-protein ligase Ufd4	Q9VL06	Ufd4	0.29085	0.96725	35.9286	0.000255354	0.33745	1.04492	39.4195	0.000114301	0.716583	0.0776667	5.25681	0.298071			nuclear speck ; GO:0016607 | is_active_in inferred from biological aspect of ancestor with PANTHER:PTN000134258 <newline> nucleus ; GO:0005634 | located_in inferred from sequence or structural similarity with HGNC:12306	0	0	1	0	0	0	0	0	0	0	0
Probable E3 ubiquitin-protein ligase HERC2	Q9VR91	HERC2	0.26165	1.05108	41.5881	6.94e-05	0.28025	1.08208	45.7044	2.69e-05	0.697583	0.031	1.90853	0.644387			nucleus ; GO:0005634 | located_in inferred from sequence or structural similarity with HGNC:4868 <newline> cytoplasm ; GO:0005737 | is_active_in inferred from biological aspect of ancestor with PANTHER:PTN000134459 <newline> cytoplasm ; GO:0005737 | located_in inferred from sequence or structural similarity with HGNC:4868 <newline> membrane ; GO:0016020 | is_active_in inferred from biological asp…	0	1	1	1	0	0	0	0	0	0	0
UPF0430 protein CG31712	Q9VL63	CG31712	0.35385	0.683917	22.953	0.00506644	-0.48475	-0.71375	27.2693	0.00187529	-0.0714167	-1.39767	63.7645	4.2e-07			mitochondrion ; GO:0005739 | is_active_in inferred from biological aspect of ancestor with PANTHER:PTN001271790 <newline> nucleoplasm ; GO:0005654 | is_active_in inferred from biological aspect of ancestor with PANTHER:PTN001271790	0	0	0	0	1	0	0	0	0	0	0
Discoidin domain receptor, isoform F	Q59DZ7	Ddr	0.18685	1.48225	39.2787	0.000118068	0.45905	1.93592	49.2149	1.2e-05	1.00658	0.453667	28.4678	0.00142305	TRANSMEM 501..525; /note="Helical"; /evidence="ECO:0000256|SAM:Phobius"		plasma membrane ; GO:0005886 | is_active_in inferred from biological aspect of ancestor with PANTHER:PTN001230349 <newline> receptor complex ; GO:0043235 | part_of inferred from biological aspect of ancestor with PANTHER:PTN001230349	1	1	0	0	0	0	0	0	0	1	0
Heat shock protein 23	P02516	Hsp23	0.30585	0.87975	19.2766	0.0118124	0.31245	0.89075	19.1202	0.0122457	0.66325	0.011	0.547131	0.881631			cytosol ; GO:0005829 | located_in inferred from direct assay	0	0	0	1	0	0	0	0	0	0	0
Heat shock protein 67B1	P05812	Hsp67Ba	0.30825	0.84625	10.5774	0.0875503	0.33725	0.894583	11.0972	0.0776744	0.670917	0.0483333	2.13849	0.611155			cellular_component ; GO:0005575 | is_active_in no biological data available	0	0	0	0	0	0	0	0	0	0	0
Klingon	Q9VCT4	klg	0.14185	1.73808	34.2032	0.000379907	0.76165	2.77108	46.1438	2.43e-05	1.35358	1.033	48.0885	1.55e-05			plasma membrane ; GO:0005886 | is_active_in inferred from biological aspect of ancestor with PANTHER:PTN002895062 <newline> extrinsic component of plasma membrane ; GO:0019897 | located_in inferred from sequence or structural similarity <newline> axon ; GO:0030424 | is_active_in inferred from biological aspect of ancestor with PANTHER:PTN002895063 <newline> neuronal cell body ; GO:0043025 | is_ac…	1	1	0	0	0	0	0	0	0	0	0
Probable chitinase 2	Q9W092	Cht2	0.44885	3.02225	45.9732	2.53e-05	0.41245	2.96158	53.4853	4.48e-06	1.62742	-0.0606667	1.37976	0.72782		SIGNAL 1..33; /evidence="ECO:0000255"	extracellular space ; GO:0005615 | located_in inferred from direct assay <newline> extracellular region ; GO:0005576 | is_active_in inferred from biological aspect of ancestor with PANTHER:PTN000126545	0	0	0	0	0	0	1	0	0	0	1
Alpha-galactosidase	Q7K127	CG7997	0.76925	4.00625	61.7454	6.69e-07	0.27745	3.18658	52.7573	5.3e-06	1.96192	-0.819667	27.8742	0.00163146		SIGNAL 1..23; /evidence="ECO:0000256|SAM:SignalP"	cytoplasm ; GO:0005737 | is_active_in inferred from biological aspect of ancestor with PANTHER:PTN000155295	0	0	0	1	0	0	0	0	0	0	1
40S ribosomal protein S4	P41042	RpS4	0.14425	0.922083	33.3458	0.00046283	0.34525	1.25708	42.408	5.74e-05	0.680583	0.335	24.8639	0.00326296			cytosolic small ribosomal subunit ; GO:0022627 | part_of traceable author statement <newline> cytosolic ribosome ; GO:0022626 | located_in inferred from high throughput direct assay <newline> cytosolic small ribosomal subunit ; GO:0022627 | part_of inferred from biological aspect of ancestor with PANTHER:PTN000171891 <newline> cytosolic ribosome ; GO:0022626 | located_in inferred from direct assa…	0	0	0	1	0	0	0	0	0	0	0
Multiplexin, isoform R	M9ND55	Mp	0.09325	1.65458	38.6579	0.00013621	0.93645	3.05992	57.8975	1.62e-06	1.45775	1.40533	55.8274	2.61e-06		SIGNAL 1..23; /evidence="ECO:0000256|SAM:SignalP"	collagen trimer ; GO:0005581 | part_of inferred from sequence or structural similarity <newline> extracellular matrix ; GO:0031012 | is_active_in inferred from biological aspect of ancestor with PANTHER:PTN008390299 <newline> extracellular space ; GO:0005615 | is_active_in inferred from biological aspect of ancestor with PANTHER:PTN008390299	0	0	0	0	0	0	1	0	0	0	1
Tyrosine-protein kinase transmembrane receptor Ror2	Q9V6K3	Nrk	0.03605	1.87342	40.3629	9.2e-05	0.66845	2.92742	58.6102	1.38e-06	1.31242	1.054	43.9831	4e-05	TRANSMEM 323..343; /note="Helical"; /evidence="ECO:0000255"	SIGNAL 1..41; /evidence="ECO:0000255"	plasma membrane ; GO:0005886 | is_active_in inferred from biological aspect of ancestor with PANTHER:PTN001230349 <newline> receptor complex ; GO:0043235 | part_of inferred from biological aspect of ancestor with PANTHER:PTN001230349 <newline> plasma membrane ; GO:0005886 | located_in inferred from sequence or structural similarity	1	1	0	0	0	0	0	0	0	1	1
AP-2 complex subunit alpha	P91926	AP-2alpha	0.29165	0.929417	38.2293	0.000150338	0.33945	1.00908	42.2915	5.9e-05	0.70325	0.0796667	5.66402	0.271392			AP-2 adaptor complex ; GO:0030122 | part_of inferred from biological aspect of ancestor with PANTHER:PTN000512892 <newline> AP-2 adaptor complex ; GO:0030122 | part_of inferred from electronic annotation with InterPro:IPR017104 <newline> plasma membrane ; GO:0005886 | located_in inferred from direct assay <newline> membrane coat ; GO:0030117 | part_of inferred from electronic annotation with Inte…	1	1	0	0	0	0	0	0	0	0	0
GM01519p	Q9VIF2	Pld3	0.61385	3.77308	59.1641	1.21e-06	0.18865	3.06442	51.1767	7.63e-06	1.76875	-0.708667	28.3924	0.00144797			endoplasmic reticulum membrane ; GO:0005789 | located_in inferred from sequence or structural similarity with UniProtKB:Q8IV08 <newline> lysosomal lumen ; GO:0043202 | located_in inferred from sequence or structural similarity with UniProtKB:Q8IV08	0	1	0	0	0	0	0	0	1	0	0
Leishmanolysin-like peptidase	Q9VH19	Invadolysin	0.03765	1.78525	39.9978	0.000100051	0.65245	2.80992	59.5996	1.1e-06	1.26408	1.02467	37.3704	0.000183213			membrane ; GO:0016020 | located_in inferred from electronic annotation with InterPro:IPR001577 <newline> cytoplasm ; GO:0005737 | is_active_in inferred from biological aspect of ancestor with PANTHER:PTN000101538 <newline> cytoplasm ; GO:0005737 | located_in inferred from direct assay	0	1	0	1	0	0	0	0	0	0	0
Beta-Mannosidase, isoform A	Q9VMY5	beta-Man	0.57205	2.20425	44.8499	3.27e-05	0.23345	1.63992	35.552	0.000278486	1.17158	-0.564333	26.8936	0.00204473			-	0	0	0	0	0	0	0	0	0	0	0
26S proteasome regulatory complex subunit p50	Q9V3V6	Rpt5	0.32265	0.90775	37.2102	0.000190099	0.44345	1.10908	44.1077	3.88e-05	0.786417	0.201333	16.0997	0.0245485			cytoplasm ; GO:0005737 | located_in inferred from high throughput direct assay <newline> cytoplasm ; GO:0005737 | located_in inferred from electronic annotation with InterPro:IPR005937 <newline> proteasome regulatory particle, base subcomplex ; GO:0008540 | part_of inferred from sequence or structural similarity with SGD:S000005643 <newline> proteasome regulatory particle ; GO:0005838 | part_of i…	0	0	0	1	0	0	0	0	0	0	0
Serine-arginine repetitive matrix 2/3/4, isoform F	A8JNI2	Srrm234	0.32225	0.544583	20.7565	0.00840132	-0.33615	-0.55275	23.6546	0.00431066	-0.00858333	-1.09733	50.0524	9.88e-06			catalytic step 2 spliceosome ; GO:0071013 | part_of inferred from high throughput direct assay <newline> precatalytic spliceosome ; GO:0071011 | part_of inferred from high throughput direct assay	0	0	0	0	0	0	0	0	0	0	0
Vesicle-fusing ATPase 2	P54351	Nsf2	0.24365	0.801917	22.9766	0.00503893	0.08525	0.537917	25.9162	0.00256082	0.432417	-0.264	11.1367	0.0769721			cytoplasm ; GO:0005737 | located_in inferred from sequence or structural similarity with comt <newline> cytoplasm ; GO:0005737 | located_in non-traceable author statement <newline> Golgi stack ; GO:0005795 | is_active_in inferred from biological aspect of ancestor with PANTHER:PTN000554891	0	0	0	1	0	0	0	1	0	0	0
Coatomer subunit beta	P45437	betaCOP	0.33205	0.78175	32.1763	0.000605862	0.44765	0.974417	42.2956	5.89e-05	0.741083	0.192667	15.062	0.0311747			COPI vesicle coat ; GO:0030126 | part_of inferred from electronic annotation with InterPro:IPR011710 <newline> cytoplasm ; GO:0005737 | located_in inferred from electronic annotation with InterPro:IPR016460 <newline> membrane coat ; GO:0030117 | part_of inferred from electronic annotation with InterPro:IPR002553 <newline> COPI vesicle coat ; GO:0030126 | part_of inferred from biological aspect of…	0	1	0	1	0	0	0	1	0	0	0
Glycogen debranching enzyme	Q9W2H8	CG9485	0.37905	1.04758	36.0033	0.000250998	0.32685	0.960583	35.4759	0.000283409	0.754583	-0.087	5.53023	0.279884			-	0	0	0	0	0	0	0	0	0	0	0
Tectonin beta-propeller repeat-containing protein	Q9VWB0	Pex23	0.26825	1.15625	40.8885	8.15e-05	0.50265	1.54692	48.8339	1.31e-05	0.926083	0.390667	25.4566	0.00284667			membrane ; GO:0016020 | located_in inferred from electronic annotation with InterPro:IPR006614	0	1	0	0	0	0	0	0	0	0	0
GH15728p	Q9W0D3	CG13917	0.37625	1.09875	39.7139	0.000106809	0.41905	1.17008	42.5962	5.5e-05	0.851417	0.0713333	4.84225	0.327925			-	0	0	0	0	0	0	0	0	0	0	0
beta-N-acetylhexosaminidase	Q0E8H9	Hexo1	0.79305	3.11758	57.4504	1.8e-06	0.34125	2.36458	42.0441	6.25e-05	1.66358	-0.753	23.9155	0.00405931		SIGNAL 1..22; /evidence="ECO:0000256|SAM:SignalP"	plasma membrane ; GO:0005886 | located_in inferred from direct assay <newline> membrane ; GO:0016020 | is_active_in inferred from biological aspect of ancestor with PANTHER:PTN000503239	1	1	0	0	0	0	0	0	0	0	1
Guanine nucleotide-binding protein subunit beta-like protein	O18640	Rack1	0.11225	1.03208	37.6334	0.000172448	0.30745	1.35742	48.7074	1.35e-05	0.68775	0.325333	22.5516	0.00555704			cytosol ; GO:0005829 | located_in inferred from direct assay <newline> nucleus ; GO:0005634 | is_active_in inferred from biological aspect of ancestor with PANTHER:PTN000458645 <newline> autophagosome ; GO:0005776 | located_in inferred from direct assay <newline> cytosol ; GO:0005829 | is_active_in inferred from biological aspect of ancestor with PANTHER:PTN000458645 <newline> cytoplasm ; GO:0005…	0	0	1	1	0	0	0	0	0	0	0
T-complex protein 1 subunit delta	Q9VK69	CCT4	0.36365	0.874417	36.1802	0.00024098	0.53965	1.16775	42.2183	6e-05	0.860083	0.293333	20.7566	0.0084011			cytosol ; GO:0005829 | located_in inferred from high throughput direct assay <newline> chaperonin-containing T-complex ; GO:0005832 | part_of inferred from biological aspect of ancestor with PANTHER:PTN000143848	0	0	0	1	0	0	0	0	0	0	0
Uncharacterized protein, isoform A	Q9VL42	CG44153	0.19765	1.27108	36.1825	0.00024085	0.74665	2.18608	51.2701	7.46e-06	1.16358	0.915	50.5745	8.76e-06	TRANSMEM 1094..1115; /note="Helical"; /evidence="ECO:0000256|SAM:Phobius"; TRANSMEM 1127..1146; /note="Helical"; /evidence="ECO:0000256|SAM:Phobius"; TRANSMEM 1158..1181; /note="Helical"; /evidence="ECO:0000256|SAM:Phobius"; TRANSMEM 1281..1301; /note="Helical"; /evidence="ECO:0000256|SAM:Phobius"; TRANSMEM 1449..1470; /note="Helical"; /evidence="ECO:0000256|SAM:Phobius"; TRANSMEM 1531..1553; /no…	SIGNAL 1..22; /evidence="ECO:0000256|SAM:SignalP"	cellular_component ; GO:0005575 | is_active_in no biological data available <newline> membrane ; GO:0016020 | located_in inferred from electronic annotation with InterPro:IPR001879, InterPro:IPR036445	0	1	0	0	0	0	0	0	0	1	1
Glial cell line-derived neurotrophic family receptor-like, isoform E	A0A0B4K7J4	Gfrl	0.14925	1.65208	40.0094	9.98e-05	0.46285	2.17475	53.0551	4.95e-06	1.07142	0.522667	26.075	0.00246887		SIGNAL 1..32; /evidence="ECO:0000256|SAM:SignalP"	external side of plasma membrane ; GO:0009897 | located_in inferred from direct assay <newline> receptor complex ; GO:0043235 | part_of inferred from biological aspect of ancestor with PANTHER:PTN001306067 <newline> external side of plasma membrane ; GO:0009897 | is_active_in inferred from biological aspect of ancestor with PANTHER:PTN001306067	1	1	0	0	0	0	0	0	0	0	1
GH12701p	Q9VPA1	CG32432	0.11625	1.41458	38.0354	0.000157204	0.75425	2.47792	57.3355	1.85e-06	1.21375	1.06333	50.0522	9.88e-06	TRANSMEM 1246..1266; /note="Helical"; /evidence="ECO:0000256|SAM:Phobius"		plasma membrane ; GO:0005886 | is_active_in inferred from biological aspect of ancestor with PANTHER:PTN002372555	1	1	0	0	0	0	0	0	0	1	0
Coatomer subunit beta'	O62621	beta'COP	0.27705	0.92425	38.0558	0.000156467	0.29405	0.952583	39.5916	0.00010986	0.660917	0.0283333	1.43555	0.718531			COPI vesicle coat ; GO:0030126 | part_of inferred from sequence or structural similarity with SGD:S000003105 <newline> COPI vesicle coat ; GO:0030126 | part_of inferred from biological aspect of ancestor with PANTHER:PTN000458798 <newline> membrane coat ; GO:0030117 | part_of inferred from electronic annotation with InterPro:IPR006692 <newline> Golgi stack ; GO:0005795 | located_in inferred from …	0	1	0	0	0	0	0	1	0	0	0
Regulatory particle triple-A ATPase 4	Q9W414	Rpt4	0.28745	0.97575	38.5964	0.000138153	0.44905	1.24508	46.3725	2.31e-05	0.812417	0.269333	21.2736	0.00745823			cytoplasm ; GO:0005737 | located_in inferred from electronic annotation with InterPro:IPR005937 <newline> proteasome regulatory particle, base subcomplex ; GO:0008540 | part_of inferred from sequence or structural similarity with SGD:S000005785 <newline> proteasome regulatory particle, base subcomplex ; GO:0008540 | part_of inferred from direct assay <newline> proteasome regulatory particle ; GO:…	0	0	1	1	0	0	0	0	0	0	0
Tyrosine-protein kinase Src42A	Q9V9J3	Src42A	0.27405	1.46258	46.1649	2.42e-05	0.47345	1.79492	54.0301	3.95e-06	1.02525	0.332333	22.6799	0.00539525			cytoplasm ; GO:0005737 | located_in inferred from high throughput direct assay <newline> extrinsic component of cytoplasmic side of plasma membrane ; GO:0031234 | is_active_in inferred from biological aspect of ancestor with PANTHER:PTN002521528 <newline> plasma membrane ; GO:0005886 | located_in inferred from high throughput direct assay	1	1	0	1	0	0	0	0	0	0	0
Holocarboxylase synthetase, isoform C	A0A0B4LGM5	Hcs	0.14305	0.638417	23.8834	0.00408945	-0.23095	0.0150833	0.404983	0.910965	0.08675	-0.623333	41.9255	6.42e-05			cytoplasm ; GO:0005737 | is_active_in inferred from biological aspect of ancestor with PANTHER:PTN000303161 <newline> euchromatin ; GO:0000791 | colocalizes_with inferred from direct assay	0	0	0	1	0	0	0	0	0	0	0
Focal adhesion kinase, isoform D	B7YZL9	Fak	0.23225	1.27458	45.766	2.65e-05	0.48205	1.69092	54.2305	3.78e-06	0.95025	0.416333	34.939	0.000320698			type Ib terminal bouton ; GO:0061176 | located_in inferred from direct assay <newline> focal adhesion ; GO:0005925 | located_in inferred from sequence or structural similarity <newline> focal adhesion ; GO:0005925 | located_in inferred from electronic annotation with InterPro:IPR005189, InterPro:IPR036137 <newline> cytoskeleton ; GO:0005856 | located_in inferred from electronic annotation with In…	0	0	0	0	0	0	0	0	0	0	0
GH13542p	Q8IR23	vap	0.20465	1.22192	44.4346	3.6e-05	0.48825	1.69458	51.3429	7.34e-06	0.92975	0.472667	34.2013	0.000380077			cytosol ; GO:0005829 | located_in inferred from direct assay	0	0	0	1	0	0	0	0	0	0	0
HECT-type E3 ubiquitin transferase	X2JF73	HUWE1	0.25925	0.90125	36.7473	0.00021148	0.35385	1.05892	44.2911	3.72e-05	0.698583	0.157667	12.281	0.0591432			nucleus ; GO:0005634 | located_in inferred from sequence or structural similarity with HGNC:30892 <newline> nucleus ; GO:0005634 | located_in inferred from direct assay <newline> nucleus ; GO:0005634 | is_active_in inferred from biological aspect of ancestor with PANTHER:PTN000745052 <newline> cytoplasm ; GO:0005737 | is_active_in inferred from biological aspect of ancestor with PANTHER:PTN008515…	0	0	1	1	0	0	0	0	0	0	0
Tubulin beta-2 chain	P61857	betaTub85D	0.23065	0.39275	10.8096	0.0829926	0.00785	0.0214167	0.8313	0.825791	0.202083	-0.371333	14.9365	0.0320887			microtubule ; GO:0005874 | is_active_in inferred from biological aspect of ancestor with PANTHER:PTN000172598 <newline> cytoplasm ; GO:0005737 | is_active_in inferred from biological aspect of ancestor with PANTHER:PTN000172598 <newline> microtubule ; GO:0005874 | located_in inferred from electronic annotation with InterPro:IPR000217, InterPro:IPR002453, InterPro:IPR017975	0	0	0	1	0	0	0	0	0	0	0
Uncharacterized protein, isoform A	Q9I7L9	CG18858	0.57545	2.93158	54.0132	3.97e-06	0.22045	2.33992	43.5883	4.38e-05	1.45225	-0.591667	32.5076	0.000561361		SIGNAL 1..22; /evidence="ECO:0000256|SAM:SignalP"	-	0	0	0	0	0	0	0	0	0	0	1
Protein unzipped	P10379	uzip	0.26165	1.78608	29.9106	0.00102081	0.67865	2.48108	37.7759	0.000166881	1.32358	0.695	27.8469	0.00164177	TRANSMEM 466..486; /note="Helical"; /evidence="ECO:0000255"	SIGNAL 1..21; /evidence="ECO:0000255"	plasma membrane ; GO:0005886 | located_in inferred from high throughput direct assay	1	1	0	0	0	0	0	0	0	1	1
Tenectin isoform 1	D0UGE6	tnc	0.09025	1.88458	33.2143	0.000477059	1.03145	3.45325	61.5691	6.97e-07	1.62842	1.56867	41.0933	7.77e-05		SIGNAL 1..31; /evidence="ECO:0000256|SAM:SignalP"	extracellular region ; GO:0005576 | is_active_in inferred from biological aspect of ancestor with PANTHER:PTN005316910 <newline> collagen-containing extracellular matrix ; GO:0062023 | located_in inferred from direct assay <newline> extracellular space ; GO:0005615 | located_in inferred from direct assay	0	0	0	0	0	0	1	0	0	0	1
Dolichyl-diphosphooligosaccharide--protein glycosyltransferase subunit 2	Q7K110	OstDelta	0.29205	2.00175	54.6322	3.44e-06	0.13945	1.74742	51.5707	6.97e-06	0.965583	-0.254333	17.043	0.0197561	TRANSMEM 543..564; /note="Helical"; /evidence="ECO:0000256|RuleBase:RU366029"; TRANSMEM 576..596; /note="Helical"; /evidence="ECO:0000256|RuleBase:RU366029"; TRANSMEM 602..620; /note="Helical"; /evidence="ECO:0000256|RuleBase:RU366029"	SIGNAL 1..20; /evidence="ECO:0000256|RuleBase:RU366029"	endomembrane system ; GO:0012505 | located_in inferred from high throughput direct assay <newline> oligosaccharyltransferase complex ; GO:0008250 | part_of inferred from biological aspect of ancestor with PANTHER:PTN000291016 <newline> membrane ; GO:0016020 | located_in inferred from electronic annotation with InterPro:IPR008814 <newline> oligosaccharyltransferase complex ; GO:0008250 | part_of i…	0	1	0	0	0	0	0	0	0	1	1
Protein tweety	Q9U6L4	tty	0.14625	1.53958	35.3825	0.000289567	0.97345	2.91825	55.6357	2.73e-06	1.45142	1.37867	50.9289	8.07e-06	TRANSMEM 48..68; /note="Helical; Name=1"; /evidence="ECO:0000255"; TRANSMEM 90..110; /note="Helical; Name=2"; /evidence="ECO:0000255"; TRANSMEM 220..240; /note="Helical; Name=3"; /evidence="ECO:0000255"; TRANSMEM 247..267; /note="Helical; Name=4"; /evidence="ECO:0000255"; TRANSMEM 396..416; /note="Helical; Name=5"; /evidence="ECO:0000255"		membrane ; GO:0016020 | located_in inferred from sequence model <newline> plasma membrane ; GO:0005886 | is_active_in inferred from biological aspect of ancestor with PANTHER:PTN000965383 <newline> membrane ; GO:0016020 | located_in inferred from electronic annotation with InterPro:IPR006990 <newline> plasma membrane ; GO:0005886 | located_in inferred from sequence or structural similarity with U…	1	1	0	0	0	0	0	0	0	1	0
GH01077p	Q9VFF0	UQCR-C1	0.27325	0.68375	26.9599	0.00201378	0.46625	1.00542	36.886	0.000204833	0.707583	0.321667	26.7245	0.00212595			mitochondrion ; GO:0005739 | is_active_in inferred from biological aspect of ancestor with PANTHER:PTN000932824 <newline> mitochondrion ; GO:0005739 | located_in inferred from high throughput direct assay	0	0	0	0	1	0	0	0	0	0	0
LD05247p	Q7K2E1	CG8839	-0.03255	0.861583	34.6525	0.000342574	-0.07455	0.791583	30.4856	0.000894221	0.277083	-0.07	3.51897	0.444736			endomembrane system ; GO:0012505 | located_in inferred from high throughput direct assay <newline> cytoplasm ; GO:0005737 | located_in inferred from high throughput direct assay	0	1	0	1	0	0	0	0	0	0	0
Fructose-bisphosphate aldolase	P07764	Ald1	0.60165	2.01608	39.7034	0.000107069	0.58185	1.98308	59.1115	1.23e-06	1.39158	-0.033	0.751134	0.841175			cytosol ; GO:0005829 | located_in inferred from high throughput direct assay <newline> cytosol ; GO:0005829 | is_active_in inferred from biological aspect of ancestor with PANTHER:PTN000179343 <newline> Z disc ; GO:0030018 | located_in inferred from direct assay <newline> M band ; GO:0031430 | located_in inferred from direct assay	0	0	0	1	0	0	0	0	0	0	0
Heat shock protein 27	P02518	Hsp27	0.23945	0.93575	26.9841	0.00200256	0.24925	0.952083	29.5125	0.0011188	0.621917	0.0163333	0.661746	0.858668			endoplasmic reticulum chaperone complex ; GO:0034663 | part_of inferred from physical interaction with Hsp83,Xport-A <newline> nucleus ; GO:0005634 | located_in inferred from high throughput direct assay <newline> cytoplasm ; GO:0005737 | located_in inferred from high throughput direct assay	0	0	1	1	0	0	0	0	1	0	0
Elongation factor 1-alpha 2	P05303	eEF1alpha2	0.28745	0.609083	17.5919	0.0174105	0.37625	0.757083	26.4651	0.00225678	0.605083	0.148	5.01487	0.315147			eukaryotic translation elongation factor 1 complex ; GO:0005853 | part_of inferred from sequence or structural similarity	0	0	0	0	0	0	0	0	0	0	0
Catalase	P17336	Cat	0.36465	0.571083	22.4993	0.00562436	0.08425	0.10375	4.11029	0.388124	0.359417	-0.467333	31.0992	0.000776385			mitochondrion ; GO:0005739 | is_active_in inferred from biological aspect of ancestor with PANTHER:PTN000157252 <newline> peroxisome ; GO:0005777 | is_active_in inferred from biological aspect of ancestor with PANTHER:PTN000157252 <newline> cytoplasm ; GO:0005737 | is_active_in inferred from biological aspect of ancestor with PANTHER:PTN000157250 <newline> peroxisome ; GO:0005777 | located_in inf…	0	0	0	1	1	0	0	0	0	0	0
Leukotriene A(4) hydrolase	Q9VJ39	CG10602	0.36545	1.89242	48.2944	1.48e-05	0.46365	2.05608	57.9187	1.61e-06	1.20425	0.163667	8.16928	0.152431			cytosol ; GO:0005829 | is_active_in inferred from biological aspect of ancestor with PANTHER:PTN000164253 <newline> ribosome ; GO:0005840 | located_in inferred from electronic annotation with InterPro:IPR036899	0	0	0	1	0	0	0	0	0	0	0
V-type proton ATPase subunit B	P31409	Vha55	0.24505	0.775917	33.7741	0.000419364	0.31425	0.89125	37.5236	0.000176866	0.613083	0.115333	7.81138	0.165524			vacuolar proton-transporting V-type ATPase, V1 domain ; GO:0000221 | part_of inferred from sequence or structural similarity with SGD:S000000331 <newline> proton-transporting V-type ATPase, V1 domain ; GO:0033180 | part_of inferred from electronic annotation with InterPro:IPR005723 <newline> cytosol ; GO:0005829 | located_in inferred from high throughput direct assay <newline> brush border ; GO:0…	1	1	0	1	0	0	0	0	0	0	0
Eukaryotic translation initiation factor 2 subunit 3	Q24208	eIF2gamma	0.21085	1.25558	45.4159	2.87e-05	0.29265	1.39192	51.0173	7.91e-06	0.78125	0.136333	11.2515	0.0749638			multi-eIF complex ; GO:0043614 | part_of inferred from sequence or structural similarity with SGD:S000000827 <newline> eukaryotic translation initiation factor 2 complex ; GO:0005850 | part_of inferred from biological aspect of ancestor with PANTHER:PTN000562154 <newline> eukaryotic 43S preinitiation complex ; GO:0016282 | part_of inferred from sequence or structural similarity with SGD:S000000827	0	0	0	0	0	0	0	0	0	0	0
Hig-anchoring scaffold protein, isoform G	B7YZX0	Hasp	0.05345	1.74992	42.0791	6.2e-05	0.49305	2.48258	53.4354	4.53e-06	1.11975	0.732667	31.7651	0.000666019		SIGNAL 1..20; /evidence="ECO:0000256|SAM:SignalP"	synaptic cleft ; GO:0043083 | located_in inferred from direct assay <newline> extracellular region ; GO:0005576 | located_in inferred from electronic annotation with InterPro:IPR008197	0	0	0	0	0	0	1	0	0	0	1
Dipeptidase B, isoform A	Q9VFQ9	Dip-B	0.34945	0.84575	31.5697	0.000696667	0.49245	1.08408	42.6914	5.38e-05	0.806917	0.238333	14.3598	0.0366454			cytoplasm ; GO:0005737 | located_in inferred from electronic annotation with InterPro:IPR011356 <newline> cytoplasm ; GO:0005737 | is_active_in inferred from biological aspect of ancestor with PANTHER:PTN000239182	0	0	0	1	0	0	0	0	0	0	0
Phosphoglycerate kinase	Q01604	Pgk	0.43845	0.559083	12.2122	0.0600872	0.73705	1.05675	22.8646	0.00517062	0.910917	0.497667	32.9667	0.000505047			M band ; GO:0031430 | located_in inferred from direct assay <newline> cytosol ; GO:0005829 | is_active_in inferred from biological aspect of ancestor with PANTHER:PTN000150497 <newline> Z disc ; GO:0030018 | located_in inferred from direct assay	0	0	0	1	0	0	0	0	0	0	0
Glucose-6-phosphate isomerase	P52029	Pgi	0.34545	0.83075	28.3162	0.0014736	0.45225	1.00875	38.7677	0.000132808	0.76675	0.178	9.81045	0.104461			cytosol ; GO:0005829 | is_active_in inferred from biological aspect of ancestor with PANTHER:PTN000157839 <newline> cytosol ; GO:0005829 | located_in inferred from direct assay	0	0	0	1	0	0	0	0	0	0	0
Protein Gawky	Q8SY33	gw	0.25105	0.898417	21.2912	0.00742821	0.21745	0.842417	20.5774	0.00875516	0.582417	-0.056	2.89894	0.512986			P-body ; GO:0000932 | located_in inferred from direct assay <newline> RISC complex ; GO:0016442 | part_of inferred from physical interaction with AGO1 <newline> P-body ; GO:0000932 | is_active_in inferred from biological aspect of ancestor with PANTHER:PTN000989337 <newline> cytoplasm ; GO:0005737 | located_in inferred from direct assay <newline> nucleoplasm ; GO:0005654 | is_active_in inferred f…	0	0	0	1	0	0	0	0	0	0	0
Probable isocitrate dehydrogenase [NAD] subunit alpha, mitochondrial	Q9VWH4	Idh3a	0.27185	0.0555833	1.05511	0.784311	0.27985	0.0689167	2.28145	0.591365	0.30075	0.0133333	0.364345	0.919529			mitochondrion ; GO:0005739 | located_in inferred from high throughput direct assay <newline> mitochondrion ; GO:0005739 | located_in inferred from sequence or structural similarity with UniProtKB:P56471 <newline> mitochondrion ; GO:0005739 | is_active_in inferred from biological aspect of ancestor with PANTHER:PTN000216786	0	0	0	0	1	0	0	0	0	0	0
Protein ROP	Q07327	Rop	0.33245	1.08492	33.91	0.000406443	0.40745	1.20992	36.5144	0.00022313	0.828917	0.125	8.21455	0.15085			extrinsic component of cytoplasmic side of plasma membrane ; GO:0031234 | located_in inferred from direct assay <newline> terminal bouton ; GO:0043195 | located_in inferred from direct assay <newline> secretory granule ; GO:0030141 | is_active_in inferred from biological aspect of ancestor with PANTHER:PTN000187656 <newline> cytoplasm ; GO:0005737 | located_in non-traceable author statement <newl…	1	1	0	1	0	0	0	0	0	0	0
Glycine--tRNA ligase	Q9VUK8	GlyRS	0.34125	0.76125	26.3094	0.00233918	0.45285	0.94725	35.9015	0.000256951	0.73875	0.186	11.0628	0.0782927			mitochondrion ; GO:0005739 | located_in inferred from direct assay <newline> cytoplasm ; GO:0005737 | located_in inferred from electronic annotation with InterPro:IPR002315 <newline> mitochondrion ; GO:0005739 | located_in traceable author statement <newline> cytoplasm ; GO:0005737 | located_in traceable author statement <newline> mitochondrion ; GO:0005739 | is_active_in inferred from biological…	0	0	0	1	1	0	0	0	0	0	0
SUMO-activating enzyme subunit	Q7KUA4	Uba2	0.30345	0.774917	31.6917	0.00067737	0.49925	1.10125	42.1002	6.17e-05	0.776583	0.326333	24.7403	0.00335718			nucleus ; GO:0005634 | located_in inferred from direct assay <newline> SUMO activating enzyme complex ; GO:0031510 | part_of inferred from biological aspect of ancestor with PANTHER:PTN000102239 <newline> cytoplasm ; GO:0005737 | is_active_in inferred from biological aspect of ancestor with PANTHER:PTN000102040 <newline> cytoplasm ; GO:0005737 | located_in inferred from direct assay	0	0	1	1	0	0	0	0	0	0	0
Dpr-interacting protein delta, isoform D	A8JNC7	DIP-delta	0.03925	1.79042	33.123	0.000487196	0.85885	3.15642	47.7716	1.67e-05	1.43842	1.366	52.6645	5.41e-06		SIGNAL 1..18; /evidence="ECO:0000256|SAM:SignalP"	neuron projection ; GO:0043005 | is_active_in inferred from biological aspect of ancestor with PANTHER:PTN000456776 <newline> plasma membrane ; GO:0005886 | located_in inferred from sequence model	1	1	0	0	0	0	0	0	0	0	1
ATP-dependent 6-phosphofructokinase	P52034	Pfk	0.26685	0.773917	31.3061	0.000740265	0.37525	0.954583	37.9564	0.000160087	0.66675	0.180667	14.317	0.0370086			cytoplasm ; GO:0005737 | located_in inferred from electronic annotation with InterPro:IPR009161 <newline> 6-phosphofructokinase complex ; GO:0005945 | part_of inferred by curator from GO:0003872 <newline> 6-phosphofructokinase complex ; GO:0005945 | part_of inferred from biological aspect of ancestor with PANTHER:PTN000344216	0	0	0	1	0	0	0	0	0	0	0
Transferrin	Q9VWV6	Tsf1	0.65165	2.18942	38.8062	0.000131637	0.15805	1.36675	42.8563	5.18e-05	1.11608	-0.822667	26.5609	0.00220754		SIGNAL 1..29; /evidence="ECO:0000256|SAM:SignalP"	recycling endosome ; GO:0055037 | is_active_in inferred from biological aspect of ancestor with PANTHER:PTN000449834 <newline> early endosome ; GO:0005769 | is_active_in inferred from biological aspect of ancestor with PANTHER:PTN000449834 <newline> plasma membrane ; GO:0005886 | located_in inferred from high throughput direct assay <newline> extracellular space ; GO:0005615 | is_active_in inferr…	1	1	0	0	0	0	1	0	0	0	1
threonine--tRNA ligase	Q9VKB0	ThrRS	0.31025	1.09542	40.6022	8.71e-05	0.31065	1.09608	41.9348	6.4e-05	0.74875	0.000666667	0.0321384	0.992627			cytoplasm ; GO:0005737 | located_in inferred from electronic annotation with InterPro:IPR002320 <newline> cytoplasm ; GO:0005737 | located_in traceable author statement <newline> mitochondrion ; GO:0005739 | located_in traceable author statement	0	0	0	1	1	0	0	0	0	0	0
Probable protein phosphatase CG10417	Q7K4Q5	CG10417	0.29125	0.94125	36.593	0.000219129	0.33585	1.01558	38.3167	0.000147344	0.704917	0.0743333	4.70101	0.338766			cytoplasm ; GO:0005737 | located_in inferred from sequence or structural similarity with SGD:S000000329	0	0	0	1	0	0	0	0	0	0	0
1-phosphatidylinositol 4,5-bisphosphate phosphodiesterase classes I and II	P25455	Plc21C	0.29525	0.817917	33.1391	0.00048539	0.36145	0.92825	41.377	7.28e-05	0.677583	0.110333	7.58921	0.174212			-	0	0	0	0	0	0	0	0	0	0	0
non-specific serine/threonine protein kinase	A1ZBL9	par-1	0.22945	0.98575	34.5116	0.000353867	0.40265	1.27442	41.2285	7.54e-05	0.768083	0.288667	26.3269	0.00232977			basolateral plasma membrane ; GO:0016323 | located_in inferred from direct assay <newline> fusome ; GO:0045169 | located_in inferred from direct assay <newline> cytoplasm ; GO:0005737 | is_active_in inferred from biological aspect of ancestor with PANTHER:PTN002519176 <newline> neuromuscular junction ; GO:0031594 | located_in inferred from direct assay <newline> germline ring canal ; GO:0045172 |…	1	1	0	1	0	0	0	0	0	0	0
ER membrane protein complex subunit 1	Q9VHY6	EMC1	0.43905	1.65425	49.3215	1.17e-05	0.14205	1.15925	43.2305	4.75e-05	0.85325	-0.495	36.1615	0.000242018	TRANSMEM 884..905; /note="Helical"; /evidence="ECO:0000256|SAM:Phobius"	SIGNAL 1..21; /evidence="ECO:0000256|SAM:SignalP"	EMC complex ; GO:0072546 | part_of inferred from biological aspect of ancestor with PANTHER:PTN000491005 <newline> endomembrane system ; GO:0012505 | located_in inferred from high throughput direct assay <newline> EMC complex ; GO:0072546 | part_of inferred from electronic annotation with InterPro:IPR026895	0	1	0	0	0	0	0	0	0	1	1
Dynamin-like 120 kDa protein, mitochondrial	A1Z9N0	Opa1	0.36525	0.882917	36.9645	0.000201163	0.45885	1.03892	42.2986	5.89e-05	0.796417	0.156	11.6804	0.0679145			mitochondrial membrane ; GO:0031966 | is_active_in inferred from biological aspect of ancestor with PANTHER:PTN007514526 <newline> cytoplasm ; GO:0005737 | is_active_in inferred from biological aspect of ancestor with PANTHER:PTN000170013 <newline> mitochondrion ; GO:0005739 | located_in inferred from direct assay <newline> microtubule ; GO:0005874 | is_active_in inferred from biological aspect o…	0	1	0	1	1	0	0	0	0	0	0
ATP-dependent helicase brm	P25439	brm	0.31965	0.821083	30.2287	0.000948702	0.38705	0.933417	34.9279	0.000321521	0.70425	0.112333	8.13743	0.153552			brahma complex ; GO:0035060 | part_of inferred from direct assay <newline> nucleus ; GO:0005634 | is_active_in inferred from biological aspect of ancestor with PANTHER:PTN000084207 <newline> polytene chromosome ; GO:0005700 | located_in inferred from direct assay <newline> nucleus ; GO:0005634 | located_in inferred from direct assay <newline> nucleus ; GO:0005634 | located_in inferred from electr…	0	0	1	0	0	0	0	0	0	0	0
Alpha-mannosidase	Q9VF33	alpha-Man-IIb	0.18945	1.67158	48.4223	1.44e-05	0.08085	1.49058	47.9246	1.61e-05	0.767583	-0.181	12.4804	0.0564882	TRANSMEM 12..30; /note="Helical"; /evidence="ECO:0000256|SAM:Phobius"		Golgi membrane ; GO:0000139 | is_active_in inferred from biological aspect of ancestor with PANTHER:PTN000176398 <newline> endomembrane system ; GO:0012505 | located_in inferred from high throughput direct assay	0	1	0	0	0	0	0	1	0	1	0
Tubulin alpha-2 chain	P06604	alphaTub85E	0.21565	0.371917	13.516	0.0445038	0.58565	0.988583	38.0099	0.00015813	0.67275	0.616667	37.9153	0.000161612			microtubule ; GO:0005874 | located_in inferred from direct assay <newline> cytoplasm ; GO:0005737 | is_active_in inferred from biological aspect of ancestor with PANTHER:PTN000172598 <newline> spindle microtubule ; GO:0005876 | located_in inferred from mutant phenotype <newline> cytoplasmic microtubule ; GO:0005881 | located_in inferred from mutant phenotype <newline> microtubule ; GO:0005874 | l…	0	0	0	1	0	0	0	0	0	0	0
Tubulin beta-3 chain	P08841		0.42185	0.573083	19.2622	0.0118515	0.26405	0.310083	11.3071	0.0740092	0.519583	-0.263	18.0514	0.0156625			microtubule | located_in inferred from electronic annotation with InterPro:IPR000217, InterPro:IPR002453, InterPro:IPR017975	0	0	0	1	0	0	0	0	0	0	0
AT02348p	Q9VV75	UQCR-C2	0.28605	0.852583	32.5509	0.000555785	0.34905	0.957583	38.5485	0.000139684	0.679583	0.105	7.12102	0.194043			mitochondrion ; GO:0005739 | is_active_in inferred from biological aspect of ancestor with PANTHER:PTN000932824 <newline> mitochondrion ; GO:0005739 | located_in inferred from high throughput direct assay <newline> mitochondrial respiratory chain complex III ; GO:0005750 | part_of inferred from sequence or structural similarity with UniProtKB:P07257	0	0	0	0	1	0	0	0	0	0	0
Acetylcholinesterase	P07140	Ace	0.17205	1.35258	19.1771	0.0120863	0.81105	2.41758	31.0023	0.000793906	1.24558	1.065	42.535	5.58e-05		SIGNAL 1..38	plasma membrane ; GO:0005886 | is_active_in inferred from biological aspect of ancestor with PANTHER:PTN002265370 <newline> extracellular space ; GO:0005615 | is_active_in inferred from biological aspect of ancestor with PANTHER:PTN002265370 <newline> plasma membrane ; GO:0005886 | located_in inferred from direct assay <newline> cytoplasm ; GO:0005737 | located_in inferred from direct assay	1	1	0	1	0	0	1	0	0	0	1
V-type proton ATPase catalytic subunit A isoform 2	Q27331	Vha68-2	0.29605	1.10342	27.451	0.00179847	0.68945	1.75908	37.6578	0.000171483	1.06525	0.655667	45.2267	3e-05			proton-transporting V-type ATPase, V1 domain ; GO:0033180 | part_of inferred from electronic annotation with InterPro:IPR005725 <newline> vacuolar proton-transporting V-type ATPase, V1 domain ; GO:0000221 | part_of inferred from sequence or structural similarity with SGD:S000002344 <newline> plasma membrane proton-transporting V-type ATPase complex ; GO:0033181 | part_of inferred from mutant phen…	1	1	0	0	0	0	0	0	0	0	0
Hsc70-interacting protein 1	C4NYP8	HIP	0.32605	0.960083	28.5414	0.00139913	0.60545	1.42575	35.9583	0.000253614	0.942917	0.465667	34.7008	0.000338779			cytoplasm ; GO:0005737 | located_in inferred from high throughput direct assay <newline> protein-containing complex ; GO:0032991 | part_of inferred from sequence or structural similarity with UniProtKB:P50503 <newline> cytosol ; GO:0005829 | located_in inferred from sequence or structural similarity with UniProtKB:P50503	0	0	0	1	0	0	0	0	0	0	0
GH11843p	Q9W0C3	CG13928	0.22165	0.753583	11.9371	0.0640168	0.28825	0.864583	13.7783	0.0418955	0.578583	0.111	5.56985	0.277342			-	0	0	0	0	0	0	0	0	0	0	0
(S)-3-amino-2-methylpropionate transaminase	Q9VW68	Gabat	0.06445	0.822417	29.1717	0.00121012	0.27065	1.16608	45.3151	2.94e-05	0.56525	0.343667	21.8457	0.00653781			mitochondrion ; GO:0005739 | located_in inferred from direct assay <newline> mitochondrion ; GO:0005739 | located_in inferred from high throughput direct assay <newline> mitochondrion ; GO:0005739 | is_active_in inferred from biological aspect of ancestor with PANTHER:PTN000241230	0	0	0	0	1	0	0	0	0	0	0
Adherens junction protein p120	Q7PLI0	p120ctn	0.17945	1.54075	50.281	9.37e-06	0.58725	2.22042	58.8786	1.29e-06	1.13558	0.679667	45.9859	2.52e-05			adherens junction ; GO:0005912 | is_active_in inferred from biological aspect of ancestor with PANTHER:PTN000822184 <newline> plasma membrane ; GO:0005886 | is_active_in inferred from biological aspect of ancestor with PANTHER:PTN000822184 <newline> cytoplasm ; GO:0005737 | is_active_in inferred from biological aspect of ancestor with PANTHER:PTN000822184 <newline> adherens junction ; GO:0005912 …	1	1	1	1	0	0	0	0	0	0	0
Elongation factor Tu	A1Z9E3	mEFTu1	0.03105	0.545083	13.9372	0.0403909	0.07945	0.62575	22.149	0.00609671	0.289417	0.0806667	2.42627	0.57197			mitochondrion ; GO:0005739 | located_in inferred from high throughput direct assay <newline> mitochondrion ; GO:0005739 | located_in inferred from sequence or structural similarity with UniProtKB:P49411 <newline> mitochondrion ; GO:0005739 | is_active_in inferred from biological aspect of ancestor with PANTHER:PTN000562037 <newline> mitochondrion ; GO:0005739 | located_in inferred from sequence o…	0	0	0	0	1	0	0	0	0	0	0
Uncharacterized protein, isoform C	E1JGL8	CG30122	0.16785	0.95225	32.7298	0.000533364	-0.10595	0.495917	22.2049	0.00601879	0.320583	-0.456333	31.7712	0.000665086			precatalytic spliceosome ; GO:0071011 | part_of inferred from high throughput direct assay	0	0	0	0	0	0	0	0	0	0	0
Ubiquitin-40S ribosomal protein S27a	P15357	RpS27A	0.27525	1.58292	45.4594	2.84e-05	0.53445	2.01492	57.7851	1.67e-06	1.12442	0.432	27.9095	0.00161827			cytosolic small ribosomal subunit ; GO:0022627 | part_of traceable author statement <newline> ribosome ; GO:0005840 | located_in inferred from electronic annotation with InterPro:IPR002906 <newline> cytosolic ribosome ; GO:0022626 | located_in inferred from direct assay	0	0	0	1	0	0	0	0	0	0	0
Inositol-3-phosphate synthase	O97477	Inos	-0.10095	1.50425	23.8322	0.00413785	-0.44375	0.932917	25.3149	0.00294107	0.215083	-0.571333	11.1929	0.0759811			cytoplasm ; GO:0005737 | located_in inferred from sequence or structural similarity with SGD:S000003689 <newline> cytoplasm ; GO:0005737 | is_active_in inferred from biological aspect of ancestor with PANTHER:PTN000161823	0	0	0	1	0	0	0	0	0	0	0
26S proteasome regulatory subunit 4	P48601	Rpt2	0.28825	0.954583	36.866	0.000205778	0.35325	1.06292	40.3386	9.25e-05	0.72425	0.108333	6.35629	0.231404			proteasome regulatory particle, base subcomplex ; GO:0008540 | part_of inferred from sequence or structural similarity with SGD:S000002165 <newline> cytoplasm ; GO:0005737 | located_in inferred from electronic annotation with InterPro:IPR005937 <newline> proteasome regulatory particle, base subcomplex ; GO:0008540 | part_of inferred from direct assay <newline> proteasome regulatory particle, base…	0	0	0	1	0	0	0	0	0	0	0
Sidestep II, isoform A	Q59DZ1	side-II	0.19145	1.48492	38.0071	0.000158231	0.75785	2.42892	62.7527	5.31e-07	1.25742	0.944	40.9543	8.03e-05	TRANSMEM 679..704; /note="Helical"; /evidence="ECO:0000256|SAM:Phobius"	SIGNAL 1..16; /evidence="ECO:0000256|SAM:SignalP"	cellular_component ; GO:0005575 | is_active_in no biological data available	1	1	0	0	0	0	0	0	0	1	1
LP06548p	Q9VDB7	aus	-0.09515	2.22142	47.4521	1.8e-05	0.51325	3.23542	61.7814	6.64e-07	1.30042	1.014	46.5114	2.23e-05			membrane ; GO:0016020 | located_in inferred from sequence model	0	1	0	0	0	0	0	0	0	0	0
Aldehyde dehydrogenase	Q9VLC5	Aldh	0.41925	0.00708333	0.0559349	0.987203	0.35085	-0.106917	0.917543	0.809554	0.365083	-0.114	5.41775	0.287227			mitochondrion ; GO:0005739 | located_in inferred from high throughput direct assay <newline> cytoplasm ; GO:0005737 | located_in inferred from direct assay <newline> mitochondrion ; GO:0005739 | located_in inferred from direct assay	0	0	0	1	1	0	0	0	0	0	0
Trailer hitch, isoform H	M9PF20	tral	0.30105	0.735917	13.1622	0.0482814	0.11565	0.426917	7.70883	0.169479	0.440917	-0.309	12.8125	0.0523302			P-body ; GO:0000932 | located_in inferred from direct assay <newline> messenger ribonucleoprotein complex ; GO:1990124 | part_of inferred from direct assay <newline> endoplasmic reticulum ; GO:0005783 | colocalizes_with inferred from direct assay <newline> P-body ; GO:0000932 | is_active_in inferred from biological aspect of ancestor with PANTHER:PTN000340056 <newline> messenger ribonucleoprotein…	0	0	0	1	0	0	0	0	1	0	0
LD09246p1	Q9V4F3	CG11360	0.31345	0.884083	31.6252	0.000687835	0.37925	0.99375	36.3924	0.000229489	0.721917	0.109667	7.23974	0.188811			nucleus ; GO:0005634 | located_in inferred by curator from GO:0000381	0	0	1	0	0	0	0	0	0	0	0
Miles to go, isoform E	B7YZW3	mtgo	0.26185	0.960583	36.1287	0.000243854	0.22885	0.905583	37.5234	0.000176873	0.618583	-0.055	3.56822	0.439722	TRANSMEM 2044..2062; /note="Helical"; /evidence="ECO:0000256|SAM:Phobius"		plasma membrane ; GO:0005886 | located_in inferred from high throughput direct assay	1	1	0	0	0	0	0	0	0	1	0
Dipeptidase	X2JCU8	CG44837	0.17445	1.19825	37.1878	0.000191081	0.63885	1.97225	53.6273	4.34e-06	1.04075	0.774	41.4624	7.14e-05			-	0	0	0	0	0	0	0	0	0	0	0
GH13256p	Q9W1H8	Mtpbeta	-0.07695	0.68675	26.6912	0.00214231	-0.20815	0.468083	24.4104	0.00362213	0.0884167	-0.218667	12.6374	0.0544829			mitochondrion ; GO:0005739 | located_in inferred from high throughput direct assay <newline> mitochondrion ; GO:0005739 | located_in inferred from sequence model	0	0	0	0	1	0	0	0	0	0	0
Kinesin light chain	P46824	Klc	0.43385	0.946417	29.4089	0.00114581	0.42805	0.93675	35.7939	0.000263396	0.807583	-0.00966667	0.33622	0.925503			cytoplasm ; GO:0005737 | is_active_in inferred from biological aspect of ancestor with PANTHER:PTN002909199 <newline> kinesin complex ; GO:0005871 | part_of inferred from electronic annotation with InterPro:IPR002151	0	0	0	1	0	0	0	0	0	0	0
Tyrosine-protein kinase Src64B	P00528	Src64B	0.25185	1.35975	44.6861	3.4e-05	0.40945	1.62242	48.5561	1.39e-05	0.927083	0.262667	20.9676	0.00800277			extrinsic component of cytoplasmic side of plasma membrane ; GO:0031234 | is_active_in inferred from biological aspect of ancestor with PANTHER:PTN002521528 <newline> cytosol ; GO:0005829 | located_in inferred from high throughput direct assay <newline> germline ring canal ; GO:0045172 | located_in inferred from direct assay <newline> plasma membrane ; GO:0005886 | located_in inferred from high t…	1	1	0	1	0	0	0	0	0	0	0
N-sulfoglucosamine sulfohydrolase	Q9VE24	Sgsh	0.68805	2.60592	48.6829	1.35e-05	0.44445	2.19992	44.622	3.45e-05	1.52742	-0.406	15.114	0.0308032		SIGNAL 1..18; /evidence="ECO:0000256|SAM:SignalP"	-	0	0	0	0	0	0	0	0	0	0	1
26S proteasome regulatory complex subunit p48A	Q9V405	Rpt3	0.32525	0.98375	39.3349	0.000116548	0.38905	1.09008	45.4784	2.83e-05	0.771917	0.106333	7.95965	0.159969			proteasome regulatory particle, base subcomplex ; GO:0008540 | part_of inferred from biological aspect of ancestor with PANTHER:PTN000553037 <newline> proteasome regulatory particle ; GO:0005838 | part_of inferred from direct assay <newline> proteasome regulatory particle, base subcomplex ; GO:0008540 | part_of inferred from sequence or structural similarity with SGD:S000002802 <newline> cytoplas…	0	0	1	1	0	0	0	0	0	0	0
Gilgamesh, isoform L	A0A0B4KHL4	gish	0.18325	1.39708	45.8272	2.61e-05	0.30885	1.60642	48.2469	1.5e-05	0.84675	0.209333	14.1635	0.0383396			plasma membrane ; GO:0005886 | located_in inferred from high throughput direct assay <newline> plasma membrane ; GO:0005886 | located_in inferred from direct assay <newline> cytoplasmic side of plasma membrane ; GO:0009898 | located_in inferred from direct assay <newline> nucleus ; GO:0005634 | is_active_in inferred from biological aspect of ancestor with PANTHER:PTN000225966 <newline> nucleus ; …	1	1	1	1	0	0	0	0	0	0	0
Ran-binding proteins 9/10 homolog	Q4Z8K6	RanBPM	0.18845	1.00742	38.5864	0.000138473	0.24205	1.09675	43.3583	4.61e-05	0.636083	0.0893333	6.13878	0.243289			GID complex ; GO:0034657 | part_of inferred from direct assay <newline> nucleus ; GO:0005634 | located_in inferred from direct assay <newline> cytoplasm ; GO:0005737 | located_in inferred from direct assay <newline> membrane ; GO:0016020 | located_in inferred from direct assay <newline> cytoplasm ; GO:0005737 | is_active_in inferred from biological aspect of ancestor with PANTHER:PTN002489953	0	1	1	1	0	0	0	0	0	0	0
PH and SEC7 domain-containing protein	E1JIT7	Efa6	0.29025	1.17625	43.2411	4.74e-05	0.35165	1.27858	44.7214	3.37e-05	0.811917	0.102333	6.48671	0.224558			adherens junction ; GO:0005912 | colocalizes_with inferred from direct assay <newline> cell body ; GO:0044297 | located_in inferred from direct assay <newline> axon ; GO:0030424 | located_in inferred from direct assay <newline> cell cortex ; GO:0005938 | located_in inferred from direct assay <newline> Golgi membrane ; GO:0000139 | located_in inferred from sequence or structural similarity with Un…	0	1	0	0	0	0	0	1	0	0	0
Eukaryotic translation initiation factor 4E transporter	Q8IH18	4E-T	0.26825	0.660417	19.3638	0.0115777	0.13545	0.439083	13.1882	0.0479927	0.42175	-0.221333	15.9463	0.0254311			P-body ; GO:0000932 | located_in inferred from direct assay <newline> nucleus ; GO:0005634 | is_active_in inferred from biological aspect of ancestor with PANTHER:PTN001283523 <newline> cytosol ; GO:0005829 | located_in inferred from direct assay <newline> cytoplasm ; GO:0005737 | located_in inferred from direct assay <newline> cytoplasm ; GO:0005737 | is_active_in inferred from biological aspect…	0	0	1	1	0	0	0	0	0	0	0
CLIP-associating protein	Q9NBD7	chb	0.32125	1.28458	44.909	3.23e-05	0.39565	1.40858	51.748	6.69e-06	0.897083	0.124	9.3102	0.117214			kinetochore ; GO:0000776 | is_active_in inferred from biological aspect of ancestor with PANTHER:PTN008577564 <newline> kinetochore ; GO:0000776 | located_in inferred from direct assay <newline> mitotic spindle ; GO:0072686 | is_active_in inferred from biological aspect of ancestor with PANTHER:PTN000490606 <newline> cytoplasm ; GO:0005737 | located_in inferred from direct assay <newline> spindle…	0	1	1	1	0	0	0	0	0	0	0
Serine/threonine-protein kinase CG17528	Q7PLI7	CG17528	0.21765	0.994417	34.7284	0.000336635	0.43185	1.35142	42.9437	5.08e-05	0.793917	0.357	31.4002	0.000724403			cytoplasm ; GO:0005737 | is_active_in inferred from biological aspect of ancestor with PANTHER:PTN000681419 <newline> nucleus ; GO:0005634 | is_active_in inferred from biological aspect of ancestor with PANTHER:PTN000681419	0	0	1	1	0	0	0	0	0	0	0
Dumpy, isoform Q	M9PB30	dpy	0.44625	-0.14375	2.0155	0.628709	0.01905	-0.85575	16.1164	0.0244545	0.03275	-0.712	25.642	0.00272769	TRANSMEM 22884..22910; /note="Helical"; /evidence="ECO:0000256|SAM:Phobius"	SIGNAL 1..21; /evidence="ECO:0000256|SAM:SignalP"	nucleus ; GO:0005634 | located_in inferred from electronic annotation with InterPro:IPR000967 <newline> extracellular matrix ; GO:0031012 | located_in inferred from sequence model	0	0	1	0	0	0	1	0	0	1	1
P-element somatic inhibitor, isoform C	A1ZAK8	Psi	0.32485	0.956417	23.351	0.00462275	0.32325	0.95375	26.8841	0.00204925	0.706083	-0.00266667	0.0796555	0.981826			cytoplasm ; GO:0005737 | is_active_in inferred from biological aspect of ancestor with PANTHER:PTN000032600 <newline> nucleus ; GO:0005634 | located_in inferred from direct assay <newline> nucleus ; GO:0005634 | is_active_in inferred from biological aspect of ancestor with PANTHER:PTN000032600	0	0	1	1	0	0	0	0	0	0	0
LD22609p	Q9VXM5	tay	0.23605	0.605917	24.46	0.00358099	-0.24035	-0.188083	10.2673	0.0940302	0.0814167	-0.794	44.162	3.84e-05			nucleus ; GO:0005634 | located_in inferred from direct assay	0	0	1	0	0	0	0	0	0	0	0
Protein furry	Q9VT28	fry	0.31985	1.04808	39.714	0.000106807	0.33485	1.07308	45.4788	2.83e-05	0.751583	0.025	1.31009	0.73959			cell body ; GO:0044297 | located_in inferred from direct assay <newline> dendrite ; GO:0030425 | located_in inferred from direct assay <newline> cytoplasm ; GO:0005737 | located_in inferred from direct assay <newline> apical part of cell ; GO:0045177 | located_in inferred from direct assay <newline> cell cortex ; GO:0005938 | located_in inferred from direct assay <newline> axon ; GO:0030424 | loc…	0	0	0	1	0	0	0	0	0	0	0
Kon-tiki, isoform B	Q9VJ82	kon	0.40685	1.47308	39.9732	0.000100619	0.62365	1.83442	53.9854	3.99e-06	1.17675	0.361333	18.2462	0.0149753	TRANSMEM 2200..2221; /note="Helical"; /evidence="ECO:0000256|SAM:Phobius"	SIGNAL 1..27; /evidence="ECO:0000256|SAM:SignalP"	costamere ; GO:0043034 | located_in inferred from direct assay <newline> Z disc ; GO:0030018 | located_in inferred from direct assay <newline> muscle tendon junction ; GO:0005927 | located_in inferred from direct assay <newline> cell tip ; GO:0051286 | located_in inferred from direct assay	0	0	0	0	0	0	0	0	0	1	1
RNA helicase	Q9VJ74	CG10333	0.31205	0.645083	29.4565	0.0011333	0.12225	0.32875	19.7923	0.0104898	0.411917	-0.316333	26.035	0.00249175			catalytic step 2 spliceosome ; GO:0071013 | part_of inferred from high throughput direct assay <newline> precatalytic spliceosome ; GO:0071011 | part_of inferred from high throughput direct assay <newline> catalytic step 2 spliceosome ; GO:0071013 | part_of inferred from biological aspect of ancestor with PANTHER:PTN002774495	0	0	0	0	0	0	0	0	0	0	0
WD repeat domain 62, isoform G	M9PB01	Wdr62	0.22125	1.34708	46.3623	2.31e-05	0.30685	1.48975	52.2853	5.91e-06	0.831417	0.142667	11.6342	0.0686407			interphase microtubule organizing center ; GO:0031021 | located_in inferred from direct assay <newline> mitotic spindle ; GO:0072686 | located_in inferred from direct assay <newline> mitotic spindle ; GO:0072686 | is_active_in inferred from biological aspect of ancestor with PANTHER:PTN000522006 <newline> spindle pole ; GO:0000922 | located_in inferred from sequence or structural similarity with …	0	0	0	0	0	0	0	0	0	0	0
Protein lap4	Q7KRY7	scrib	0.35025	0.972083	38.3082	0.000147632	0.29185	0.87475	39.1641	0.000121223	0.690417	-0.0973333	6.78975	0.209424			postsynaptic membrane ; GO:0045211 | colocalizes_with inferred from biological aspect of ancestor with PANTHER:PTN001900149 <newline> neuromuscular junction ; GO:0031594 | located_in inferred from direct assay <newline> septate junction ; GO:0005918 | located_in traceable author statement <newline> septate junction ; GO:0005918 | located_in inferred from direct assay <newline> apicolateral plasma…	1	1	0	0	0	0	0	0	0	0	0
Heat shock protein 68	O97125	Hsp68	0.32445	0.949083	23.3181	0.0046579	0.43985	1.14142	30.0994	0.000977375	0.80025	0.192333	8.93135	0.127898			cytoplasm ; GO:0005737 | is_active_in inferred from biological aspect of ancestor with PANTHER:PTN002321897	0	0	0	1	0	0	0	0	0	0	0
Uncharacterized protein, isoform B	Q9VXX6	CG43737	0.01825	1.99375	35.2001	0.000301989	1.11945	3.82908	51.7958	6.61e-06	1.73342	1.83533	45.7063	2.69e-05		SIGNAL 1..30; /evidence="ECO:0000256|SAM:SignalP"	-	0	0	0	0	0	0	0	0	0	0	1
Cathepsin D	Q7K485	cathD	0.71425	3.75792	59.3054	1.17e-06	0.37305	3.18925	46.586	2.19e-05	1.93308	-0.568667	17.0154	0.0198819		SIGNAL 1..17; /evidence="ECO:0000256|SAM:SignalP"	extracellular region ; GO:0005576 | located_in inferred from high throughput direct assay <newline> lysosome ; GO:0005764 | located_in inferred from direct assay <newline> lysosome ; GO:0005764 | is_active_in inferred from biological aspect of ancestor with PANTHER:PTN002671475	0	0	0	0	0	0	1	0	0	0	1
Lachesin	Q24372	Lac	0.14065	3.02942	42.3682	5.8e-05	0.25585	3.22142	47.3012	1.86e-05	1.44842	0.192	5.7318	0.26719		SIGNAL 1..25; /evidence="ECO:0000255"	septate junction ; GO:0005918 | located_in inferred from direct assay <newline> plasma membrane ; GO:0005886 | located_in inferred from high throughput direct assay <newline> neuron projection ; GO:0043005 | is_active_in inferred from biological aspect of ancestor with PANTHER:PTN000456776	1	1	0	0	0	0	0	0	0	0	1
Regucalcin, isoform D	Q76NR6	regucalcin	0.46225	-0.0679167	0.422583	0.907281	0.43605	-0.111583	0.700191	0.851101	0.41325	-0.0436667	1.10899	0.774642		SIGNAL 1..18; /evidence="ECO:0000256|SAM:SignalP"	extracellular region ; GO:0005576 | located_in inferred from high throughput direct assay <newline> extracellular space ; GO:0005615 | located_in inferred from high throughput direct assay	0	0	0	0	0	0	1	0	0	0	1
Elongation factor 1-alpha 1	P08736	eEF1alpha1	0.33485	0.18725	4.17876	0.382053	0.38945	0.27825	16.1269	0.0243958	0.45525	0.091	2.60484	0.548929			eukaryotic translation elongation factor 1 complex ; GO:0005853 | part_of inferred from sequence or structural similarity	0	0	0	0	0	0	0	0	0	0	0
Polyadenylate-binding protein	P21187	pAbp	0.29825	0.609583	21.7641	0.00666178	0.36465	0.72025	35.8441	0.000260371	0.597417	0.110667	4.88875	0.324433			ribonucleoprotein complex ; GO:1990904 | part_of inferred from biological aspect of ancestor with PANTHER:PTN002768817 <newline> catalytic step 2 spliceosome ; GO:0071013 | part_of inferred from high throughput direct assay <newline> cytosol ; GO:0005829 | located_in inferred from high throughput direct assay <newline> cytoplasm ; GO:0005737 | located_in inferred from direct assay <newline> cytop…	0	0	1	1	0	0	0	0	0	0	0
Neuroligin 4, isoform F	A0A6H2EDS1	Nlg4	0.14085	1.52225	38.0045	0.000158325	0.74545	2.52992	54.289	3.72e-06	1.25358	1.00767	44.7541	3.35e-05		SIGNAL 1..28; /evidence="ECO:0000256|SAM:SignalP"	synapse ; GO:0045202 | is_active_in inferred from biological aspect of ancestor with PANTHER:PTN000168538 <newline> postsynaptic membrane ; GO:0045211 | is_active_in inferred from biological aspect of ancestor with PANTHER:PTN002889381 <newline> plasma membrane ; GO:0005886 | is_active_in inferred from biological aspect of ancestor with PANTHER:PTN000168538 <newline> cell surface ; GO:0009986 | i…	1	1	0	0	0	0	0	0	0	0	1
LD41958p	Q9VKW1	Wdfy2	0.16645	1.01825	36.4301	0.000227507	0.09185	0.893917	34.5835	0.000348059	0.511583	-0.124333	9.36439	0.115761			early endosome ; GO:0005769 | is_active_in inferred from biological aspect of ancestor with PANTHER:PTN008705259 <newline> endosome ; GO:0005768 | located_in inferred from direct assay	0	0	0	0	0	0	0	0	0	0	0
Missing-in-metastasis, isoform F	A0A0B4JCZ8	mim	0.26085	1.24058	36.7255	0.000212546	0.41225	1.49292	41.8563	6.52e-05	0.88325	0.252333	20.1233	0.00972005			protein-containing complex ; GO:0032991 | part_of inferred from physical interaction with Cortactin <newline> actin cytoskeleton ; GO:0015629 | is_active_in inferred from biological aspect of ancestor with PANTHER:PTN004481656 <newline> cytoplasmic side of plasma membrane ; GO:0009898 | is_active_in inferred from biological aspect of ancestor with PANTHER:PTN004481656	1	1	0	1	0	0	0	0	0	0	0
FI24002p1	Q9W532	Sik2	0.20185	1.13475	41.3261	7.37e-05	0.26105	1.23342	44.709	3.38e-05	0.705083	0.0986667	6.78309	0.209745			nucleus ; GO:0005634 | is_active_in inferred from biological aspect of ancestor with PANTHER:PTN001552066 <newline> cytoplasm ; GO:0005737 | is_active_in inferred from biological aspect of ancestor with PANTHER:PTN001552066	0	0	1	1	0	0	0	0	0	0	0
Glyceraldehyde-3-phosphate dehydrogenase 2	P07487	Gapdh2	0.21685	1.18975	28.4061	0.00144342	0.21225	1.18208	27.6115	0.00173322	0.688917	-0.00766667	0.298485	0.93358			-	0	0	0	0	0	0	0	0	0	0	0
Glyceraldehyde-3-phosphate dehydrogenase 1	P07486	Gapdh1	0.17225	0.92375	17.9189	0.0161478	0.22685	1.01475	18.2687	0.0148979	0.58725	0.091	3.16883	0.482077			Z disc ; GO:0030018 | located_in inferred from direct assay <newline> M band ; GO:0031430 | located_in inferred from direct assay	0	0	0	0	0	0	0	0	0	0	0
Proton channel OtopLc	B7Z0W9	OtopLc	0.19945	1.25075	41.6146	6.9e-05	0.39645	1.57908	51.9049	6.45e-06	0.863917	0.328333	22.0132	0.00629043	TRANSMEM 741..761; /note="Helical"; /evidence="ECO:0000255"; TRANSMEM 891..911; /note="Helical"; /evidence="ECO:0000255"; TRANSMEM 931..951; /note="Helical"; /evidence="ECO:0000255"; TRANSMEM 1019..1039; /note="Helical"; /evidence="ECO:0000255"; TRANSMEM 1051..1071; /note="Helical"; /evidence="ECO:0000255"; TRANSMEM 1084..1104; /note="Helical"; /evidence="ECO:0000255"; TRANSMEM 1179..1199; /note=…		membrane ; GO:0016020 | located_in inferred from electronic annotation with InterPro:IPR004878 <newline> membrane ; GO:0016020 | is_active_in inferred from biological aspect of ancestor with PANTHER:PTN001088999	0	1	0	0	0	0	0	0	0	1	0
Methionine--tRNA ligase, cytoplasmic	A1ZBE9	MetRS	0.26505	1.01092	40.2006	9.55e-05	0.31505	1.09425	44.1039	3.89e-05	0.711083	0.0833333	5.86548	0.259091			aminoacyl-tRNA synthetase multienzyme complex ; GO:0017101 | part_of inferred from biological aspect of ancestor with PANTHER:PTN000748695 <newline> cytoplasm ; GO:0005737 | located_in traceable author statement <newline> cytosol ; GO:0005829 | is_active_in inferred from biological aspect of ancestor with PANTHER:PTN001734661 <newline> aminoacyl-tRNA synthetase multienzyme complex ; GO:0017101 | …	0	0	0	1	0	0	0	0	0	0	0
Voltage-dependent anion-selective channel	Q94920	porin	0.24945	1.11492	33.2836	0.000469509	0.44925	1.44792	34.4982	0.000354963	0.861917	0.333	16.7676	0.0210492			Nebenkern ; GO:0016006 | located_in inferred from direct assay <newline> mitochondrial outer membrane ; GO:0005741 | located_in inferred from electronic annotation with InterPro:IPR001925, InterPro:IPR027246 <newline> mitochondrion ; GO:0005739 | located_in inferred from direct assay <newline> mitochondrial outer membrane ; GO:0005741 | is_active_in inferred from biological aspect of ancestor wit…	0	1	0	0	1	0	0	0	0	0	0
FI21425p1	Q9NGK5	Nlg2	0.22965	0.971917	30.1085	0.000975324	0.75065	1.84025	45.4308	2.86e-05	1.05258	0.868333	42.8913	5.14e-05	TRANSMEM 12..35; /note="Helical"; /evidence="ECO:0000256|SAM:Phobius"; TRANSMEM 966..992; /note="Helical"; /evidence="ECO:0000256|SAM:Phobius"		synapse ; GO:0045202 | is_active_in inferred from biological aspect of ancestor with PANTHER:PTN000168538 <newline> postsynaptic membrane ; GO:0045211 | is_active_in inferred from biological aspect of ancestor with PANTHER:PTN002889381 <newline> plasma membrane ; GO:0005886 | located_in inferred from direct assay <newline> neuromuscular junction ; GO:0031594 | located_in inferred from direct assa…	1	1	0	0	0	0	0	0	0	1	0
Uncharacterized protein, isoform C	A0A0B4LI09	CG34353	0.14365	1.35775	31.2523	0.000749491	0.77905	2.41675	49.2941	1.18e-05	1.21625	1.059	40.0105	9.98e-05			axon ; GO:0030424 | is_active_in inferred from biological aspect of ancestor with PANTHER:PTN002895063 <newline> plasma membrane ; GO:0005886 | is_active_in inferred from biological aspect of ancestor with PANTHER:PTN002895062 <newline> neuronal cell body ; GO:0043025 | is_active_in inferred from biological aspect of ancestor with PANTHER:PTN002895063	1	1	0	0	0	0	0	0	0	0	0
IP14232p	Q0KI81	CG42327	0.20425	1.69625	45.7089	2.69e-05	0.49885	2.18725	56.4109	2.29e-06	1.12825	0.491	26.3496	0.0023176	TRANSMEM 1011..1034; /note="Helical"; /evidence="ECO:0000256|SAM:Phobius"	SIGNAL 1..22; /evidence="ECO:0000256|SAM:SignalP"	cellular_component ; GO:0005575 | is_active_in no biological data available	0	0	0	0	0	0	0	0	0	1	1
Actin-interacting protein 1	Q9VU68	flr	0.36145	0.921583	33.2598	0.000472084	0.53605	1.21258	42.3785	5.78e-05	0.875583	0.291	21.2766	0.00745318			cytoskeleton ; GO:0005856 | located_in inferred from direct assay <newline> cortical actin cytoskeleton ; GO:0030864 | is_active_in inferred from biological aspect of ancestor with PANTHER:PTN000458108	0	0	0	0	0	0	0	0	0	0	0
Electron transfer flavoprotein-ubiquinone oxidoreductase	Q7JWF1	Etf-QO	0.03045	0.139917	1.22717	0.753847	0.02565	0.131917	1.23188	0.75303	0.0824167	-0.008	0.11697	0.973426			mitochondrion ; GO:0005739 | located_in inferred from high throughput direct assay <newline> mitochondrial inner membrane ; GO:0005743 | is_active_in inferred from biological aspect of ancestor with PANTHER:PTN000065332	0	1	0	0	1	0	0	0	0	0	0
Integrin alpha-PS2	P12080	if	0.39245	1.74325	39.6346	0.000108778	0.65765	2.18525	48.1526	1.53e-05	1.31075	0.442	24.4465	0.00359214	TRANSMEM 1342..1366; /note="Helical"; /evidence="ECO:0000255"	SIGNAL 1..31; /evidence="ECO:0000255"	plasma membrane ; GO:0005886 | located_in inferred from direct assay <newline> focal adhesion ; GO:0005925 | located_in inferred from direct assay <newline> basal plasma membrane ; GO:0009925 | located_in inferred from direct assay <newline> integrin complex ; GO:0008305 | part_of inferred from direct assay <newline> integrin complex ; GO:0008305 | part_of non-traceable author statement <newline>…	1	1	0	0	0	0	0	0	0	1	1
Serine/threonine-protein phosphatase PP2A 65 kDa regulatory subunit	P36179	Pp2A-29B	0.29385	0.97225	36.1035	0.000245272	0.51365	1.33858	46.2635	2.36e-05	0.865917	0.366333	29.8615	0.00103241			protein phosphatase type 2A complex ; GO:0000159 | part_of inferred from biological aspect of ancestor with PANTHER:PTN000068663 <newline> cytosol ; GO:0005829 | located_in inferred from direct assay <newline> centriole ; GO:0005814 | located_in inferred from direct assay <newline> protein phosphatase type 2A complex ; GO:0000159 | part_of inferred from sequence or structural similarity <newline>…	0	0	0	1	0	0	0	0	0	0	0
Fragile X messenger ribonucleoprotein 1 homolog	Q9NFU0	Fmr1	0.27365	0.839417	35.3183	0.000293879	0.24765	0.796083	37.5366	0.000176336	0.58775	-0.0433333	2.62866	0.545927			dendritic spine ; GO:0043197 | is_active_in inferred from biological aspect of ancestor with PANTHER:PTN000063980 <newline> plasma membrane bounded cell projection cytoplasm ; GO:0032838 | located_in inferred from direct assay <newline> neuronal ribonucleoprotein granule ; GO:0071598 | located_in inferred from direct assay <newline> cytoplasm ; GO:0005737 | located_in inferred from direct assay <…	1	1	1	1	0	0	0	1	0	0	0
Acyl-coenzyme A oxidase	Q9VIX4	CG17544	0.22625	0.822917	25.48	0.00283139	0.30385	0.95225	28.896	0.00128944	0.620083	0.129333	9.83847	0.10379			peroxisome ; GO:0005777 | is_active_in inferred from biological aspect of ancestor with PANTHER:PTN000097533 <newline> peroxisome ; GO:0005777 | located_in inferred from sequence or structural similarity with HGNC:119, HGNC:120 inferred from sequence model inferred from direct assay <newline> peroxisome ; GO:0005777 | located_in inferred from electronic annotation with InterPro:IPR002655, InterPr…	0	0	0	0	0	0	0	0	0	0	0
Glutamine synthetase 2 cytoplasmic	P20478	Gs2	0.25505	0.998417	36.2199	0.000238786	0.56605	1.51675	49.8669	1.03e-05	0.913583	0.518333	32.5928	0.000550452			cytoplasm ; GO:0005737 | is_active_in inferred from biological aspect of ancestor with PANTHER:PTN000465001 <newline> cytoplasm ; GO:0005737 | located_in inferred from sequence or structural similarity with HGNC:4341	0	0	0	1	0	0	0	0	0	0	0
Ca(2+)/calmodulin-responsive adenylate cyclase	P32870	rut	0.15225	1.41375	38.1811	0.000152016	0.34905	1.74175	41.5701	6.97e-05	0.88175	0.328	25.7879	0.00263763	TRANSMEM 42..60; /note="Helical"; /evidence="ECO:0000255"; TRANSMEM 65..84; /note="Helical"; /evidence="ECO:0000255"; TRANSMEM 101..115; /note="Helical"; /evidence="ECO:0000255"; TRANSMEM 122..142; /note="Helical"; /evidence="ECO:0000255"; TRANSMEM 152..174; /note="Helical"; /evidence="ECO:0000255"; TRANSMEM 186..206; /note="Helical"; /evidence="ECO:0000255"; TRANSMEM 706..726; /note="Helical"; /…		plasma membrane ; GO:0005886 | is_active_in inferred from biological aspect of ancestor with PANTHER:PTN002899368 <newline> membrane ; GO:0016020 | located_in inferred from direct assay <newline> plasma membrane ; GO:0005886 | located_in inferred from electronic annotation with InterPro:IPR009398	1	1	0	0	0	0	0	0	0	1	0
ATP-dependent RNA helicase me31b	P23128	me31B	0.22365	0.848583	25.5188	0.00280623	0.17425	0.76625	25.1937	0.00302435	0.521917	-0.0823333	4.3338	0.368655			postsynapse ; GO:0098794 | located_in inferred from direct assay <newline> sensory dendrite ; GO:0071683 | located_in inferred from direct assay <newline> neuronal ribonucleoprotein granule ; GO:0071598 | located_in inferred from direct assay <newline> P-body ; GO:0000932 | located_in inferred from direct assay <newline> cytoplasm ; GO:0005737 | located_in inferred from high throughput direct ass…	0	0	0	1	0	0	0	0	1	0	0
Lipophorin receptor 1, isoform K	A8JRD0	LpR1	0.10005	1.68425	49.2413	1.19e-05	0.39725	2.17958	60.4565	9e-07	1.02142	0.495333	35.1283	0.000307025	TRANSMEM 994..1018; /note="Helical"; /evidence="ECO:0000256|SAM:Phobius"		plasma membrane ; GO:0005886 | is_active_in inferred from biological aspect of ancestor with PANTHER:PTN002557696	1	1	0	0	0	0	0	0	0	1	0
Caprin homolog	Q9I7D3	Capr	0.27265	0.934417	24.2067	0.00379601	0.17105	0.765083	24.1334	0.00386064	0.56175	-0.169333	6.80307	0.208782			ribonucleoprotein complex ; GO:1990904 | part_of inferred from direct assay <newline> cytoplasm ; GO:0005737 | located_in inferred from direct assay <newline> cytoplasm ; GO:0005737 | is_active_in inferred from biological aspect of ancestor with PANTHER:PTN001116222 <newline> cytosol ; GO:0005829 | located_in inferred from high throughput direct assay	0	0	0	1	0	0	0	0	0	0	0
APC-like, isoform A	Q9VAS9	Apc	0.29025	1.10292	41.6281	6.87e-05	0.35785	1.21558	46.9228	2.03e-05	0.78775	0.112667	8.20247	0.15127			cytoplasm ; GO:0005737 | located_in inferred from direct assay <newline> catenin complex ; GO:0016342 | part_of inferred from biological aspect of ancestor with PANTHER:PTN000288612 <newline> beta-catenin destruction complex ; GO:0030877 | part_of inferred from genetic interaction with Apc2 <newline> axon ; GO:0030424 | located_in inferred from direct assay <newline> apical part of cell ; GO:0045…	0	0	0	1	0	0	0	0	0	0	0
Nuclear protein localization protein 4 homolog	Q9VBP9	Npl4	0.22585	0.926417	24.4462	0.00359234	0.24345	0.95575	29.8354	0.00103864	0.611083	0.0293333	0.915251	0.809981			nucleus ; GO:0005634 | is_active_in inferred from biological aspect of ancestor with PANTHER:PTN000295423 <newline> nucleoplasm ; GO:0005654 | located_in inferred from high throughput direct assay <newline> cytosol ; GO:0005829 | located_in inferred from high throughput direct assay	0	0	1	1	0	0	0	0	0	0	0
LD24832p	Q9VK44	Ube4B	0.33505	0.895917	35.752	0.000265951	0.32705	0.882583	36.9957	0.000199722	0.68675	-0.0133333	0.690143	0.853072			ubiquitin ligase complex ; GO:0000151 | part_of inferred from electronic annotation with InterPro:IPR019474, InterPro:IPR045132 <newline> cytoplasm ; GO:0005737 | is_active_in inferred from biological aspect of ancestor with PANTHER:PTN000358161 <newline> nucleus ; GO:0005634 | is_active_in inferred from biological aspect of ancestor with PANTHER:PTN000358161	0	0	1	1	0	0	0	0	0	0	0
Leucine-rich repeat, isoform F	A0A0B4KEE7	LRR	0.34485	0.85725	35.8349	0.00026092	0.58965	1.26525	48.3306	1.47e-05	0.89175	0.408	34.467	0.00035752			plasma membrane ; GO:0005886 | is_active_in inferred from biological aspect of ancestor with PANTHER:PTN001189206 <newline> lamellipodium ; GO:0030027 | is_active_in inferred from biological aspect of ancestor with PANTHER:PTN001189206 <newline> muscle tendon junction ; GO:0005927 | located_in inferred from direct assay	1	1	0	0	0	0	0	0	0	0	0
Uncharacterized protein CG43867	Q9W5D0	CG43867	0.27345	1.18408	42.6932	5.38e-05	0.52085	1.59642	50.9022	8.12e-06	0.95325	0.412333	34.1193	0.00038732			cellular_component ; GO:0005575 | is_active_in no biological data available <newline> cytoskeleton ; GO:0005856 | located_in inferred from electronic annotation with InterPro:IPR000299, InterPro:IPR000857	0	0	0	0	0	0	0	0	0	0	0
Moesin/ezrin/radixin homolog 1	P46150	Moe	0.21705	1.13592	34.0696	0.000391782	0.23765	1.17025	32.9593	0.000505903	0.688583	0.0343333	1.46786	0.713204			mitotic spindle midzone ; GO:1990023 | located_in inferred from direct assay <newline> apical part of cell ; GO:0045177 | is_active_in inferred from biological aspect of ancestor with PANTHER:PTN000589933 <newline> cytoplasm ; GO:0005737 | located_in inferred from direct assay <newline> polytene chromosome puff ; GO:0005703 | located_in inferred from direct assay <newline> cell cortex ; GO:000593…	1	1	1	1	0	0	0	0	0	0	0
Stress-induced-phosphoprotein 1	Q9VPN5	Stip1	0.34525	0.787083	30.9454	0.000804382	0.71025	1.39542	38.8731	0.000129626	0.96425	0.608333	30.8532	0.000821646			-	0	0	0	0	0	0	0	0	0	0	0
Niemann-Pick type C-1a, isoform A	Q9VL24	Npc1a	0.27385	2.60642	42.6182	5.47e-05	0.24385	2.55642	40.9465	8.04e-05	1.29142	-0.05	1.81105	0.659014	TRANSMEM 274..297; /note="Helical"; /evidence="ECO:0000256|SAM:Phobius"; TRANSMEM 354..374; /note="Helical"; /evidence="ECO:0000256|SAM:Phobius"; TRANSMEM 623..644; /note="Helical"; /evidence="ECO:0000256|SAM:Phobius"; TRANSMEM 656..680; /note="Helical"; /evidence="ECO:0000256|SAM:Phobius"; TRANSMEM 686..708; /note="Helical"; /evidence="ECO:0000256|SAM:Phobius"; TRANSMEM 729..751; /note="Helical"…	SIGNAL 1..31; /evidence="ECO:0000256|SAM:SignalP"	plasma membrane ; GO:0005886 | is_active_in inferred from biological aspect of ancestor with PANTHER:PTN000083973 <newline> membrane ; GO:0016020 | located_in inferred from electronic annotation with InterPro:IPR003392, InterPro:IPR004765	1	1	0	0	0	0	0	0	0	1	1
LD02975p	Q9VXR5	CG9281	0.26965	0.726083	21.2805	0.00744651	0.31285	0.798083	27.19	0.00190986	0.596083	0.072	3.08087	0.491941			-	0	0	0	0	0	0	0	0	0	0	0
26S proteasome non-ATPase regulatory subunit 1	Q9V3P6	Rpn2	0.27545	0.974917	37.63	0.000172583	0.50425	1.35625	45.0467	3.13e-05	0.856083	0.381333	25.0875	0.00309919			proteasome regulatory particle, base subcomplex ; GO:0008540 | part_of inferred from sequence or structural similarity with SGD:S000001337 <newline> proteasome complex ; GO:0000502 | part_of inferred from direct assay <newline> proteasome storage granule ; GO:0034515 | is_active_in inferred from biological aspect of ancestor with PANTHER:PTN000101661 <newline> proteasome complex ; GO:0000502 | pa…	0	0	1	0	0	0	0	0	0	0	0
Chromator, isoform A	Q86BS3	Chro	0.21105	0.64175	16.9234	0.0203078	0.06525	0.39875	11.4697	0.0712897	0.34625	-0.243	14.6341	0.0344024			nucleus ; GO:0005634 | located_in inferred from direct assay <newline> polytene chromosome interband ; GO:0005705 | located_in inferred from direct assay <newline> spindle ; GO:0005819 | located_in inferred from direct assay <newline> polytene chromosome ; GO:0005700 | located_in inferred from direct assay <newline> centrosome ; GO:0005813 | located_in inferred from direct assay <newline> pericen…	0	0	1	0	0	0	0	0	0	0	0
Protein lava lamp	Q8MSS1	lva	0.32605	0.73675	27.0076	0.00199176	0.17785	0.48975	19.9642	0.0100827	0.49725	-0.247	21.3513	0.00732612			Golgi apparatus ; GO:0005794 | located_in traceable author statement <newline> Golgi apparatus ; GO:0005794 | located_in inferred from direct assay <newline> myosin filament ; GO:0032982 | is_active_in inferred from biological aspect of ancestor with PANTHER:PTN005210253 <newline> cytoplasm ; GO:0005737 | is_active_in inferred from biological aspect of ancestor with PANTHER:PTN005210253 <newline>…	0	0	0	1	0	0	0	1	0	0	0
FI09619p	Q7KND8	Mad1	0.32485	0.786417	16.6801	0.0214777	0.27405	0.70175	14.7929	0.0331674	0.597083	-0.0846667	5.45406	0.284836			mitotic spindle ; GO:0072686 | colocalizes_with inferred from direct assay <newline> nuclear envelope ; GO:0005635 | is_active_in inferred from biological aspect of ancestor with PANTHER:PTN000570834 <newline> nuclear envelope ; GO:0005635 | located_in inferred from direct assay <newline> kinetochore ; GO:0000776 | is_active_in inferred from biological aspect of ancestor with PANTHER:PTN000570834…	0	0	0	0	0	0	0	0	0	0	0
RE23381p	Q9VXZ2	CG5541	0.18105	1.89758	34.9619	0.000319013	0.43565	2.32192	41.2426	7.51e-05	1.15225	0.424333	18.596	0.0138167	TRANSMEM 399..423; /note="Helical"; /evidence="ECO:0000256|SAM:Phobius"	SIGNAL 1..30; /evidence="ECO:0000256|SAM:SignalP"	cellular_component ; GO:0005575 | is_active_in no biological data available	0	0	0	0	0	0	0	0	0	1	1
Ubiquitin carboxyl-terminal hydrolase puf	Q9VC56	puf	0.25785	0.96725	35.3095	0.000294478	0.26245	0.974917	36.8973	0.000204301	0.648583	0.00766667	0.413639	0.909151			nucleus ; GO:0005634 | is_active_in inferred from biological aspect of ancestor with PANTHER:PTN002541993 <newline> cytosol ; GO:0005829 | is_active_in inferred from biological aspect of ancestor with PANTHER:PTN002541993 <newline> nucleus ; GO:0005634 | located_in inferred from direct assay	0	0	1	1	0	0	0	0	0	0	0
Aldehyde dehydrogenase type III, isoform Q	A0A0C4DHC8	Aldh-III	0.33765	1.64942	29.7344	0.00106308	0.41105	1.77175	30.7393	0.000843477	1.05858	0.122333	6.00117	0.251121	TRANSMEM 537..557; /note="Helical"; /evidence="ECO:0000256|SAM:Phobius"		cytoplasm ; GO:0005737 | is_active_in inferred from biological aspect of ancestor with PANTHER:PTN008111916	0	0	0	1	0	0	0	0	0	1	0
Serrate RNA effector molecule homolog	Q9V9K7	Ars2	0.31285	0.78225	18.4989	0.0141288	0.41705	0.955917	23.1863	0.00480146	0.712583	0.173667	7.28284	0.186946			nuclear body ; GO:0016604 | is_active_in inferred from biological aspect of ancestor with PANTHER:PTN000323018 <newline> catalytic step 2 spliceosome ; GO:0071013 | part_of inferred from high throughput direct assay <newline> precatalytic spliceosome ; GO:0071011 | part_of inferred from high throughput direct assay	0	0	0	0	0	0	0	0	0	0	0
Leucine-rich repeat and calponin homology domain-containing protein	Q960C5	Lrch	0.33685	1.22308	44.4804	3.56e-05	0.46965	1.44442	50.7118	8.49e-06	0.93675	0.221333	18.044	0.0156891			cleavage furrow ; GO:0032154 | located_in inferred from direct assay <newline> cell cortex ; GO:0005938 | located_in inferred from direct assay	0	0	0	0	0	0	0	0	0	0	0
Protein Wnt-5	P28466	Wnt5	0.18665	1.60025	37.248	0.000188453	0.49765	2.11858	43.803	4.17e-05	1.08592	0.518333	26.2268	0.00238407		SIGNAL 1..29; /evidence="ECO:0000255"	dendrite ; GO:0030425 | located_in inferred from direct assay <newline> extracellular space ; GO:0005615 | is_active_in inferred from biological aspect of ancestor with PANTHER:PTN000246517 <newline> extracellular region ; GO:0005576 | located_in inferred from sequence or structural similarity with wg <newline> extracellular region ; GO:0005576 | located_in inferred from direct assay <newline> ex…	0	0	0	0	0	0	1	0	0	0	1
26S proteasome regulatory subunit 8	O18413	Rpt6	0.25865	0.871083	33.4223	0.00045475	0.40125	1.10875	43.9034	4.07e-05	0.725917	0.237667	16.0812	0.0246537			proteasome regulatory particle ; GO:0005838 | part_of inferred from direct assay <newline> proteasome regulatory particle ; GO:0005838 | part_of inferred from sequence or structural similarity with HGNC:9552 inferred from direct assay <newline> cytoplasm ; GO:0005737 | located_in inferred from electronic annotation with InterPro:IPR005937 <newline> proteasome regulatory particle, base subcomplex …	0	0	1	1	0	0	0	0	0	0	0
Dolichyl-diphosphooligosaccharide--protein glycosyltransferase 48 kDa subunit	Q24319	Ost48	0.32285	1.46225	44.8712	3.26e-05	0.34165	1.49358	49.2964	1.18e-05	0.923417	0.0313333	1.45711	0.714971	TRANSMEM 413..433; /note="Helical"; /evidence="ECO:0000255"	SIGNAL 1..18; /evidence="ECO:0000255"	oligosaccharyltransferase complex ; GO:0008250 | part_of inferred from biological aspect of ancestor with PANTHER:PTN000089349 <newline> endomembrane system ; GO:0012505 | located_in inferred from high throughput direct assay <newline> endoplasmic reticulum membrane ; GO:0005789 | located_in inferred from electronic annotation with InterPro:IPR005013	0	1	0	0	0	0	0	0	1	1	1
Branchpoint-bridging protein	Q9VEJ1	SF1	0.22225	0.57625	24.2754	0.00373647	-0.22335	-0.166417	9.16086	0.121315	0.0814167	-0.742667	45.9211	2.56e-05			precatalytic spliceosome ; GO:0071011 | part_of inferred from high throughput direct assay <newline> nucleus ; GO:0005634 | is_active_in inferred from biological aspect of ancestor with PANTHER:PTN000129548 <newline> spliceosomal complex ; GO:0005681 | part_of inferred from sequence or structural similarity with SGD:S000004106 <newline> nucleus ; GO:0005634 | located_in inferred from direct assay	0	0	1	0	0	0	0	0	0	0	0
Ataxin-2 homolog	Q8SWR8	Atx2	0.24485	0.893917	21.0349	0.00787964	0.00045	0.486583	12.4482	0.0569083	0.39875	-0.407333	25.2402	0.00299215			cytoplasm ; GO:0005737 | located_in inferred from direct assay <newline> cytoplasmic stress granule ; GO:0010494 | is_active_in inferred from biological aspect of ancestor with PANTHER:PTN000304339 <newline> ribonucleoprotein granule ; GO:0035770 | located_in inferred from direct assay <newline> cytoplasm ; GO:0005737 | located_in inferred from high throughput direct assay <newline> cytoplasmic s…	0	0	0	1	0	0	0	0	0	0	0
Netrin receptor unc-5	Q95TU8	unc-5	0.09865	1.86275	39.9281	0.000101669	0.27965	2.16442	46.7182	2.13e-05	0.994583	0.301667	15.4477	0.0285251	TRANSMEM 441..461; /note="Helical"; /evidence="ECO:0000255"	SIGNAL 1..30; /evidence="ECO:0000255"	membrane ; GO:0016020 | located_in inferred from electronic annotation with InterPro:IPR037936	0	1	0	0	0	0	0	0	0	1	1
Piezo-type mechanosensitive ion channel component	M9MSG8	Piezo	0.37705	1.33342	37.9158	0.000161593	0.40225	1.37542	46.0518	2.48e-05	0.931417	0.042	1.63143	0.686842	TRANSMEM 5..25; /note="Helical; Name=1"; /evidence="ECO:0000255"; TRANSMEM 27..47; /note="Helical; Name=2"; /evidence="ECO:0000255"; TRANSMEM 56..76; /note="Helical; Name=3"; /evidence="ECO:0000255"; TRANSMEM 106..126; /note="Helical; Name=4"; /evidence="ECO:0000255"; TRANSMEM 204..226; /note="Helical; Name=5"; /evidence="ECO:0000255"; TRANSMEM 231..250; /note="Helical; Name=6"; /evidence="ECO:00…		membrane ; GO:0016020 | located_in inferred from electronic annotation with InterPro:IPR027272 <newline> plasma membrane ; GO:0005886 | is_active_in inferred from biological aspect of ancestor with PANTHER:PTN000323194 <newline> plasma membrane ; GO:0005886 | located_in inferred from high throughput direct assay	1	1	0	0	0	0	0	0	0	1	0
Syntaxin-1A	Q24547	Syx1A	0.06245	1.99992	42.78	5.27e-05	0.87305	3.35092	58.8246	1.31e-06	1.53792	1.351	44.9768	3.18e-05	TRANSMEM 269..289; /note="Helical; Anchor for type IV membrane protein"; /evidence="ECO:0000255"		membrane ; GO:0016020 | is_active_in inferred from biological aspect of ancestor with PANTHER:PTN000461349 <newline> plasma membrane ; GO:0005886 | is_active_in inferred from biological aspect of ancestor with PANTHER:PTN000461524 <newline> SNARE complex ; GO:0031201 | part_of inferred from direct assay <newline> synaptic vesicle ; GO:0008021 | located_in inferred from direct assay <newline> memb…	1	1	0	0	0	0	0	0	0	1	0
Alpha-tubulin N-acetyltransferase 1	Q9VSY4	Atat	0.28025	0.969583	20.695	0.00852128	0.26365	0.941917	20.0195	0.00995524	0.65425	-0.0276667	1.23942	0.751723			microtubule ; GO:0005874 | located_in inferred from electronic annotation with InterPro:IPR007965	0	0	0	0	0	0	0	0	0	0	0
Sidestep V, isoform B	A0A0C4DH96	side-V	0.00705	1.82592	47.7958	1.66e-05	0.65485	2.90558	64.1229	3.87e-07	1.27725	1.07967	51.5458	7.01e-06	TRANSMEM 829..851; /note="Helical"; /evidence="ECO:0000256|SAM:Phobius"	SIGNAL 1..29; /evidence="ECO:0000256|SAM:SignalP"	-	1	1	0	0	0	0	0	0	0	1	1
Proteoglycan Cow	Q9VCR3	Cow	0.39705	3.07258	52.7246	5.34e-06	-0.05655	2.31658	50.787	8.34e-06	1.24808	-0.756	26.957	0.00201511		SIGNAL 1..27; /evidence="ECO:0000255"	extracellular space ; GO:0005615 | located_in inferred from direct assay <newline> extracellular space ; GO:0005615 | is_active_in inferred from biological aspect of ancestor with PANTHER:PTN000961168	0	0	0	0	0	0	1	0	0	0	1
WD repeat-containing protein 26 homolog	Q7K0L4	CG7611	0.27985	0.995583	35.8495	0.000260044	0.30445	1.03658	38.1543	0.000152959	0.698583	0.041	2.66621	0.541226			GID complex ; GO:0034657 | part_of inferred from direct assay <newline> cytoplasm ; GO:0005737 | located_in inferred from sequence or structural similarity with UniProtKB:Q9H7D7 <newline> GID complex ; GO:0034657 | part_of inferred from biological aspect of ancestor with PANTHER:PTN000519953	0	0	0	1	0	0	0	0	0	0	0
Protein gone early	Q9XZ14	goe	0.37005	2.08008	48.6296	1.37e-05	0.45665	2.22442	57.4015	1.82e-06	1.27425	0.144333	7.29148	0.186574	TRANSMEM 128..148; /note="Helical; Signal-anchor for type II membrane protein"; /evidence="ECO:0000255"		plasma membrane ; GO:0005886 | located_in inferred from direct assay <newline> plasma membrane ; GO:0005886 | is_active_in inferred from biological aspect of ancestor with PANTHER:PTN000199753	1	1	0	0	0	0	0	0	0	1	0
rRNA 2'-O-methyltransferase fibrillarin	Q9W1V3	Fib	0.25925	0.767917	14.0362	0.0394806	-0.08635	0.191917	6.49563	0.224097	0.278417	-0.576	15.719	0.0267982			small-subunit processome ; GO:0032040 | part_of inferred from biological aspect of ancestor with PANTHER:PTN000036740 <newline> nucleolus ; GO:0005730 | located_in inferred from direct assay <newline> dense fibrillar component ; GO:0001651 | located_in inferred from sequence or structural similarity with UniProtKB:P22509 <newline> Cajal body ; GO:0015030 | is_active_in inferred from biological as…	0	0	0	0	0	0	0	0	0	0	0
40S ribosomal protein S6	P29327	RpS6	0.21345	0.787417	27.7264	0.00168797	0.19985	0.76475	27.8833	0.00162804	0.517083	-0.0226667	1.26436	0.747419			cytosolic small ribosomal subunit ; GO:0022627 | part_of traceable author statement <newline> cytosolic ribosome ; GO:0022626 | located_in inferred from high throughput direct assay <newline> ribosome ; GO:0005840 | located_in inferred from electronic annotation with InterPro:IPR001377, InterPro:IPR014401, InterPro:IPR018282 <newline> cytosolic ribosome ; GO:0022626 | located_in inferred from dir…	0	0	0	1	0	0	0	0	0	0	0
Cytokine-like nuclear factor N-PAC	Q8T079	Ndf	0.29685	0.808917	29.8366	0.00103835	0.47325	1.10292	38.7284	0.000134016	0.767417	0.294	24.3361	0.00368463			polytene chromosome interband ; GO:0005705 | located_in inferred from direct assay	0	0	0	0	0	0	0	0	0	0	0
Alpha-soluble NSF attachment protein	Q23983	alphaSnap	0.31805	0.825917	22.764	0.00529179	0.33845	0.859917	28.3816	0.00145158	0.665417	0.034	1.01414	0.791746			axon terminus ; GO:0043679 | located_in inferred from direct assay <newline> membrane ; GO:0016020 | located_in inferred from direct assay <newline> SNARE complex ; GO:0031201 | part_of inferred from biological aspect of ancestor with PANTHER:PTN000349241 <newline> terminal bouton ; GO:0043195 | located_in inferred from direct assay <newline> cytoplasm ; GO:0005737 | located_in inferred from dire…	0	1	0	1	0	0	0	0	0	0	0
Trio, isoform A	Q7KVD1	trio	0.25525	0.980417	35.1186	0.000307708	0.49745	1.38408	41.8206	6.58e-05	0.84925	0.403667	27.6468	0.00171919			extrinsic component of cytoplasmic side of plasma membrane ; GO:0031234 | located_in inferred from direct assay <newline> extrinsic component of membrane ; GO:0019898 | is_active_in inferred from biological aspect of ancestor with PANTHER:PTN001481781 <newline> growth cone ; GO:0030426 | located_in inferred from direct assay <newline> axon ; GO:0030424 | located_in inferred from direct assay <new…	1	1	0	1	0	0	0	0	0	0	0
40S ribosomal protein S2	P31009	RpS2	0.17085	1.01975	27.9688	0.00159631	0.29245	1.22242	31.1625	0.000765153	0.680083	0.202667	16.1055	0.024516			cytosolic ribosome ; GO:0022626 | located_in inferred from high throughput direct assay <newline> nuclear chromosome ; GO:0000228 | colocalizes_with inferred from direct assay <newline> cytosolic ribosome ; GO:0022626 | located_in inferred from direct assay <newline> nucleolus ; GO:0005730 | located_in inferred from direct assay <newline> cytosolic small ribosomal subunit ; GO:0022627 | part_of t…	0	0	0	1	0	0	0	0	0	0	0
LD32918p	Q9VCI4	udt	0.30485	3.03058	59.6162	1.09e-06	-0.02435	2.48192	48.0232	1.58e-05	1.24275	-0.548667	24.5484	0.00350882		SIGNAL 1..19; /evidence="ECO:0000256|SAM:SignalP"	cellular_component ; GO:0005575 | is_active_in no biological data available	0	0	0	0	0	0	0	0	0	0	1
NADH-ubiquinone oxidoreductase 75 kDa subunit, mitochondrial	Q94511	ND-75	0.32085	0.280583	6.19473	0.240175	0.41085	0.430583	9.90357	0.102245	0.508083	0.15	10.2349	0.0947348			mitochondrial respiratory chain complex I ; GO:0005747 | part_of inferred from sequence or structural similarity with UniProtKB:P28331 <newline> membrane ; GO:0016020 | located_in inferred from electronic annotation with InterPro:IPR000283	0	1	0	0	1	0	0	0	0	0	0
GH01709p	Q9VB10	Hsdl2	0.31305	0.19925	2.70907	0.535911	0.35285	0.265583	3.83122	0.413883	0.425917	0.0663333	3.713	0.425304			peroxisome ; GO:0005777 | located_in inferred from sequence or structural similarity with HGNC:18572 inferred from sequence model <newline> mitochondrion ; GO:0005739 | is_active_in inferred from biological aspect of ancestor with PANTHER:PTN000674173	0	0	0	0	1	0	0	0	0	0	0
Putative alpha-L-fucosidase	Q9VTJ4	Fuca	0.30185	2.20392	48.4296	1.44e-05	0.30245	2.20492	44.9396	3.21e-05	1.18392	0.001	0.020762	0.995231		SIGNAL 1..25; /evidence="ECO:0000255"	outer acrosomal membrane ; GO:0002081 | located_in inferred from direct assay <newline> lysosome ; GO:0005764 | is_active_in inferred from biological aspect of ancestor with PANTHER:PTN000003123 <newline> sperm plasma membrane ; GO:0097524 | located_in inferred from direct assay	1	1	0	0	0	0	0	0	0	0	1
SP2353, isoform A	A1ZA87	SP2353	0.58685	2.77308	60.0419	9.9e-07	0.12465	2.00275	51.3346	7.35e-06	1.31092	-0.770333	39.2127	0.000119876		SIGNAL 1..27; /evidence="ECO:0000256|SAM:SignalP"	extracellular matrix ; GO:0031012 | located_in inferred from sequence or structural similarity with UniProtKB:Q4VBE4	0	0	0	0	0	0	1	0	0	0	1
Protein disulfide-isomerase A6 homolog	Q9V438	CaBP1	0.38905	1.51258	47.5703	1.75e-05	0.06305	0.96925	40.8136	8.29e-05	0.722417	-0.543333	37.7261	0.000168805		SIGNAL 1..19; /evidence="ECO:0000255"	endomembrane system ; GO:0012505 | located_in inferred from high throughput direct assay <newline> endoplasmic reticulum lumen ; GO:0005788 | is_active_in inferred from biological aspect of ancestor with PANTHER:PTN001053248 <newline> endoplasmic reticulum ; GO:0005783 | located_in inferred from direct assay	0	1	0	0	0	0	0	0	1	0	1
Protein eyes shut	A0A1F4	eys	0.67045	3.05325	61.6477	6.84e-07	0.36745	2.54825	54.6292	3.44e-06	1.63925	-0.505	25.1323	0.00306737	TRANSMEM 123..143; /note="Helical"; /evidence="ECO:0000255"		extracellular matrix ; GO:0031012 | located_in inferred from direct assay <newline> cell surface ; GO:0009986 | located_in inferred from direct assay <newline> extracellular region ; GO:0005576 | located_in inferred from direct assay <newline> extracellular space ; GO:0005615 | located_in inferred from direct assay <newline> non-motile cilium ; GO:0097730 | located_in inferred from direct assay <…	0	0	0	0	0	0	1	0	0	1	0
LD27033p	Q9VT61	Ciz1	0.18525	1.03792	19.1429	0.0121818	-0.48755	-0.0834167	1.06974	0.781674	0.03975	-1.12133	52.0581	6.23e-06			nucleus ; GO:0005634 | located_in inferred from sequence or structural similarity with UniProtKB:Q9ULV3	0	0	1	0	0	0	0	0	0	0	0
Protein peanut	P40797	pnut	0.22365	1.22525	43.8174	4.15e-05	0.29985	1.35225	49.2583	1.19e-05	0.77725	0.127	8.98735	0.12626			cell division site ; GO:0032153 | is_active_in inferred from biological aspect of ancestor with PANTHER:PTN000430171 <newline> intercellular bridge ; GO:0045171 | located_in inferred from direct assay <newline> septin ring ; GO:0005940 | is_active_in inferred from biological aspect of ancestor with PANTHER:PTN000430171 <newline> microtubule cytoskeleton ; GO:0015630 | is_active_in inferred from b…	1	1	0	0	1	0	0	0	0	0	0
Probable medium-chain specific acyl-CoA dehydrogenase, mitochondrial	Q9VSA3	Mcad	0.32625	-0.247917	1.72307	0.672501	0.07685	-0.663583	5.89487	0.257343	0.01925	-0.415667	12.6202	0.0546992			cytoplasm ; GO:0005737 | is_active_in inferred from biological aspect of ancestor with PANTHER:PTN002535634 <newline> mitochondrion ; GO:0005739 | is_active_in inferred from biological aspect of ancestor with PANTHER:PTN000098033 <newline> mitochondrion ; GO:0005739 | located_in inferred from electronic annotation with InterPro:IPR034180 <newline> mitochondrion ; GO:0005739 | located_in inferred …	0	0	0	1	1	0	0	0	0	0	0
FACT complex subunit spt16	Q8IRG6	dre4	0.32525	0.872917	34.9526	0.000319699	0.24685	0.74225	34.4416	0.000359617	0.609083	-0.130667	9.42529	0.114149			polytene chromosome puff ; GO:0005703 | colocalizes_with inferred from direct assay <newline> polytene chromosome puff ; GO:0005703 | located_in inferred from direct assay <newline> FACT complex ; GO:0035101 | part_of inferred from direct assay <newline> FACT complex ; GO:0035101 | part_of inferred from biological aspect of ancestor with PANTHER:PTN000360139 <newline> nucleolus ; GO:0005730 | loc…	0	0	1	1	0	0	0	0	0	0	0
cAMP-dependent protein kinase catalytic subunit 1	P12370	Pka-C1	0.16985	1.10142	37.0571	0.00019692	0.33365	1.37442	45.9269	2.55e-05	0.746917	0.273	19.2043	0.0120109			neuron projection ; GO:0043005 | located_in inferred from direct assay <newline> cytosol ; GO:0005829 | located_in inferred from direct assay <newline> neuronal cell body ; GO:0043025 | located_in inferred from direct assay <newline> cytosol ; GO:0005829 | is_active_in inferred from biological aspect of ancestor with PANTHER:PTN000757536 <newline> nucleus ; GO:0005634 | is_active_in inferred from…	1	1	1	1	0	0	0	0	0	0	0
LD11307p	A1Z909	CG8545	0.21925	0.89625	23.4347	0.00453446	-0.09975	0.364583	9.475	0.11285	0.311917	-0.531667	34.8737	0.000325563			nucleolus ; GO:0005730 | is_active_in inferred from biological aspect of ancestor with PANTHER:PTN000515974	0	0	0	0	0	0	0	0	0	0	0
Probable G-protein coupled receptor CG31760	Q9VKA4	CG31760	0.14545	1.44575	35.6891	0.000269828	0.92225	2.74042	55.6269	2.74e-06	1.37108	1.29467	43.2969	4.68e-05	TRANSMEM 52..72; /note="Helical"; /evidence="ECO:0000255"; TRANSMEM 513..533; /note="Helical; Name=1"; /evidence="ECO:0000255"; TRANSMEM 548..568; /note="Helical; Name=2"; /evidence="ECO:0000255"; TRANSMEM 585..607; /note="Helical; Name=3"; /evidence="ECO:0000255"; TRANSMEM 620..640; /note="Helical; Name=4"; /evidence="ECO:0000255"; TRANSMEM 661..681; /note="Helical; Name=5"; /evidence="ECO:00002…		membrane ; GO:0016020 | located_in inferred from electronic annotation with InterPro:IPR017978	0	1	0	0	0	0	0	0	0	1	0
Chromatin-remodeling complex ATPase chain Iswi	Q24368	Iswi	0.25505	0.90675	27.1534	0.00192603	0.14945	0.73075	29.8602	0.00103271	0.52975	-0.176	8.51806	0.140668			NURF complex ; GO:0016589 | part_of traceable author statement <newline> polytene chromosome ; GO:0005700 | colocalizes_with inferred from direct assay <newline> nucleus ; GO:0005634 | located_in inferred from direct assay <newline> NURF complex ; GO:0016589 | part_of inferred from direct assay <newline> ACF complex ; GO:0016590 | part_of traceable author statement <newline> CHRAC ; GO:0008623 | …	0	0	1	0	0	0	0	0	0	0	0
Myopic	Q9VUH6	mop	0.33845	0.99575	39.0925	0.000123241	0.42245	1.13575	43.7673	4.2e-05	0.80675	0.14	9.91494	0.101978			endosome ; GO:0005768 | is_active_in inferred from biological aspect of ancestor with PANTHER:PTN000547070 <newline> neuromuscular junction ; GO:0031594 | is_active_in inferred from mutant phenotype inferred from direct assay <newline> vesicle ; GO:0031982 | located_in inferred from direct assay <newline> endosome ; GO:0005768 | located_in inferred from direct assay	0	0	0	0	0	0	0	0	0	0	0
Uncharacterized protein, isoform A	A8JUR1	CG43901	0.25385	1.24142	44.4374	3.6e-05	0.44685	1.56308	49.0684	1.24e-05	0.91125	0.321667	25.356	0.00291341			cytoplasm ; GO:0005737 | is_active_in inferred from biological aspect of ancestor with PANTHER:PTN001198224	0	0	0	1	0	0	0	0	0	0	0
Dizzy isoform AII	Q9VMF3	PDZ-GEF	0.28645	0.857417	35.5183	0.00028065	0.29325	0.86875	38.1208	0.00015414	0.635083	0.0113333	0.615604	0.86784			plasma membrane ; GO:0005886 | is_active_in inferred from biological aspect of ancestor with PANTHER:PTN007734601 <newline> apicolateral plasma membrane ; GO:0016327 | located_in inferred from direct assay <newline> apical plasma membrane ; GO:0016324 | is_active_in inferred from biological aspect of ancestor with PANTHER:PTN001896698 <newline> adherens junction ; GO:0005912 | colocalizes_with in…	1	1	0	0	0	0	0	0	0	0	0
FI18373p1	Q8INH6	CG32473	0.68445	2.56825	56.105	2.45e-06	0.30365	1.93358	50.9718	8e-06	1.39442	-0.634667	33.8065	0.00041625	TRANSMEM 35..59; /note="Helical"; /evidence="ECO:0000256|SAM:Phobius"		cytoplasm ; GO:0005737 | is_active_in inferred from biological aspect of ancestor with PANTHER:PTN000164250	0	0	0	1	0	0	0	0	0	1	0
Cytochrome P450 4g15	Q9VYY4	Cyp4g15	0.17325	0.759583	26.8553	0.00206284	-0.19095	0.152583	5.42261	0.286906	0.173583	-0.607	43.5212	4.45e-05			-	0	0	0	0	0	0	0	0	0	0	0
GIGYF family protein Gyf	Q7KQM6	Gyf	0.25185	0.783917	21.294	0.00742329	0.11885	0.56225	16.972	0.0200819	0.454583	-0.221667	13.7727	0.0419501			cytosol ; GO:0005829 | is_active_in inferred from biological aspect of ancestor with PANTHER:PTN004461388 <newline> eukaryotic translation initiation factor 4F complex ; GO:0016281 | part_of inferred from direct assay	0	0	0	1	0	0	0	0	0	0	0
26S proteasome non-ATPase regulatory subunit 2	Q9VW54	Rpn1	0.24825	0.945417	38.4518	0.00014283	0.32645	1.07575	44.3331	3.69e-05	0.691583	0.130333	10.9689	0.0800043			nucleus ; GO:0005634 | is_active_in inferred from biological aspect of ancestor with PANTHER:PTN000101661 <newline> proteasome storage granule ; GO:0034515 | is_active_in inferred from biological aspect of ancestor with PANTHER:PTN000101661 <newline> proteasome regulatory particle ; GO:0005838 | part_of inferred from direct assay <newline> proteasome complex ; GO:0000502 | part_of inferred from e…	0	0	1	0	0	0	0	0	0	0	0
alanine transaminase	Q9VYD9	CG1640	0.27105	0.595083	18.2812	0.0148552	0.37725	0.772083	23.8099	0.00415923	0.597583	0.177	12.2888	0.0590366			mitochondrion ; GO:0005739 | located_in inferred from high throughput direct assay <newline> cytosol ; GO:0005829 | located_in inferred from high throughput direct assay	0	0	0	1	1	0	0	0	0	0	0
Moca-cyp, isoform A	Q9VAW1	Moca-cyp	0.35405	0.57425	10.2442	0.0945318	-0.30415	-0.52275	10.4	0.0912005	0.03525	-1.097	45.224	3e-05			cytoplasm ; GO:0005737 | is_active_in inferred from biological aspect of ancestor with PANTHER:PTN008511653 <newline> nucleus ; GO:0005634 | located_in inferred from direct assay <newline> catalytic step 2 spliceosome ; GO:0071013 | part_of inferred from high throughput direct assay <newline> intracellular membrane-bounded organelle ; GO:0043231 | is_active_in inferred from biological aspect of a…	0	1	1	1	0	0	0	0	0	0	0
Carboxypeptidase D	P42787	svr	0.36205	1.88675	51.2638	7.48e-06	0.17685	1.57808	47.5723	1.75e-05	0.962417	-0.308667	20.8309	0.00825875	TRANSMEM 1313..1333; /note="Helical"; /evidence="ECO:0000255"	SIGNAL 1..25; /evidence="ECO:0000255"	perinuclear region of cytoplasm ; GO:0048471 | located_in inferred from direct assay <newline> endomembrane system ; GO:0012505 | located_in inferred from high throughput direct assay <newline> extracellular space ; GO:0005615 | is_active_in inferred from biological aspect of ancestor with PANTHER:PTN000163973 <newline> extracellular region ; GO:0005576 | located_in inferred from high throughput …	0	1	0	1	0	0	1	0	0	1	1
Presequence protease, mitochondrial	Q9V9E3	CG3107	0.13665	0.986917	33.9353	0.000404078	0.15165	1.01192	35.7775	0.000264393	0.543917	0.025	1.43951	0.717875			mitochondrial matrix ; GO:0005759 | located_in inferred from sequence or structural similarity with UniProtKB:Q5JRX3 <newline> mitochondrial matrix ; GO:0005759 | is_active_in inferred from biological aspect of ancestor with PANTHER:PTN000220483	0	0	0	0	1	0	0	0	0	0	0
FI04035p	Q9VDE9	RhoGAP93B	0.25745	1.18408	44.4986	3.55e-05	0.43405	1.47842	50.6194	8.67e-06	0.87825	0.294333	24.5841	0.00348009			cytoplasm ; GO:0005737 | located_in inferred from direct assay <newline> cytoskeleton ; GO:0005856 | located_in inferred from electronic annotation with InterPro:IPR000857 <newline> cytoplasm ; GO:0005737 | is_active_in inferred from biological aspect of ancestor with PANTHER:PTN002509002	0	0	0	1	0	0	0	0	0	0	0
DnaJ homolog subfamily C member 16	Q7PLG1	l(3)80Fg	0.24165	1.52275	50.6064	8.7e-06	0.15465	1.37775	46.8635	2.06e-05	0.77825	-0.145	10.128	0.0970956	TRANSMEM 539..563; /note="Helical"; /evidence="ECO:0000256|SAM:Phobius"		-	0	0	0	0	0	0	0	0	0	1	0
Protein strawberry notch	A8JUV0	sno	0.28845	0.879917	30.3992	0.000912172	0.20005	0.732583	33.2391	0.000474337	0.56675	-0.147333	8.08421	0.155446			nucleus ; GO:0005634 | is_active_in inferred from biological aspect of ancestor with PANTHER:PTN000295173 <newline> nucleus ; GO:0005634 | located_in inferred from direct assay	0	0	1	0	0	0	0	0	0	0	0
Titin	Q9I7U4	sls	0.30785	0.64975	16.9374	0.0202423	0.13225	0.357083	8.11977	0.154178	0.421417	-0.292667	17.639	0.0172228			Z disc ; GO:0030018 | located_in inferred from direct assay <newline> Z disc ; GO:0030018 | located_in inferred from mutant phenotype <newline> sarcomere ; GO:0030017 | located_in inferred from direct assay <newline> striated muscle myosin thick filament ; GO:0005863 | located_in inferred from direct assay <newline> Z disc ; GO:0030018 | located_in inferred from high throughput direct assay <newl…	0	0	0	0	0	0	0	0	0	0	0
Uncharacterized protein, isoform C	Q8IQD3	CG32052	0.16345	1.33742	33.1187	0.000487669	0.84605	2.47508	43.9063	4.07e-05	1.26725	1.13767	46.4298	2.28e-05		SIGNAL 1..23; /evidence="ECO:0000256|SAM:SignalP"	predicted to be in EC space on FB	0	0	0	0	0	0	1	0	0	0	1
protein-tyrosine-phosphatase	Q9W4F5	Ptp4E	0.42685	0.858083	26.715	0.00213057	0.28445	0.62075	26.9392	0.00202341	0.651417	-0.237333	9.99047	0.10022	TRANSMEM 53..69; /note="Helical"; /evidence="ECO:0000256|SAM:Phobius"; TRANSMEM 1254..1275; /note="Helical"; /evidence="ECO:0000256|SAM:Phobius"		apical plasma membrane ; GO:0016324 | located_in inferred from direct assay <newline> neuronal cell body ; GO:0043025 | located_in inferred from direct assay <newline> axon ; GO:0030424 | located_in inferred from direct assay	1	1	0	0	0	0	0	0	0	1	0
Tubulin beta chain	Q8MST5	betaTub97EF	0.35145	0.704917	30.2955	0.000934215	0.21425	0.47625	24.4255	0.00360951	0.519083	-0.228667	16.7704	0.021036			microtubule ; GO:0005874 | located_in inferred from sequence or structural similarity <newline> cytoplasm ; GO:0005737 | is_active_in inferred from biological aspect of ancestor with PANTHER:PTN000172598 <newline> microtubule ; GO:0005874 | is_active_in inferred from biological aspect of ancestor with PANTHER:PTN000172598 <newline> microtubule ; GO:0005874 | located_in inferred from electronic an…	0	0	0	1	0	0	0	0	0	0	0
Putative cysteine proteinase CG12163	Q9VN93	CtsF	0.53625	2.53708	60.5622	8.79e-07	0.06865	1.75775	45.8961	2.57e-05	1.16142	-0.779333	39.2385	0.000119165		SIGNAL 1..20; /evidence="ECO:0000255"	fusome ; GO:0045169 | located_in inferred from direct assay <newline> extracellular space ; GO:0005615 | is_active_in inferred from biological aspect of ancestor with PANTHER:PTN000274640 <newline> lysosome ; GO:0005764 | is_active_in inferred from biological aspect of ancestor with PANTHER:PTN000274640 <newline> perivitelline space ; GO:0098595 | located_in inferred from high throughput direct a…	0	0	0	0	0	0	1	0	0	0	1
Heterogeneous nuclear ribonucleoprotein 27C	P48809	Hrb27C	0.27145	0.829083	17.4383	0.0180374	0.39165	1.02942	23.4448	0.00452395	0.70325	0.200333	8.78873	0.132168			cytoplasm ; GO:0005737 | located_in inferred from direct assay <newline> nucleus ; GO:0005634 | located_in inferred from high throughput direct assay <newline> protein-containing complex ; GO:0032991 | part_of inferred from physical interaction with glo <newline> cytoplasm ; GO:0005737 | located_in inferred from high throughput direct assay <newline> ribonucleoprotein complex ; GO:1990904 | part_…	0	0	1	1	0	0	0	0	0	0	0
MOXD1 homolog 2	Q6NP60	olf413	0.13825	1.60625	36.7661	0.000210567	0.76145	2.64492	51.9196	6.43e-06	1.30008	1.03867	46.2705	2.36e-05	TRANSMEM 47..67; /note="Helical"; /evidence="ECO:0000255"; TRANSMEM 740..760; /note="Helical"; /evidence="ECO:0000255"		cytosol ; GO:0005829 | located_in inferred from high throughput direct assay <newline> extracellular space ; GO:0005615 | is_active_in inferred from biological aspect of ancestor with PANTHER:PTN000806665 <newline> extracellular space ; GO:0005615 | located_in inferred from sequence or structural similarity with to <newline> secretory granule membrane ; GO:0030667 | is_active_in inferred from bio…	0	1	0	1	0	0	1	0	0	1	0
MIP32738p1	H1UUM0	CG42402	0.14405	1.38342	35.7873	0.000263795	0.84885	2.55808	62.7993	5.25e-07	1.28475	1.17467	46.7128	2.13e-05	TRANSMEM 21..38; /note="Helical"; /evidence="ECO:0000256|SAM:Phobius"; TRANSMEM 467..487; /note="Helical"; /evidence="ECO:0000256|SAM:Phobius"		Predicted to enable carbohydrate binding activity. Orthologous to human EVA1C (eva-1 homolog C).	1	1	0	0	0	0	0	0	0	1	0
Alpha-L-iduronidase	Q9VKJ8	Idua	0.71645	2.78575	61.5523	6.99e-07	0.26845	2.03908	52.1206	6.14e-06	1.45742	-0.746667	39.9705	0.000100682		SIGNAL 1..16; /evidence="ECO:0000255"	lysosome ; GO:0005764 | located_in inferred from sequence or structural similarity with UniProtKB:D3ZE16	0	0	0	0	0	0	0	0	0	0	1
Sterol carrier protein 2	Q9VJ43	ScpX	0.50765	-0.200583	1.63106	0.686901	0.49125	-0.227917	1.93112	0.641045	0.41375	-0.0273333	0.727975	0.845673			peroxisome ; GO:0005777 | located_in inferred from sequence model <newline> peroxisome ; GO:0005777 | located_in inferred from sequence or structural similarity with UniProtKB:P22307	0	0	0	0	0	0	0	0	0	0	0
Armadillo segment polarity protein	P18824	arm	0.37145	1.27825	44.4166	3.62e-05	0.38965	1.30858	48.3809	1.45e-05	0.897917	0.0303333	1.54203	0.701127			nucleus ; GO:0005634 | located_in inferred from direct assay <newline> catenin complex ; GO:0016342 | part_of inferred from direct assay <newline> adherens junction ; GO:0005912 | located_in inferred from direct assay <newline> plasma membrane ; GO:0005886 | located_in inferred from direct assay <newline> adherens junction ; GO:0005912 | is_active_in inferred from biological aspect of ancestor wi…	1	1	1	1	0	0	0	0	0	0	0
Zyx102 protein	Q9N675	Zyx	0.25565	1.04192	36.6784	0.000214864	0.61105	1.63425	46.9926	2e-05	0.968583	0.592333	43.8088	4.16e-05			cell-cell junction ; GO:0005911 | located_in inferred from sequence or structural similarity with HGNC:13200 <newline> subapical complex ; GO:0035003 | part_of inferred from direct assay <newline> focal adhesion ; GO:0005925 | is_active_in inferred from biological aspect of ancestor with PANTHER:PTN000654183 <newline> focal adhesion ; GO:0005925 | located_in inferred from sequence or structural s…	0	0	0	0	0	0	0	0	0	0	0
Kekkon 2	Q9VKG1	kek2	0.02565	1.85692	43.6065	4.36e-05	0.45205	2.56758	61.6374	6.86e-07	1.12375	0.710667	32.1732	0.00060629		SIGNAL 1..19; /evidence="ECO:0000256|SAM:SignalP"	plasma membrane ; GO:0005886 | located_in inferred from sequence model	1	1	0	0	0	0	0	0	0	0	1
Sialic acid synthase	Q9VG74	NANS	0.22205	0.865917	35.6329	0.000273343	-0.19555	0.169917	6.43516	0.227239	0.220417	-0.696	38.005	0.000158306			-	0	0	0	0	0	0	0	0	0	0	0
LD37257p	Q9VV52	RAF2	0.27085	0.77225	28.7799	0.00132438	0.20725	0.66625	28.2876	0.00148332	0.52675	-0.106	7.15729	0.192429			nucleus ; GO:0005634 | is_active_in inferred from biological aspect of ancestor with PANTHER:PTN000812953 <newline> PcG protein complex ; GO:0031519 | part_of inferred from physical interaction with Sce,Psc	0	0	1	0	0	0	0	0	0	0	0
Acetyl-CoA hydrolase	Q9VAC1	CG7920	0.26485	0.493083	14.817	0.0329834	0.28065	0.519417	15.572	0.0277202	0.47525	0.0263333	1.23412	0.752641			mitochondrion ; GO:0005739 | located_in inferred from high throughput direct assay <newline> cytosol ; GO:0005829 | located_in inferred from high throughput direct assay	0	0	0	1	1	0	0	0	0	0	0
DNA-binding protein modulo	P13469	mod	0.25285	0.850583	34.9663	0.000318693	0.24305	0.83425	35.8854	0.000257906	0.584917	-0.0163333	0.763829	0.83872			cytoplasm ; GO:0005737 | located_in inferred from direct assay <newline> nucleus ; GO:0005634 | located_in inferred from direct assay <newline> nuclear speck ; GO:0016607 | is_active_in inferred from biological aspect of ancestor with PANTHER:PTN000567445 <newline> nucleolus ; GO:0005730 | located_in inferred from direct assay <newline> protein-containing complex ; GO:0032991 | part_of inferred f…	0	0	1	1	0	0	0	0	0	0	0
Neprilysin-1	Q9W436	Nep1	0.31205	1.22258	39.3656	0.000115729	0.36785	1.31558	41.7827	6.63e-05	0.847583	0.093	3.81348	0.415578	TRANSMEM 114..134; /note="Helical; Signal-anchor for type II membrane protein"; /evidence="ECO:0000255"		plasma membrane ; GO:0005886 | is_active_in inferred from biological aspect of ancestor with PANTHER:PTN000199753 <newline> membrane ; GO:0016020 | located_in inferred from sequence model	1	1	0	0	0	0	0	0	0	1	0
Arginine methyltransferase 1	Q9VGW7	Art1	0.21185	1.28975	41.1149	7.74e-05	0.32025	1.47042	52.0378	6.25e-06	0.818083	0.180667	11.143	0.0768594			nucleus ; GO:0005634 | is_active_in inferred from biological aspect of ancestor with PANTHER:PTN001663148	0	0	1	0	0	0	0	0	0	0	0
LD22651p	Q9VLX2	Brd7-9	0.33245	0.647417	22.32	0.00586136	-0.09715	-0.0685833	1.84923	0.653246	0.233417	-0.716	42.9414	5.08e-05			nucleus ; GO:0005634 | is_active_in inferred from biological aspect of ancestor with PANTHER:PTN000525141 <newline> brahma complex ; GO:0035060 | part_of inferred from direct assay	0	0	1	0	0	0	0	0	0	0	0
Cullin-associated NEDD8-dissociated protein 1	Q9VKY2	Cand1	0.23745	0.964917	36.476	0.000225111	0.52105	1.43758	49.5376	1.11e-05	0.85975	0.472667	32.9844	0.000502987			nucleus ; GO:0005634 | is_active_in inferred from biological aspect of ancestor with PANTHER:PTN000294436	0	0	1	0	0	0	0	0	0	0	0
CTTNBP2 N-terminal-like protein	Q8SX68	Naus	0.39405	1.04425	35.1979	0.000302139	0.40945	1.06992	36.5161	0.000223046	0.824583	0.0256667	1.27778	0.745113			FAR/SIN/STRIPAK complex ; GO:0090443 | part_of inferred from direct assay <newline> lamellipodium ; GO:0030027 | located_in inferred from direct assay <newline> stress fiber ; GO:0001725 | located_in inferred from direct assay	0	0	0	0	0	0	0	0	0	0	0
Factor of interpulse interval	Q9VR25	fipi	0.11345	2.04575	36.6874	0.000214418	0.43845	2.58742	41.5011	7.08e-05	1.20258	0.541667	26.6122	0.00218161		SIGNAL 1..19; /evidence="ECO:0000256|SAM:SignalP"	neuron projection ; GO:0043005 | is_active_in inferred from biological aspect of ancestor with PANTHER:PTN000456776	0	0	0	0	0	0	0	0	0	0	1
Glutathione S-transferase D1	P20432	GstD1	0.13285	0.883083	31.1957	0.000759327	-0.15555	0.402417	23.2787	0.00470036	0.24575	-0.480667	28.8453	0.00130458			cytoplasm ; GO:0005737 | located_in inferred from sequence or structural similarity with RGD:70952	0	0	0	1	0	0	0	0	0	0	0
Annexin B9	P22464	AnxB9	0.48105	1.87175	42.1701	6.07e-05	0.56685	2.01475	48.1271	1.54e-05	1.30125	0.143	7.05202	0.197151			cytoplasm ; GO:0005737 | is_active_in inferred from biological aspect of ancestor with PANTHER:PTN000052507 <newline> endomembrane system ; GO:0012505 | located_in inferred from direct assay <newline> cell cortex ; GO:0005938 | located_in inferred from direct assay	0	1	0	1	0	0	0	0	0	0	0
DnaJ-like-2, isoform A	Q9VFV9	Droj2	0.30685	0.793917	15.7452	0.0266364	0.21565	0.641917	13.1256	0.0486904	0.548417	-0.152	6.72624	0.212508			cytosol ; GO:0005829 | is_active_in inferred from biological aspect of ancestor with PANTHER:PTN001531327 <newline> cytoplasm ; GO:0005737 | is_active_in inferred from biological aspect of ancestor with PANTHER:PTN002376157	0	0	0	1	0	0	0	0	0	0	0
LD15904p	Q9VP57	pzg	0.24705	0.74675	21.1672	0.00764322	0.18265	0.639417	20.6185	0.00867262	0.492083	-0.107333	4.25773	0.375169			nucleus ; GO:0005634 | located_in inferred from direct assay <newline> polytene chromosome interband ; GO:0005705 | located_in inferred from direct assay <newline> polytene chromosome ; GO:0005700 | located_in inferred from direct assay <newline> nucleus ; GO:0005634 | is_active_in inferred from biological aspect of ancestor with PANTHER:PTN002812519	0	0	1	0	0	0	0	0	0	0	0
Methionine aminopeptidase	Q9VC48	CG13630	0.13205	0.920917	26.0489	0.00248374	0.06705	0.812583	21.5557	0.00698921	0.44625	-0.108333	5.59654	0.275643			cytosol ; GO:0005829 | is_active_in inferred from biological aspect of ancestor with PANTHER:PTN000086270	0	0	0	1	0	0	0	0	0	0	0
Succinate--CoA ligase [ADP-forming] subunit beta, mitochondrial	Q95U38	ScsbetaA	0.31345	0.302417	4.16596	0.383181	0.34085	0.348083	4.8481	0.327484	0.45725	0.0456667	2.24028	0.596997			mitochondrion ; GO:0005739 | located_in inferred from high throughput direct assay <newline> mitochondrion ; GO:0005739 | located_in inferred from electronic annotation with InterPro:IPR034723 <newline> mitochondrion ; GO:0005739 | located_in inferred from direct assay <newline> mitochondrion ; GO:0005739 | is_active_in inferred from biological aspect of ancestor with PANTHER:PTN000212530 <newlin…	0	0	0	0	1	0	0	0	0	0	0
Eukaryotic translation initiation factor 3 subunit D-1	Q9VCK0	eIF3d1	0.28785	0.941417	36.9515	0.000201766	0.32785	1.00808	41.7145	6.74e-05	0.69775	0.0666667	4.58832	0.347671			eukaryotic translation initiation factor 3 complex ; GO:0005852 | part_of inferred from electronic annotation with InterPro:IPR007783 <newline> cytosol ; GO:0005829 | located_in inferred from sequence or structural similarity <newline> eukaryotic translation initiation factor 3 complex ; GO:0005852 | part_of inferred from biological aspect of ancestor with PANTHER:PTN000273956 <newline> nucleus ;…	0	0	1	1	0	0	0	0	0	0	0
Peripheral plasma membrane protein CASK	Q24210	CASK	0.26985	1.06975	39.7927	0.00010489	0.45985	1.38642	48.7885	1.32e-05	0.856083	0.316667	27.2243	0.00189483			cell-cell junction ; GO:0005911 | is_active_in inferred from biological aspect of ancestor with PANTHER:PTN001137125 <newline> neuromuscular junction ; GO:0031594 | inferred from direct assay located_in <newline> type I terminal bouton ; GO:0061174 | inferred from direct assay located_in <newline> plasma membrane ; GO:0005886 | is_active_in inferred from biological aspect of ancestor with PANTHER…	1	1	0	0	0	0	0	0	0	0	0
RE36966p	Q9VUQ7	CG7739	0.39245	2.08408	45.7156	2.68e-05	0.17165	1.71608	38.0538	0.000156537	1.04208	-0.368	16.9946	0.0199774	TRANSMEM 550..574; /note="Helical"; /evidence="ECO:0000256|SAM:Phobius"	SIGNAL 1..20; /evidence="ECO:0000256|SAM:SignalP"	plasma membrane ; GO:0005886 | is_active_in inferred from biological aspect of ancestor with PANTHER:PTN000334353	1	1	0	0	0	0	0	0	0	1	1
LD44824p	Q7K1T1	vlc	0.33305	1.10092	38.7844	0.000132299	0.33385	1.10225	39.946	0.000101252	0.774083	0.00133333	0.0516642	0.988174			glutamatergic synapse ; GO:0098978 | is_active_in inferred from biological aspect of ancestor with PANTHER:PTN000270003 <newline> postsynaptic specialization ; GO:0099572 | is_active_in inferred from biological aspect of ancestor with PANTHER:PTN000270003	0	0	0	0	0	0	0	0	0	0	0
GH09510p	Q9VSK1	CG32354	0.11205	1.64842	42.1847	6.05e-05	0.41665	2.15608	49.6392	1.09e-05	1.02525	0.507667	27.2586	0.00187991	TRANSMEM 57..78; /note="Helical"; /evidence="ECO:0000256|SAM:Phobius"		-	0	0	0	0	0	0	0	0	0	1	0
Succinate-semialdehyde dehydrogenase	Q9VBP6	Ssadh	0.14865	0.76025	30.3925	0.000913593	0.02465	0.553583	27.2114	0.00190046	0.349417	-0.206667	15.6606	0.0271604			mitochondrion ; GO:0005739 | is_active_in inferred from biological aspect of ancestor with PANTHER:PTN000192583 <newline> mitochondrion ; GO:0005739 | located_in inferred from sequence or structural similarity with MGI:MGI:2441982	0	0	0	0	1	0	0	0	0	0	0
U1 small nuclear ribonucleoprotein 70 kDa	P17133	snRNP-U1-70K	0.23965	0.54525	12.346	0.0582634	-0.38915	-0.50275	12.7084	0.0536	-0.06625	-1.048	44.4705	3.57e-05			catalytic step 2 spliceosome ; GO:0071013 | part_of inferred from high throughput direct assay <newline> nucleus ; GO:0005634 | located_in inferred by curator from GO:0000381 <newline> spliceosomal complex ; GO:0005681 | part_of inferred from sequence or structural similarity with UniProtKB:P08621 <newline> U1 snRNP ; GO:0005685 | part_of inferred from sequence or structural similarity with SGD:S…	0	0	1	0	0	0	0	0	0	0	0
Smallminded, isoform A	Q9VS62	smid	0.37305	0.670917	27.065	0.0019656	0.37225	0.669583	33.7808	0.000418718	0.64075	-0.00133333	0.0519191	0.988116			nucleus ; GO:0005634 | is_active_in inferred from biological aspect of ancestor with PANTHER:PTN000554586	0	0	1	0	0	0	0	0	0	0	0
Dpr-interacting protein alpha, isoform A	Q9W4R3	DIP-alpha	0.16485	1.42725	33.1919	0.000479527	0.78785	2.46558	47.3218	1.85e-05	1.25492	1.03833	50.5027	8.91e-06		SIGNAL 1..39; /evidence="ECO:0000256|SAM:SignalP"	neuron projection membrane ; GO:0032589 | located_in inferred from direct assay <newline> plasma membrane ; GO:0005886 | located_in inferred from sequence model <newline> neuron projection ; GO:0043005 | is_active_in inferred from biological aspect of ancestor with PANTHER:PTN000456776	1	1	0	0	0	0	0	0	0	0	1
60S ribosomal protein L7a	P46223	RpL7A	0.11725	0.80375	34.4934	0.000355357	0.15405	0.865083	36.827	0.000207635	0.469417	0.0613333	3.50374	0.446299			cytosolic ribosome ; GO:0022626 | located_in inferred from direct assay <newline> cytosolic ribosome ; GO:0022626 | located_in inferred from high throughput direct assay <newline> ribonucleoprotein complex ; GO:1990904 | part_of inferred from electronic annotation with InterPro:IPR004037 <newline> cytosolic large ribosomal subunit ; GO:0022625 | part_of traceable author statement	0	0	0	1	0	0	0	0	0	0	0
Reticulon-like protein	E1JHT6	Rtnl1	0.44265	1.90692	46.2683	2.36e-05	0.42385	1.87558	50.744	8.43e-06	1.18975	-0.0313333	1.21276	0.756352	TRANSMEM 425..449; /note="Helical"; /evidence="ECO:0000256|RuleBase:RU363132"; TRANSMEM 529..557; /note="Helical"; /evidence="ECO:0000256|RuleBase:RU363132"		cytoplasm ; GO:0005737 | located_in inferred from direct assay <newline> smooth endoplasmic reticulum ; GO:0005790 | located_in inferred from direct assay <newline> axon ; GO:0030424 | located_in inferred from direct assay <newline> endoplasmic reticulum ; GO:0005783 | located_in inferred from direct assay <newline> cytosol ; GO:0005829 | located_in inferred from high throughput direct assay <new…	0	1	0	1	0	0	0	0	1	1	0
Signal recognition particle subunit SRP72	Q9VDK7	Srp72	0.18945	0.49325	13.1157	0.0488012	-0.01615	0.150583	5.68652	0.26999	0.215417	-0.342667	14.7373	0.0335947			signal recognition particle ; GO:0048500 | part_of inferred from electronic annotation with InterPro:IPR013699 <newline> signal recognition particle, endoplasmic reticulum targeting ; GO:0005786 | part_of inferred from biological aspect of ancestor with PANTHER:PTN000363482	0	0	0	0	0	0	0	0	1	0	0
Ubiquitin carboxyl-terminal hydrolase 32	M9PD06	Usp32	0.32765	0.949417	38.0982	0.000154944	0.42405	1.11008	41.4512	7.16e-05	0.78775	0.160667	10.5439	0.0882294			Golgi apparatus ; GO:0005794 | is_active_in inferred from biological aspect of ancestor with PANTHER:PTN001163216	0	0	0	0	0	0	0	1	0	0	0
Glutamate-gated chloride channel	Q94900	GluClalpha	-0.01415	1.79308	42.5664	5.54e-05	0.74105	3.05175	58.4046	1.44e-06	1.33242	1.25867	55.2456	2.99e-06	TRANSMEM 246..268; /note="Helical; Name=1"; /evidence="ECO:0000250|UniProtKB:G5EBR3"; TRANSMEM 274..295; /note="Helical; Name=2"; /evidence="ECO:0000250|UniProtKB:G5EBR3"; TRANSMEM 303..323; /note="Helical; Name=3"; /evidence="ECO:0000250|UniProtKB:G5EBR3"; TRANSMEM 427..450; /note="Helical; Name=4"; /evidence="ECO:0000250|UniProtKB:G5EBR3"	SIGNAL 1..22; /evidence="ECO:0000255"	neuron projection ; GO:0043005 | is_active_in inferred from biological aspect of ancestor with PANTHER:PTN000434994 <newline> membrane ; GO:0016020 | located_in inferred by curator from GO:0008068 <newline> membrane ; GO:0016020 | located_in inferred from electronic annotation with InterPro:IPR006028, InterPro:IPR006029, InterPro:IPR006201, InterPro:IPR006202, InterPro:IPR036719, InterPro:IPR0367…	1	1	0	0	0	0	0	0	0	1	1
N(Alpha)-acetyltransferase 15/16, isoform A	Q9VWI2	Naa15-16	0.23605	0.852583	30.5932	0.000872321	0.37065	1.07692	42.1644	6.08e-05	0.68925	0.224333	14.8687	0.0325937			NatA complex ; GO:0031415 | part_of inferred from biological aspect of ancestor with PANTHER:PTN000511117 <newline> NatA complex ; GO:0031415 | part_of inferred from direct assay <newline> cytoplasm ; GO:0005737 | is_active_in inferred from biological aspect of ancestor with PANTHER:PTN000511059 <newline> protein acetyltransferase complex ; GO:0031248 | part_of inferred from physical interaction …	0	0	0	1	0	0	0	0	0	0	0
FI19014p1	Q8IQZ7	Fim	0.31805	0.98925	36.2496	0.000237158	0.47325	1.24792	39.4305	0.000114011	0.843083	0.258667	17.8839	0.0162784			cytosol ; GO:0005829 | located_in inferred from high throughput direct assay <newline> actin filament bundle ; GO:0032432 | is_active_in inferred from biological aspect of ancestor with PANTHER:PTN000462453 <newline> actin filament ; GO:0005884 | is_active_in inferred from biological aspect of ancestor with PANTHER:PTN000462453 <newline> apical cortex ; GO:0045179 | located_in inferred from high …	0	0	0	1	0	0	0	0	0	0	0
Zinc finger protein 2	P28167	zfh2	0.31185	0.916417	37.8422	0.000164353	0.18645	0.707417	33.3934	0.000457786	0.573917	-0.209	17.2818	0.0186992			nucleus ; GO:0005634 | is_active_in inferred from biological aspect of ancestor with PANTHER:PTN000654739 <newline> nucleus ; GO:0005634 | located_in inferred from direct assay	0	0	1	0	0	0	0	0	0	0	0
Hepatocyte growth factor-regulated tyrosine kinase substrate	Q960X8	Hrs	0.21105	1.17092	34.6431	0.000343311	0.12505	1.02758	35.6066	0.000275006	0.60775	-0.143333	8.22257	0.150572			early endosome ; GO:0005769 | is_active_in inferred from biological aspect of ancestor with PANTHER:PTN005292929 <newline> endosome ; GO:0005768 | located_in inferred from direct assay <newline> early endosome ; GO:0005769 |	0	0	0	0	0	0	0	0	0	0	0
Calnexin 99A, isoform A	Q9VAL7	Cnx99A	0.60185	2.43475	48.036	1.57e-05	0.19305	1.75342	41.9371	6.4e-05	1.23508	-0.681333	36.5342	0.000222117	TRANSMEM 489..508; /note="Helical"; /evidence="ECO:0000256|RuleBase:RU362126"	SIGNAL 1..29; /evidence="ECO:0000256|RuleBase:RU362126"	endoplasmic reticulum membrane ; GO:0005789 | located_in inferred from direct assay <newline> plasma membrane ; GO:0005886 | located_in inferred from sequence or structural similarity <newline> endomembrane system ; GO:0012505 | located_in inferred from high throughput direct assay <newline> perinuclear endoplasmic reticulum ; GO:0097038 | located_in inferred from direct assay <newline> endoplasm…	1	1	0	0	0	0	0	0	1	1	1
G protein-coupled receptor kinase 2	P32866	Gprk2	0.33005	1.00425	40.3294	9.27e-05	0.59585	1.44725	52.3483	5.82e-06	0.95325	0.443	37.3588	0.000183703			cytoplasm ; GO:0005737 | located_in inferred from direct assay <newline> plasma membrane ; GO:0005886 | located_in inferred from high throughput direct assay <newline> cytoplasmic side of plasma membrane ; GO:0009898 | located_in inferred from direct assay <newline> cytoplasm ; GO:0005737 | is_active_in inferred from biological aspect of ancestor with PANTHER:PTN001219785 <newline> plasma membran…	1	1	0	1	0	0	0	0	0	0	0
Paramyosin, long form	P35415	Prm	0.38985	-0.0435833	0.604928	0.869976	0.25365	-0.270583	4.33237	0.368776	0.258917	-0.227	8.94749	0.127424			cytoskeleton ; GO:0005856 | is_active_in inferred from biological aspect of ancestor with PANTHER:PTN002743840 <newline> cytoplasm ; GO:0005737 | is_active_in inferred from biological aspect of ancestor with PANTHER:PTN002743840 <newline> M band ; GO:0031430 | located_in inferred from high throughput direct assay <newline> striated muscle myosin thick filament ; GO:0005863 | located_in inferred f…	0	0	0	1	0	0	0	0	0	0	0
SET domain binding factor, isoform A	Q9VGH9	Sbf	0.32925	1.02958	36.823	0.000207824	0.40685	1.15892	41.0286	7.89e-05	0.80575	0.129333	10.5775	0.087548			nucleus ; GO:0005634 | located_in inferred from direct assay <newline> transcription elongation factor complex ; GO:0008023 | part_of inferred from physical interaction with trx <newline> histone acetyltransferase complex ; GO:0000123 | part_of inferred from direct assay <newline> histone methyltransferase complex ; GO:0035097 | part_of inferred from direct assay <newline> polytene chromosome ; G…	0	0	1	0	0	0	0	0	0	0	0
Dipeptidyl peptidase 3	Q9VHR8	DppIII	0.30725	1.29958	44.2789	3.73e-05	0.21065	1.13858	45.4094	2.88e-05	0.746583	-0.161	11.2386	0.075186	TRANSMEM 109..129; /note="Helical"; /evidence="ECO:0000255"; TRANSMEM 595..615; /note="Helical"; /evidence="ECO:0000255"		membrane ; GO:0016020 | located_in inferred from direct assay <newline> cytoplasm ; GO:0005737 | is_active_in inferred from biological aspect of ancestor with PANTHER:PTN000603134 <newline> cytosol ; GO:0005829 | located_in inferred from direct assay <newline> cytoplasm ; GO:0005737 | located_in inferred from electronic annotation with InterPro:IPR005317	0	1	0	1	0	0	0	0	0	1	0
Electron transfer flavoprotein subunit beta	Q0KHZ6	Etfb	0.35245	-0.15925	1.5793	0.695137	0.07485	-0.621917	8.64952	0.136473	0.0574167	-0.462667	18.0123	0.015804			mitochondrion ; GO:0005739 | located_in inferred from high throughput direct assay <newline> mitochondrial matrix ; GO:0005759 | located_in inferred from sequence or structural similarity with UniProtKB:P38117	0	0	0	0	1	0	0	0	0	0	0
GH26270p	Q9VD58	Idh3b	0.29785	0.415583	16.2914	0.0234889	0.13765	0.148583	7.11617	0.19426	0.330583	-0.267	17.1266	0.0193793			mitochondrion ; GO:0005739 | is_active_in inferred from biological aspect of ancestor with PANTHER:PTN000216786 <newline> mitochondrial matrix ; GO:0005759 | located_in inferred from direct assay	0	0	0	0	1	0	0	0	0	0	0
Beaten path IV, isoform B	A0A0B4KGP4	beat-IV	0.04865	2.08858	41.9767	6.34e-05	0.64125	3.07625	51.7456	6.69e-06	1.37792	0.987667	41.2314	7.53e-05			-	1	1	0	0	0	0	0	0	0	0	0
Multidrug resistance protein homolog 65	Q00748	Mdr65	0.41365	1.33942	45.8437	2.6e-05	0.46525	1.42542	51.7296	6.71e-06	0.992417	0.086	5.75438	0.265804	TRANSMEM 49..69; /note="Helical; Name=1"; /evidence="ECO:0000255|PROSITE-ProRule:PRU00441"; TRANSMEM 119..147; /note="Helical; Name=2"; /evidence="ECO:0000255|PROSITE-ProRule:PRU00441"; TRANSMEM 195..215; /note="Helical; Name=3"; /evidence="ECO:0000255|PROSITE-ProRule:PRU00441"; TRANSMEM 224..242; /note="Helical; Name=4"; /evidence="ECO:0000255|PROSITE-ProRule:PRU00441"; TRANSMEM 303..323; /note=…		pleated septate junction ; GO:0005919 | located_in inferred from direct assay <newline> ATP-binding cassette (ABC) transporter complex ; GO:0043190 | part_of inferred from direct assay <newline> membrane ; GO:0016020 | is_active_in inferred from biological aspect of ancestor with PANTHER:PTN002517083 <newline> membrane ; GO:0016020 | located_in inferred from electronic annotation with InterPro:IP…	0	1	0	0	0	0	0	0	0	1	0
Nuclear migration protein nudC	Q9VVA6	nudC	0.25565	0.819417	24.2147	0.00378901	0.16985	0.676417	20.4218	0.00907455	0.511917	-0.143	9.82562	0.104097			cytoplasm ; GO:0005737 | located_in inferred from direct assay <newline> cytoplasm ; GO:0005737 | is_active_in inferred from biological aspect of ancestor with PANTHER:PTN000270240 <newline> cytosol ; GO:0005829 | located_in inferred from high throughput direct assay	0	0	0	1	0	0	0	0	0	0	0
Rho guanine nucleotide exchange factor 3, isoform L	Q9W0S2	RhoGEF3	0.34145	0.91075	34.412	0.000362078	0.35685	0.936417	36.8333	0.000207333	0.718583	0.0256667	1.40146	0.724192			cytosol ; GO:0005829 | is_active_in inferred from biological aspect of ancestor with PANTHER:PTN002911494	0	0	0	1	0	0	0	0	0	0	0
Centrosomal protein 97kDa, isoform B	Q9VQV7	Cep97	0.34465	1.18108	43.5776	4.39e-05	0.44665	1.35108	50.8008	8.32e-06	0.902083	0.17	14.1965	0.0380499			pericentriolar material ; GO:0000242 | located_in inferred from direct assay <newline> centrosome ; GO:0005813 | is_active_in inferred from biological aspect of ancestor with PANTHER:PTN000062961	0	0	0	0	0	0	0	0	0	0	0
DNA damage-binding protein 1	Q9XYZ5	pic	0.33185	0.773917	31.2089	0.00075702	0.38345	0.859917	39.2692	0.000118327	0.684417	0.086	5.10624	0.308586			nucleus ; GO:0005634 | located_in inferred from electronic annotation with InterPro:IPR004871 <newline> nucleus ; GO:0005634 | is_active_in inferred from biological aspect of ancestor with PANTHER:PTN000068362 <newline> nucleus ; GO:0005634 | located_in inferred from sequence or structural similarity with UniProtKB:Q16531 <newline> site of double-strand break ; GO:0035861 | is_active_in inferred …	0	0	1	1	0	0	0	0	0	0	0
RE15579p	Q8MS37	tyn	0.55465	-0.24975	0.935469	0.806219	0.67605	-0.0474167	0.170373	0.96153	0.555917	0.202333	4.29848	0.371665	TRANSMEM 681..703; /note="Helical"; /evidence="ECO:0000256|SAM:Phobius"	SIGNAL 1..36; /evidence="ECO:0000256|SAM:SignalP"	apical plasma membrane ; GO:0016324 | located_in inferred from direct assay	1	1	0	0	0	0	0	0	0	1	1
Uncharacterized protein, isoform F	A4V2C3	CG17698	0.20445	1.04408	39.2426	0.000119054	0.33685	1.26475	47.6385	1.72e-05	0.732417	0.220667	18.6361	0.0136896			cytoplasm ; GO:0005737 | located_in inferred from sequence or structural similarity with HGNC:1470	0	0	0	1	0	0	0	0	0	0	0
Nuclear pore complex protein Nup205	Q8IQV9	Nup205	0.28925	0.742083	28.6744	0.00135693	0.34085	0.828083	33.1604	0.000483017	0.629083	0.086	5.31548	0.294071			nuclear pore inner ring ; GO:0044611 | part_of inferred from sequence or structural similarity with SGD:S000003576 <newline> nuclear pore ; GO:0005643 | part_of inferred from electronic annotation with InterPro:IPR021827 <newline> nuclear pore inner ring ; GO:0044611 | part_of inferred from biological aspect of ancestor with PANTHER:PTN002832083	0	0	0	0	0	0	0	0	0	0	0
Serine/threonine-protein kinase tricornered	Q9NBK5	trc	0.27205	1.10342	39.7152	0.000106776	0.25445	1.07408	40.8098	8.3e-05	0.69875	-0.0293333	1.56948	0.69671			cytoplasm ; GO:0005737 | located_in inferred from direct assay <newline> dendrite ; GO:0030425 | located_in inferred from direct assay <newline> cell body ; GO:0044297 | located_in inferred from direct assay <newline> cell periphery ; GO:0071944 | located_in inferred from direct assay <newline> cell hair ; GO:0070451 | located_in inferred from direct assay <newline> cell cortex ; GO:0005938 | loc…	0	0	1	1	0	0	0	0	0	0	0
Uncharacterized protein, isoform B	X2J9P4	Dpp10	0.09525	1.69792	43.8403	4.13e-05	0.49925	2.37125	56.6566	2.16e-06	1.11108	0.673333	37.3585	0.000183718	TRANSMEM 24..45; /note="Helical"; /evidence="ECO:0000256|SAM:Phobius"		plasma membrane ; GO:0005886 | located_in inferred from direct assay <newline> voltage-gated potassium channel complex ; GO:0008076 | colocalizes_with inferred from physical interaction with UniProtKB:Q62897 <newline> Kv4.3-DPP10 channel complex ; GO:0071202 | part_of inferred from direct assay	1	1	0	0	0	0	0	0	0	1	0
Valine--tRNA ligase	A0A0B4KF06	ValRS	0.44665	0.94025	38.0135	0.000157997	0.51985	1.06225	44.6464	3.43e-05	0.88375	0.122	9.10151	0.122984			cytoplasm ; GO:0005737 | located_in traceable author statement <newline> cytosol ; GO:0005829 | is_active_in inferred from biological aspect of ancestor with PANTHER:PTN000236067	0	0	0	1	0	0	0	0	0	0	0
PDGF-and VEGF-receptor related, isoform J	E1JHB7	Pvr	0.23965	1.68692	44.2116	3.79e-05	0.26885	1.73558	44.2552	3.75e-05	0.93875	0.0486667	2.80318	0.524423	TRANSMEM 860..881; /note="Helical"; /evidence="ECO:0000256|SAM:Phobius"	SIGNAL 1..23; /evidence="ECO:0000256|SAM:SignalP"	plasma membrane ; GO:0005886 | located_in inferred from direct assay <newline> receptor complex ; GO:0043235 | part_of inferred from biological aspect of ancestor with PANTHER:PTN001230349 <newline> plasma membrane ; GO:0005886 | is_active_in inferred from biological aspect of ancestor with PANTHER:PTN001230349	1	1	0	0	0	0	0	0	0	1	1
40S ribosomal protein S7	Q9VA91	RpS7	0.14745	0.934917	31.0513	0.000785002	0.22645	1.06658	28.696	0.00135022	0.58725	0.131667	5.7603	0.265442			cytosolic small ribosomal subunit ; GO:0022627 | part_of inferred from biological aspect of ancestor with PANTHER:PTN000138848 <newline> small-subunit processome ; GO:0032040 | part_of inferred from biological aspect of ancestor with PANTHER:PTN000138848 <newline> nucleus ; GO:0005634 | located_in inferred from high throughput direct assay <newline> cytosolic ribosome ; GO:0022626 | located_in in…	0	0	1	1	0	0	0	0	0	0	0
GH11341p	Q9V3Z4	Rpn5	0.27105	0.908417	33.0763	0.000492462	0.33185	1.00975	38.6213	0.000137364	0.685083	0.101333	4.68369	0.340119			proteasome regulatory particle ; GO:0005838 | part_of inferred from direct assay <newline> cytoplasm ; GO:0005737 | is_active_in inferred from biological aspect of ancestor with PANTHER:PTN000091582 <newline> proteasome complex ; GO:0000502 | part_of inferred from direct assay <newline> proteasome regulatory particle, lid subcomplex ; GO:0008541 | part_of inferred from sequence or structural simi…	0	0	0	1	0	0	0	0	0	0	0
Vig2, isoform B	Q9VBX3	vig2	0.30025	0.94625	21.7287	0.00671627	-0.25135	0.0269167	0.473641	0.896677	0.219083	-0.919333	42.2567	5.95e-05			cytoplasm ; GO:0005737 | located_in inferred from direct assay <newline> cytoplasm ; GO:0005737 | is_active_in inferred from biological aspect of ancestor with PANTHER:PTN000266096 <newline> polytene chromosome chromocenter ; GO:0005701 | located_in inferred from direct assay <newline> polytene chromosome puff ; GO:0005703 | located_in inferred from direct assay <newline> nucleus ; GO:0005634 | l…	0	0	1	1	0	0	0	0	0	0	0
Cullin 3, isoform F	Q8IP45	Cul3	0.30365	0.83275	30.1583	0.000964205	0.27765	0.789417	30.0468	0.000989286	0.615083	-0.0433333	2.47311	0.565834			female germline ring canal ; GO:0035324 | colocalizes_with inferred from direct assay inferred from physical interaction with kel <newline> Cul3-RING ubiquitin ligase complex ; GO:0031463 | part_of inferred from physical interaction with gcl <newline> cytoplasm ; GO:0005737 | located_in inferred from direct assay <newline> cytosol ; GO:0005829 | located_in inferred from direct assay <newline> Cul…	0	0	0	1	0	0	0	0	0	0	0
Dihydrolipoyllysine-residue acetyltransferase component of pyruvate dehydrogenase complex, mitochondrial	Q9VM14	muc	0.16385	0.66225	19.4662	0.0113078	0.26165	0.82525	23.6534	0.00431179	0.51025	0.163	12.9166	0.0510903			pyruvate dehydrogenase complex ; GO:0045254 | part_of inferred from sequence or structural similarity with UniProtKB:P08461 <newline> mitochondrion ; GO:0005739 | located_in inferred from sequence or structural similarity with UniProtKB:P08461 <newline> pyruvate dehydrogenase complex ; GO:0045254 | part_of inferred from electronic annotation with InterPro:IPR045257 inferred from electronic annota…	0	0	0	0	1	0	0	0	0	0	0
CIN85 and CD2AP related, isoform J	A0A0B4KI34	cindr	0.38225	0.932083	37.0362	0.000197871	0.28105	0.763417	34.588	0.000347696	0.67075	-0.168667	11.4446	0.0717042			intercellular bridge ; GO:0045171 | located_in inferred from direct assay <newline> fusome ; GO:0045169 | located_in inferred from direct assay <newline> apical cortex ; GO:0045179 | is_active_in inferred from direct assay <newline> cleavage furrow ; GO:0032154 | located_in inferred from direct assay <newline> presynapse ; GO:0098793 | is_active_in inferred from direct assay <newline> neuromuscul…	0	0	0	0	0	0	0	0	0	0	0
Neurobeachin	Q9W4E2	rg	0.32545	0.939083	37.1759	0.000191605	0.30845	0.91075	39.7514	0.000105892	0.686917	-0.0283333	1.40338	0.723873			membrane ; GO:0016020 | located_in inferred from direct assay <newline> neuronal cell body ; GO:0043025 | located_in inferred from direct assay <newline> membrane ; GO:0016020 | is_active_in inferred from biological aspect of ancestor with PANTHER:PTN000348743 <newline> cytosol ; GO:0005829 | is_active_in inferred from biological aspect of ancestor with PANTHER:PTN000348743 <newline> cytoplasm ; …	0	1	0	1	0	0	0	0	0	0	0
Guanine nucleotide-releasing factor 2	O77086	C3G	0.26145	0.911583	34.4352	0.00036015	0.16965	0.758583	36.9972	0.000199654	0.549583	-0.153	9.76736	0.105503			plasma membrane ; GO:0005886 | is_active_in inferred from biological aspect of ancestor with PANTHER:PTN007734601	1	1	0	0	0	0	0	0	0	0	0
Serine/threonine-protein kinase minibrain	P49657	mnb	0.33665	0.92775	29.7184	0.00106699	0.32185	0.903083	29.3537	0.00116047	0.695417	-0.0246667	1.43419	0.718755			terminal bouton ; GO:0043195 | located_in inferred from direct assay <newline> nucleus ; GO:0005634 | is_active_in inferred from biological aspect of ancestor with PANTHER:PTN000756119	0	0	1	0	0	0	0	0	0	0	0
Proline dehydrogenase 1, mitochondrial	Q04499	slgA	0.08605	0.812583	30.8	0.00083177	0.17965	0.968583	41.4011	7.24e-05	0.489083	0.156	9.35175	0.116098			mitochondrion ; GO:0005739 | located_in inferred from direct assay <newline> mitochondrion ; GO:0005739 | is_active_in inferred from biological aspect of ancestor with PANTHER:PTN000357758	0	0	0	0	1	0	0	0	0	0	0
Cullin 5	Q9VAQ0	Cul5	0.29045	1.04908	37.9326	0.000160968	0.32105	1.10008	45.8917	2.58e-05	0.735583	0.051	2.61758	0.547321			cullin-RING ubiquitin ligase complex ; GO:0031461 | part_of inferred from electronic annotation with InterPro:IPR016157 <newline> Cul5-RING ubiquitin ligase complex ; GO:0031466 | part_of inferred from direct assay	0	0	0	0	0	0	0	0	0	0	0
14-3-3 protein zeta	P29310	14-3-3zeta	0.40165	1.51358	42.1481	6.1e-05	0.20705	1.18925	47.4517	1.8e-05	0.844917	-0.324333	18.5277	0.0140357			cytoplasm ; GO:0005737 | is_active_in inferred from biological aspect of ancestor with PANTHER:PTN001821570 <newline> cytoplasm ; GO:0005737 | located_in inferred from high throughput direct assay <newline> nuclear membrane ; GO:0031965 | located_in inferred from high throughput direct assay <newline> germline ring canal ; GO:0045172 | located_in inferred from direct assay <newline> nucleus ; GO:…	1	1	1	1	0	0	0	0	0	0	0
SD06839p	Q9VJ44	CG17597	0.27025	0.03125	0.282701	0.936979	0.53865	0.478583	5.61861	0.274245	0.506417	0.447333	27.6043	0.00173608			peroxisome ; GO:0005777 | located_in inferred from sequence or structural similarity with HGNC:10606 inferred from sequence model	0	0	0	0	0	0	0	0	0	0	0
Protein amalgam	P15364	Ama	0.10205	1.75008	37.4362	0.000180461	0.82085	2.94808	53.6657	4.3e-06	1.40108	1.198	50.5006	8.91e-06		SIGNAL 1..23; /evidence="ECO:0000255"	extracellular space ; GO:0005615 | located_in inferred from direct assay <newline> plasma membrane ; GO:0005886 | located_in inferred from direct assay	1	1	0	0	0	0	1	0	0	0	1
Triosephosphate isomerase	P29613	Tpi	0.34705	0.430083	13.7234	0.0424288	0.46365	0.624417	23.5199	0.00444645	0.61625	0.194333	11.5015	0.0707707			cytosol ; GO:0005829 | is_active_in inferred from biological aspect of ancestor with PANTHER:PTN000474559 <newline> M band ; GO:0031430 | located_in inferred from direct assay <newline> Z disc ; GO:0030018 | located_in inferred from direct assay	0	0	0	1	0	0	0	0	0	0	0
Reduced ocelli, isoform B	X2J6K6	rdo	0.22905	1.88008	37.0522	0.000197141	0.47185	2.28475	40.1437	9.67e-05	1.18342	0.404667	13.3899	0.045815	TRANSMEM 522..544; /note="Helical"; /evidence="ECO:0000256|SAM:Phobius"	SIGNAL 1..17; /evidence="ECO:0000256|SAM:SignalP"	reduced ocelli (rdo) encodes a transmembrane leucine rich repeat protein involved in ocelli development.¬¨‚Ä†	1	1	0	0	0	0	0	0	0	1	1
ATP synthase subunit gamma, mitochondrial	O01666	ATPsyngamma	0.15065	0.941083	34.4557	0.000358452	0.42965	1.40608	49.6775	1.08e-05	0.759583	0.465	31.8098	0.000659198			mitochondrial proton-transporting ATP synthase, central stalk ; GO:0005756 | part_of inferred from sequence or structural similarity with UniProtKB:P38077 <newline> mitochondrial proton-transporting ATP synthase complex, catalytic sector F(1) ; GO:0000275 | part_of inferred from biological aspect of ancestor with PANTHER:PTN008524220 <newline> mitochondrion ; GO:0005739 | located_in inferred from…	0	0	0	0	1	0	0	0	0	0	0
Cathepsin L	Q95029	Cp1	0.45565	2.64442	59.1468	1.22e-06	0.07085	2.00308	44.25	3.76e-05	1.19275	-0.641333	31.6113	0.000690027		SIGNAL 1..48; /evidence="ECO:0000255"	lysosome ; GO:0005764 | located_in inferred from direct assay <newline> extracellular space ; GO:0005615 | is_active_in inferred from biological aspect of ancestor with PANTHER:PTN000274640 <newline> fusome ; GO:0045169 | located_in inferred from direct assay <newline> lysosome ; GO:0005764 | is_active_in inferred from biological aspect of ancestor with PANTHER:PTN000274640	0	0	0	0	0	0	1	0	0	0	1
Ergic53, isoform A	Q9V3A8	ergic53	0.08145	1.43242	44.7722	3.33e-05	-0.23895	0.898417	34.6645	0.000341624	0.387417	-0.534	37.6158	0.000173151	TRANSMEM 478..500; /note="Helical"; /evidence="ECO:0000256|SAM:Phobius"	SIGNAL 1..20; /evidence="ECO:0000256|SAM:SignalP"	endomembrane system ; GO:0012505 | located_in inferred from high throughput direct assay <newline> Golgi membrane ; GO:0000139 | is_active_in inferred from biological aspect of ancestor with PANTHER:PTN000259611 <newline> COPII-coated ER to Golgi transport vesicle ; GO:0030134 | is_active_in inferred from biological aspect of ancestor with PANTHER:PTN000259611 <newline> endoplasmic reticulum-Golg…	0	1	0	0	0	0	0	1	1	1	1
Sidestep VIII, isoform B	A8DYJ6	side-VIII	0.17645	1.49742	34.5464	0.000351044	0.95805	2.80008	50.7359	8.44e-06	1.42675	1.30267	51.9698	6.35e-06	TRANSMEM 740..762; /note="Helical"; /evidence="ECO:0000256|SAM:Phobius"	SIGNAL 1..27; /evidence="ECO:0000256|SAM:SignalP"	-	1	1	0	0	0	0	0	0	0	1	1
Kekkon 6, isoform B	A0A0B4KHL5	kek6	0.16365	1.42275	38.6997	0.000134907	0.62205	2.18675	59.4824	1.13e-06	1.11475	0.764	36.7198	0.000212824	TRANSMEM 385..410; /note="Helical"; /evidence="ECO:0000256|SAM:Phobius"	SIGNAL 1..31; /evidence="ECO:0000256|SAM:SignalP"	type I terminal bouton ; GO:0061174 | located_in inferred from direct assay <newline> axon ; GO:0030424 | located_in inferred from direct assay <newline> plasma membrane ; GO:0005886 | located_in inferred from sequence model	1	1	0	0	0	0	0	0	0	1	1
Cofilin/actin-depolymerizing factor homolog	P45594	tsr	0.25125	1.09125	39.5256	0.000111542	0.46385	1.44558	47.2252	1.89e-05	0.864917	0.354333	28.9217	0.00128183			cytoplasm ; GO:0005737 | is_active_in inferred from biological aspect of ancestor with PANTHER:PTN000227258 <newline> cytosol ; GO:0005829 | located_in inferred from high throughput direct assay <newline> actin cytoskeleton ; GO:0015629 | located_in inferred from electronic annotation with InterPro:IPR017904 <newline> nucleoplasm ; GO:0005654 | located_in inferred from high throughput direct assa…	0	0	0	1	0	0	0	0	0	0	0
60S ribosomal protein L5	Q9W5R8	RpL5	0.15085	1.18225	38.0276	0.000157485	0.31145	1.44992	50.9766	7.99e-06	0.757583	0.267667	16.0605	0.0247712			cytosolic large ribosomal subunit ; GO:0022625 | part_of non-traceable author statement <newline> cytosolic large ribosomal subunit ; GO:0022625 | part_of traceable author statement <newline> cytosolic ribosome ; GO:0022626 | located_in inferred from direct assay <newline> ribosome ; GO:0005840 | located_in inferred from electronic annotation with InterPro:IPR005485 <newline> cytosolic ribosome ;…	0	0	0	1	0	0	0	0	0	0	0
N-acetyl-D-glucosamine kinase	Q9VF86	Nagk	0.29265	1.37608	43.7071	4.26e-05	0.36205	1.49175	48.2062	1.51e-05	0.900917	0.115667	5.87413	0.258575			extracellular exosome ; GO:0070062 | located_in inferred from sequence or structural similarity with HGNC:17174	0	0	0	0	0	0	1	0	0	0	0
Epidermal growth factor receptor pathway substrate clone 15, isoform A	Q9W111	Eps-15	0.31785	0.876417	32.0728	0.000620464	0.46945	1.12908	39.6173	0.000109213	0.79475	0.252667	16.6789	0.0214838			plasma membrane ; GO:0005886 | is_active_in inferred from biological aspect of ancestor with PANTHER:PTN000130974 <newline> cytoplasm ; GO:0005737 | is_active_in inferred from biological aspect of ancestor with PANTHER:PTN000130974 <newline> extrinsic component of presynaptic endocytic zone membrane ; GO:0098894 | is_active_in inferred from direct assay <newline> synaptic vesicle ; GO:0008021 | c…	1	1	0	1	0	0	0	0	0	0	0
Lipid storage droplets surface-binding protein 2	Q9VXY7	Lsd-2	0.28505	0.677583	26.3314	0.00232736	0.23545	0.594917	25.6457	0.00272542	0.51475	-0.0826667	5.55568	0.278248			lipid droplet ; GO:0005811 | is_active_in inferred from biological aspect of ancestor with PANTHER:PTN004450669 <newline> lipid droplet ; GO:0005811 | located_in inferred from direct assay <newline> lipid droplet ; GO:0005811 | is_active_in inferred from direct assay <newline> cytosol ; GO:0005829 | located_in inferred from direct assay <newline> cytosol ; GO:0005829 | is_active_in inferred from …	0	0	0	1	0	0	0	0	0	0	0
FI21236p1	Q9VHC7	rump	0.24585	0.578917	14.3855	0.0364288	0.23345	0.55825	15.3172	0.0293952	0.467083	-0.0206667	0.777365	0.83611			omega speckle ; GO:0035062 | located_in inferred from direct assay <newline> nucleoplasm ; GO:0005654 | located_in inferred from high throughput direct assay <newline> cytoplasm ; GO:0005737 | is_active_in inferred from biological aspect of ancestor with PANTHER:PTN002345455 <newline> nucleus ; GO:0005634 | located_in inferred from direct assay <newline> chromatin ; GO:0000785 | located_in inferr…	0	0	1	1	0	0	0	0	0	0	0
AT27578p	Q9VFT4	rin	0.18985	1.12058	23.3707	0.00460186	0.09125	0.95625	20.9471	0.00804061	0.555917	-0.164333	9.06792	0.123939			cytosol ; GO:0005829 | is_active_in inferred from biological aspect of ancestor with PANTHER:PTN000074904 <newline> ribonucleoprotein complex ; GO:1990904 | part_of inferred from physical interaction with orb <newline> cytoplasmic stress granule ; GO:0010494 | located_in inferred from direct assay <newline> precatalytic spliceosome ; GO:0071011 | part_of inferred from high throughput direct assay…	0	0	0	1	0	0	0	0	0	0	0
Muscle LIM protein Mlp84B	Q24400	Mlp84B	0.26605	-0.0949167	1.08813	0.778371	-0.15175	-0.79125	21.246	0.00750589	-0.120083	-0.696333	18.9303	0.012793			Z disc ; GO:0030018 | located_in inferred from high throughput direct assay <newline> Z disc ; GO:0030018 | located_in inferred from direct assay <newline> nucleus ; GO:0005634 | is_active_in inferred from biological aspect of ancestor with PANTHER:PTN001198226 <newline> actin cytoskeleton ; GO:0015629 | colocalizes_with inferred from direct assay <newline> cytoplasm ; GO:0005737 | is_active_in i…	0	0	1	1	0	0	0	0	0	0	0
Acinus, isoform A	Q9VJ12	Acn	0.32525	0.585417	23.3238	0.00465184	0.13205	0.263417	15.0056	0.0315819	0.398417	-0.322	22.5502	0.00555874			nucleus ; GO:0005634 | located_in inferred from direct assay <newline> cytoplasm ; GO:0005737 | located_in inferred from direct assay <newline> precatalytic spliceosome ; GO:0071011 | part_of inferred from high throughput direct assay <newline> catalytic step 2 spliceosome ; GO:0071013 | part_of inferred from high throughput direct assay <newline> ASAP complex ; GO:0061574 | part_of inferred from…	0	0	1	1	0	0	0	0	0	0	0
GH08155p	Q7KT58	CG5888	-0.12595	2.27258	47.7202	1.69e-05	0.41885	3.18058	61.4738	7.12e-07	1.23708	0.908	40.3424	9.24e-05		SIGNAL 1..16; /evidence="ECO:0000256|SAM:SignalP"	voltage-gated potassium channel complex ; GO:0008076 | part_of inferred from biological aspect of ancestor with PANTHER:PTN002925264	1	1	0	0	0	0	0	0	0	0	1
MIP06029p	Q9VMR6	Acsf2	-0.24735	0.29525	3.20507	0.478071	-0.30255	0.20325	2.87433	0.515902	-0.17525	-0.092	1.46893	0.713029			peroxisome ; GO:0005777 | located_in inferred from sequence model	0	0	0	0	0	0	0	0	0	0	0
GH03113p	Q9W260	wrapper	0.17825	1.61458	37.7826	0.000166627	0.67725	2.44625	49.2291	1.19e-05	1.23992	0.831667	35.8755	0.000258495		SIGNAL 1..23; /evidence="ECO:0000256|SAM:SignalP"	neuronal cell body ; GO:0043025 | is_active_in inferred from biological aspect of ancestor with PANTHER:PTN002895063 <newline> axon ; GO:0030424 | is_active_in inferred from biological aspect of ancestor with PANTHER:PTN002895063 <newline> plasma membrane ; GO:0005886 | is_active_in inferred from biological aspect of ancestor with PANTHER:PTN002895062	1	1	0	0	0	0	0	0	0	0	1
Liprin-gamma, isoform C	A8DYM0	Liprin-gamma	0.32585	0.868917	30.7186	0.000847494	0.29925	0.824583	30.1092	0.000975174	0.65125	-0.0443333	2.66864	0.540924			protein-containing complex ; GO:0032991 | part_of inferred from direct assay	0	0	0	0	0	0	0	0	0	0	0
Chloride channel protein	Q7JZ25	ClC-b	0.51945	2.14575	53.9704	4.01e-06	0.16445	1.55408	41.9121	6.44e-05	1.08192	-0.591667	28.5868	0.00138458	TRANSMEM 148..169; /note="Helical"; /evidence="ECO:0000256|RuleBase:RU361221"; TRANSMEM 202..223; /note="Helical"; /evidence="ECO:0000256|RuleBase:RU361221"; TRANSMEM 253..271; /note="Helical"; /evidence="ECO:0000256|RuleBase:RU361221"; TRANSMEM 314..337; /note="Helical"; /evidence="ECO:0000256|RuleBase:RU361221"; TRANSMEM 349..374; /note="Helical"; /evidence="ECO:0000256|RuleBase:RU361221"; TRAN…		late endosome ; GO:0005770 | located_in inferred from direct assay <newline> lysosome ; GO:0005764 | located_in inferred from direct assay <newline> membrane ; GO:0016020 | located_in inferred from electronic annotation with InterPro:IPR001807 <newline> lysosomal membrane ; GO:0005765 | is_active_in inferred from biological aspect of ancestor with PANTHER:PTN002481857 <newline> intracellular memb…	0	1	0	0	0	0	0	0	0	1	0
Protein l(2)37Cc	P24156	Phb1	0.22745	0.891583	34.5388	0.000351654	0.26105	0.947583	41.2906	7.43e-05	0.612083	0.056	2.88815	0.514262			mitochondrion ; GO:0005739 | located_in inferred from high throughput direct assay <newline> membrane ; GO:0016020 | located_in inferred from electronic annotation with InterPro:IPR000163 <newline> mitochondrion ; GO:0005739 | is_active_in inferred from biological aspect of ancestor with PANTHER:PTN000576537	0	1	0	0	1	0	0	0	0	0	0
E3 ubiquitin-protein ligase UBR1	Q9VX91	Ubr1	0.30165	1.10692	38.0716	0.000155898	0.39865	1.26858	44.9679	3.19e-05	0.82525	0.161667	10.6487	0.0861248			cytoplasm ; GO:0005737 | is_active_in inferred from biological aspect of ancestor with PANTHER:PTN000486924 <newline> ubiquitin ligase complex ; GO:0000151 | part_of inferred from biological aspect of ancestor with PANTHER:PTN000486924 <newline> cytoplasm ; GO:0005737 | located_in inferred from sequence or structural similarity with SGD:S000003416	0	0	0	1	0	0	0	0	0	0	0
LD17001p	Q961D3	rdog	0.12325	1.72375	43.7858	4.18e-05	0.43825	2.24875	52.1118	6.15e-06	1.07525	0.525	31.9786	0.000634072	TRANSMEM 132..156; /note="Helical"; /evidence="ECO:0000256|SAM:Phobius"; TRANSMEM 229..250; /note="Helical"; /evidence="ECO:0000256|SAM:Phobius"; TRANSMEM 310..336; /note="Helical"; /evidence="ECO:0000256|SAM:Phobius"; TRANSMEM 356..376; /note="Helical"; /evidence="ECO:0000256|SAM:Phobius"; TRANSMEM 735..756; /note="Helical"; /evidence="ECO:0000256|SAM:Phobius"; TRANSMEM 820..842; /note="Helical"…		membrane ; GO:0016020 | located_in inferred from electronic annotation with InterPro:IPR011527, InterPro:IPR036640 <newline> membrane ; GO:0016020 | is_active_in inferred from biological aspect of ancestor with PANTHER:PTN000657997	1	1	0	0	0	0	0	0	0	1	0
Beta-galactosidase	Q9VGE7	Ect3	0.41865	2.56025	55.6238	2.74e-06	0.07825	1.99292	52.732	5.33e-06	1.15908	-0.567333	29.1389	0.00121931		SIGNAL 1..20; /evidence="ECO:0000256|SAM:SignalP"	vacuole ; GO:0005773 | is_active_in inferred from biological aspect of ancestor with PANTHER:PTN000602923	0	0	0	0	0	0	0	0	0	0	1
Succinate--CoA ligase [ADP/GDP-forming] subunit alpha, mitochondrial	Q94522	Scsalpha1	0.30905	0.0159167	0.139014	0.968498	0.26465	-0.0580833	0.520049	0.887146	0.278417	-0.074	2.64001	0.544502			mitochondrion ; GO:0005739 | is_active_in inferred from biological aspect of ancestor with PANTHER:PTN000122014 <newline> mitochondrion ; GO:0005739 | located_in inferred from high throughput direct assay <newline> succinate-CoA ligase complex (ADP-forming) ; GO:0009361 | part_of inferred from biological aspect of ancestor with PANTHER:PTN000122012	0	0	0	0	1	0	0	0	0	0	0
Septin	Q0KHR7	Septin4	0.23805	0.960083	36.967	0.000201049	0.29485	1.05475	39.248	0.000118905	0.669417	0.0946667	5.92498	0.255565			microtubule cytoskeleton ; GO:0015630 | is_active_in inferred from biological aspect of ancestor with PANTHER:PTN000430171 <newline> cell division site ; GO:0032153 | is_active_in inferred from biological aspect of ancestor with PANTHER:PTN000430171 <newline> synaptic vesicle ; GO:0008021 | is_active_in inferred from biological aspect of ancestor with PANTHER:PTN004499727 <newline> septin ring ; …	0	0	0	0	0	0	0	0	0	0	0
AP-3 complex subunit delta	P54362	g	0.30665	0.79025	20.1963	0.0095581	-0.09855	0.114917	2.1854	0.604589	0.285083	-0.675333	31.3929	0.000725618			membrane coat ; GO:0030117 | part_of inferred from electronic annotation with InterPro:IPR002553 <newline> late endosome ; GO:0005770 | located_in inferred from direct assay <newline> AP-3 adaptor complex ; GO:0030123 | part_of inferred from biological aspect of ancestor with PANTHER:PTN000513025 <newline> terminal bouton ; GO:0043195 | is_active_in inferred from biological aspect of ancestor wit…	0	1	0	0	0	0	0	1	1	0	0
Protein phosphatase Slingshot	Q6NN85	ssh	0.30605	1.21592	39.6546	0.000108277	0.39785	1.36892	39.6042	0.000109541	0.868917	0.153	6.91066	0.203673			cytoplasm ; GO:0005737 | is_active_in inferred from biological aspect of ancestor with PANTHER:PTN000807232 <newline> apical part of cell ; GO:0045177 | located_in inferred from direct assay	0	0	0	1	0	0	0	0	0	0	0
Microtubule-associated protein Jupiter	Q9I7K0	Jupiter	0.25965	1.05442	27.2655	0.00187692	0.15505	0.880083	25.0191	0.00314841	0.59425	-0.174333	9.37987	0.115349			nucleus ; GO:0005634 | located_in inferred from direct assay <newline> cytosol ; GO:0005829 | located_in inferred from high throughput direct assay <newline> microtubule ; GO:0005874 | colocalizes_with inferred from high throughput direct assay <newline> microtubule associated complex ; GO:0005875 | part_of inferred from direct assay <newline> nucleus ; GO:0005634 | is_active_in inferred from bio…	0	0	1	1	0	0	0	0	0	0	0
LD24308p	Q9W3M4	orion	0.24865	2.56358	54.653	3.43e-06	0.21145	2.50158	55.5321	2.8e-06	1.24308	-0.062	2.20168	0.602326		SIGNAL 1..26; /evidence="ECO:0000256|SAM:SignalP"	extracellular region ; GO:0005576 | is_active_in inferred from direct assay inferred from mutant phenotype	0	0	0	0	0	0	1	0	0	0	1
non-specific serine/threonine protein kinase	A0A0B4KGS4	Pak3	0.29405	0.875917	26.9562	0.00201549	0.18385	0.69225	23.3895	0.00458194	0.552583	-0.183667	14.2394	0.0376753			ruffle ; GO:0001726 | located_in inferred from direct assay <newline> cytoplasm ; GO:0005737 | located_in inferred from direct assay <newline> cytoplasm ; GO:0005737 | is_active_in inferred from biological aspect of ancestor with PANTHER:PTN000684825	0	0	0	1	0	0	0	0	0	0	0
Beta-glucuronidase	Q9V9T9	betaGlu	0.59885	3.16725	58.0018	1.58e-06	-0.02835	2.12192	43.4812	4.49e-05	1.34308	-1.04533	41.6926	6.77e-05		SIGNAL 1..21; /evidence="ECO:0000256|SAM:SignalP"	extracellular space ; GO:0005615 | is_active_in inferred from biological aspect of ancestor with PANTHER:PTN000007258 <newline> membrane ; GO:0016020 | located_in inferred from direct assay	0	1	0	0	0	0	1	0	0	0	1
Peroxisomal multifunctional enzyme type 2	Q9VXJ0	Mfe2	0.27785	0.691417	15.7196	0.0267941	0.34505	0.803417	17.6761	0.017076	0.610417	0.112	7.39041	0.182372			peroxisome ; GO:0005777 | located_in inferred by curator from GO:0004300,GO:0080023 <newline> peroxisome ; GO:0005777 | is_active_in inferred from biological aspect of ancestor with PANTHER:PTN001772857 <newline> peroxisome ; GO:0005777 | located_in inferred from sequence or structural similarity with HGNC:5213 inferred from sequence model	0	0	0	0	0	0	0	0	0	0	0
Secretory pathway calcium atpase, isoform G	M9PG15	SPoCk	0.43465	1.54858	49.0369	1.25e-05	0.54545	1.73325	56.0472	2.48e-06	1.14642	0.184667	14.2485	0.0375964	TRANSMEM 355..373; /note="Helical"; /evidence="ECO:0000256|SAM:Phobius"; TRANSMEM 385..409; /note="Helical"; /evidence="ECO:0000256|SAM:Phobius"; TRANSMEM 846..867; /note="Helical"; /evidence="ECO:0000256|SAM:Phobius"; TRANSMEM 919..938; /note="Helical"; /evidence="ECO:0000256|SAM:Phobius"; TRANSMEM 989..1007; /note="Helical"; /evidence="ECO:0000256|SAM:Phobius"; TRANSMEM 1019..1040; /note="Helic…		endomembrane system ; GO:0012505 | located_in inferred from high throughput direct assay <newline> membrane ; GO:0016020 | is_active_in inferred from biological aspect of ancestor with PANTHER:PTN001943383 <newline> Golgi membrane ; GO:0000139 | is_active_in inferred from biological aspect of ancestor with PANTHER:PTN000643691 <newline> endoplasmic reticulum ; GO:0005783 | located_in inferred fro…	1	1	0	0	0	0	0	1	1	1	0
Dynamin-1-like protein	Q9VQE0	Drp1	0.28625	0.55625	19.8915	0.0102531	0.33085	0.630583	28.6481	0.00136517	0.545917	0.0743333	3.4423	0.452658			cytoplasm ; GO:0005737 | is_active_in inferred from biological aspect of ancestor with PANTHER:PTN000170013 <newline> membrane ; GO:0016020 | is_active_in inferred from biological aspect of ancestor with PANTHER:PTN000170013 <newline> mitochondrion ; GO:0005739 | located_in inferred from direct assay <newline> mitochondrion ; GO:0005739 | is_active_in inferred from biological aspect of ancestor w…	0	1	0	1	1	0	0	0	0	0	0
Drebrin-like protein	Q9VU84	Abp1	0.31025	0.960417	31.0527	0.000784751	0.32445	0.984083	32.979	0.000503614	0.70625	0.0236667	1.09168	0.777735			lamellipodium ; GO:0030027 | is_active_in inferred from biological aspect of ancestor with PANTHER:PTN000850962 <newline> postsynaptic membrane ; GO:0045211 | is_active_in inferred from biological aspect of ancestor with PANTHER:PTN000850962 <newline> axon ; GO:0030424 | located_in inferred from direct assay <newline> site of polarized growth ; GO:0030427 | is_active_in inferred from biological a…	0	1	0	0	0	0	0	0	0	0	0
Phosphoglucomutase 2a	A1Z7P1	Pgm2a	0.25605	1.15675	43.0583	4.95e-05	0.33245	1.28408	47.6684	1.71e-05	0.782417	0.127333	9.2102	0.119944			-	0	0	0	0	0	0	0	0	0	0	0
Smooth, isoform T	A0A0B4K7I2	sm	0.21845	1.01242	32.9926	0.000502048	0.22345	1.02075	33.1778	0.000481087	0.627583	0.00833333	0.368609	0.918627			nucleus ; GO:0005634 | located_in inferred from electronic annotation with InterPro:IPR006536 <newline> nucleoplasm ; GO:0005654 | located_in inferred from high throughput direct assay <newline> nucleus ; GO:0005634 | is_active_in inferred from biological aspect of ancestor with PANTHER:PTN002538397	0	0	1	0	0	0	0	0	0	0	0
Pyruvate dehydrogenase E1 component subunit alpha	Q7KVX1	Pdha	0.29005	0.115917	1.17358	0.763207	0.33385	0.188917	2.01418	0.6289	0.372917	0.073	3.54399	0.442182			intracellular membrane-bounded organelle ; GO:0043231 | located_in inferred from electronic annotation with InterPro:IPR017597 <newline> mitochondrion ; GO:0005739 | located_in inferred from high throughput direct assay <newline> mitochondrial pyruvate dehydrogenase complex ; GO:0005967 | part_of inferred from sequence or structural similarity with UniProtKB:P16387	0	1	0	0	1	0	0	0	0	0	0
39 kDa FK506-binding nuclear protein	P54397	Fkbp39	0.23865	1.40358	46.4031	2.29e-05	0.37705	1.63425	37.553	0.000175672	0.915417	0.230667	8.62058	0.137386			chromatin ; GO:0000785 | is_active_in inferred from biological aspect of ancestor with PANTHER:PTN001314507 <newline> nucleolus ; GO:0005730 | is_active_in inferred from biological aspect of ancestor with PANTHER:PTN001314507 <newline> heterochromatin ; GO:0000792 | located_in inferred from direct assay	0	0	0	0	0	0	0	0	0	0	0
Protein toll	P08953	Tl	0.18885	1.79058	52.3505	5.82e-06	0.17945	1.77492	53.2386	4.74e-06	0.89725	-0.0156667	0.760435	0.839376	TRANSMEM 808..828; /note="Helical"; /evidence="ECO:0000255"	SIGNAL 1..27; /evidence="ECO:0000255"	plasma membrane ; GO:0005886 | located_in inferred from direct assay <newline> cleavage furrow ; GO:0032154 | located_in inferred from direct assay <newline> plasma membrane ; GO:0005886 | is_active_in inferred from biological aspect of ancestor with PANTHER:PTN002808045 <newline> early endosome ; GO:0005769 | located_in inferred from direct assay <newline> plasma membrane ; GO:0005886 | located_…	1	1	0	0	0	0	0	0	0	1	1
Uncharacterized protein, isoform B	Q9VFD3	CG42788	0.28565	1.14692	43.3262	4.65e-05	0.63985	1.73725	53.9197	4.06e-06	1.03958	0.590333	42.4896	5.64e-05			cytoskeleton ; GO:0005856 | located_in inferred from electronic annotation with InterPro:IPR000299 <newline> cytoplasm ; GO:0005737 | is_active_in inferred from biological aspect of ancestor with PANTHER:PTN000817101	0	0	0	1	0	1	0	0	0	0	0
FI05614p	Q0E8P5	CG5758	0.34605	2.12175	46.2606	2.37e-05	0.11785	1.74142	55.7568	2.66e-06	1.00458	-0.380333	17.7933	0.0166215		SIGNAL 1..26; /evidence="ECO:0000256|SAM:SignalP"	extracellular matrix ; GO:0031012 | is_active_in inferred from biological aspect of ancestor with PANTHER:PTN000855676	0	0	0	0	0	0	1	0	0	0	1
PIH1 domain containing 1, isoform D	Q9VK58	Pih1D1	0.27765	0.896083	28.2019	0.00151292	0.00485	0.441417	18.5184	0.0140656	0.40875	-0.454667	22.6678	0.00541031			-	0	0	0	0	0	0	0	0	0	0	0
Putative fatty acyl-CoA reductase CG5065	A1ZAI5	CG5065	0.21805	1.07008	38.6928	0.000135119	0.27325	1.16208	41.338	7.35e-05	0.692083	0.092	5.78374	0.264013	TRANSMEM 578..597; /note="Helical"; /evidence="ECO:0000255"		peroxisome ; GO:0005777 | is_active_in inferred from biological aspect of ancestor with PANTHER:PTN000110227 <newline> peroxisomal membrane ; GO:0005778 | located_in inferred from sequence or structural similarity with UniProtKB:Q8WVX9 <newline> peroxisome ; GO:0005777 | located_in inferred from sequence or structural similarity with UniProtKB:Q922J9 <newline> peroxisomal membrane ; GO:0005778 | …	0	1	0	0	0	0	0	0	0	1	0
Eukaryotic translation initiation factor 3 subunit L	Q9VTU4	eIF3l	0.28045	0.726583	28.2075	0.00151096	0.41625	0.952917	38.6561	0.000136267	0.68425	0.226333	14.3365	0.0368428			cytosol ; GO:0005829 | located_in inferred from high throughput direct assay <newline> cytoplasm ; GO:0005737 | located_in inferred from electronic annotation with InterPro:IPR019382 <newline> eukaryotic translation initiation factor 3 complex ; GO:0005852 | part_of inferred from biological aspect of ancestor with PANTHER:PTN000326403 <newline> eukaryotic translation initiation factor 3 complex ;…	0	0	0	1	0	0	0	0	0	0	0
Prohibitin	A8DYI6	Phb2	0.08145	1.14575	31.0734	0.000781019	0.23405	1.40008	35.925	0.000255563	0.666917	0.254333	20.5776	0.00875469			mitochondrion ; GO:0005739 | is_active_in inferred from biological aspect of ancestor with PANTHER:PTN000576537 <newline> mitochondrion ; GO:0005739 | located_in inferred from high throughput direct assay <newline> membrane ; GO:0016020 | located_in inferred from electronic annotation with InterPro:IPR000163	0	1	0	0	1	0	0	0	0	0	0
Cullin 2, isoform A	Q9V9R2	Cul2	0.25525	0.95875	35.2967	0.000295343	0.28205	1.00342	38.2151	0.000150833	0.661083	0.0446667	2.76741	0.528761			cullin-RING ubiquitin ligase complex ; GO:0031461 | part_of inferred from electronic annotation with InterPro:IPR016157 <newline> Cul2-RING ubiquitin ligase complex ; GO:0031462 | part_of inferred from direct assay <newline> SCF ubiquitin ligase complex ; GO:0019005 | part_of inferred from biological aspect of ancestor with PANTHER:PTN000231993 <newline> Cul2-RING ubiquitin ligase complex ; GO:00…	0	0	0	1	0	0	0	0	0	0	0
Ras-like GTP-binding protein Rho1	P48148	Rho1	0.19425	1.68208	50.8912	8.14e-06	0.40885	2.03975	59.736	1.06e-06	1.04592	0.357667	28.0812	0.00155555			plasma membrane ; GO:0005886 | located_in inferred from high throughput direct assay <newline> cell-cell contact zone ; GO:0044291 | located_in inferred from direct assay <newline> cytoplasm ; GO:0005737 | is_active_in inferred from biological aspect of ancestor with PANTHER:PTN002514657 <newline> cytoplasm ; GO:0005737 | located_in inferred from direct assay <newline> apical plasma membrane ; GO…	1	1	0	1	0	0	0	0	0	0	0
Lethal(2) giant larvae protein	P08111	l(2)gl	0.30525	0.822083	28.2463	0.0014975	0.28545	0.789083	30.7392	0.000843488	0.617583	-0.033	1.39899	0.724605			plasma membrane ; GO:0005886 | located_in inferred from direct assay <newline> cell cortex ; GO:0005938 | located_in inferred from direct assay <newline> presynaptic membrane ; GO:0042734 | located_in inferred from direct assay <newline> cortical cytoskeleton ; GO:0030863 | located_in inferred from direct assay <newline> smooth septate junction ; GO:0005920 | located_in inferred from direct assay…	1	1	0	1	0	0	1	1	0	0	0
Uncharacterized protein, isoform F	Q0KI33	sp3	0.29405	1.06008	35.7999	0.000263034	0.39845	1.23408	39.8874	0.000102628	0.805083	0.174	14.3748	0.0365191			clathrin-coated endocytic vesicle ; GO:0045334 | is_active_in inferred from biological aspect of ancestor with PANTHER:PTN001341385 <newline> early endosome ; GO:0005769 | is_active_in inferred from biological aspect of ancestor with PANTHER:PTN001341385	0	0	0	0	0	0	0	0	0	0	0
G protein-coupled receptor kinase 1	P32865	Gprk1	0.30925	0.930417	34.0102	0.000397169	0.56885	1.36308	45.5725	2.77e-05	0.89775	0.432667	33.2595	0.000472114			plasma membrane ; GO:0005886 | located_in inferred from sequence or structural similarity with Gprk2 <newline> cytoplasm ; GO:0005737 | located_in inferred from sequence or structural similarity with Gprk2	1	1	0	1	0	0	0	0	0	0	0
Serine-arginine protein 55	P26686	B52	0.28165	0.873583	19.9403	0.0101383	-0.04755	0.324917	7.65836	0.17146	0.35675	-0.548667	30.5201	0.00088714			catalytic step 2 spliceosome ; GO:0071013 | part_of inferred from high throughput direct assay <newline> nuclear speck ; GO:0016607 | located_in inferred from direct assay <newline> cytoplasm ; GO:0005737 | is_active_in inferred from biological aspect of ancestor with PANTHER:PTN002345455 <newline> euchromatin ; GO:0000791 | located_in inferred from direct assay <newline> nucleus ; GO:0005634 | i…	0	0	1	1	0	0	0	0	0	0	0
Toutatis, isoform E	A8DYA3	tou	0.27205	0.70925	30.9154	0.000809957	0.04465	0.33025	19.5945	0.0109787	0.36625	-0.379	31.4762	0.000711835			ISWI-type complex ; GO:0031010 | part_of inferred from direct assay <newline> polytene chromosome ; GO:0005700 | colocalizes_with inferred from direct assay	0	0	0	0	0	0	0	0	0	0	0
FI23914p1	Q9VPB0	HIPP1	0.23685	0.845583	31.1699	0.000763858	0.11185	0.63725	28.1091	0.00154558	0.470917	-0.208333	16.5638	0.022061			nucleus ; GO:0005634 | located_in inferred from direct assay	0	0	1	0	0	0	0	0	0	0	0
NADPH--cytochrome P450 reductase	Q27597	Cpr	0.33345	0.924083	30.6731	0.000856432	0.30965	0.884417	31.1163	0.000773344	0.68325	-0.0396667	2.34183	0.5832	TRANSMEM 22..42; /note="Helical"; /evidence="ECO:0000255|HAMAP-Rule:MF_03212"		cytosol ; GO:0005829 | is_active_in inferred from biological aspect of ancestor with PANTHER:PTN000453956 <newline> endomembrane system ; GO:0012505 | located_in inferred from high throughput direct assay	0	1	0	1	0	0	0	0	0	1	0
60S ribosomal protein L10	O61231	RpL10	0.14125	0.907917	26.4864	0.00224575	0.28185	1.14225	32.7819	0.000526996	0.621583	0.234333	16.9088	0.0203763			cytosolic large ribosomal subunit ; GO:0022625 | part_of traceable author statement <newline> cytosolic large ribosomal subunit ; GO:0022625 | part_of inferred from biological aspect of ancestor with PANTHER:PTN000197715 <newline> neuronal cell body ; GO:0043025 | located_in inferred from direct assay <newline> cytoplasm ; GO:0005737 | located_in inferred from direct assay <newline> ribosome ; GO…	0	0	0	1	0	0	0	0	0	0	0
Ribonucleoprotein RB97D	Q02926	Rb97D	0.21525	1.07208	36.2342	0.000238003	0.47085	1.49808	43.1605	4.83e-05	0.857083	0.426	27.168	0.00191953			-	0	0	0	0	0	0	0	0	0	0	0
LD24714p	Q9VQK5	Prp40	0.27325	0.762917	22.9846	0.00502962	0.00105	0.30925	15.5463	0.0278849	0.351583	-0.453667	22.2647	0.00593649			histone locus body ; GO:0035363 | located_in inferred from direct assay <newline> U1 snRNP ; GO:0005685 | part_of inferred from biological aspect of ancestor with PANTHER:PTN000221451 <newline> U2-type prespliceosome ; GO:0071004 | part_of inferred from biological aspect of ancestor with PANTHER:PTN000221451 <newline> precatalytic spliceosome ; GO:0071011 | part_of inferred from high throughput d…	0	0	0	0	0	0	0	0	0	0	0
Lon protease homolog, mitochondrial	Q7KUT2	Lon	0.09725	0.49125	22.2068	0.00601611	0.02585	0.37225	19.4824	0.0112657	0.23425	-0.119	9.30378	0.117387			mitochondrial matrix ; GO:0005759 | is_active_in inferred from biological aspect of ancestor with PANTHER:PTN000005479 <newline> mitochondrion ; GO:0005739 | located_in inferred from direct assay <newline> peroxisome ; GO:0005777 | located_in inferred from sequence or structural similarity with HGNC:20598	0	0	0	0	1	0	0	0	0	0	0
B4, isoform A	Q9VJX3	B4	0.32285	0.828083	21.5626	0.00697819	0.30325	0.795417	21.0416	0.00786747	0.63775	-0.0326667	1.75843	0.667047			plasma membrane ; GO:0005886 | located_in inferred from high throughput direct assay	1	1	0	0	0	0	0	0	0	0	0
40S ribosomal protein S9	P55935	RpS9	0.08045	0.574083	21.2662	0.00747094	0.09185	0.593083	22.6356	0.00545054	0.319583	0.019	0.843788	0.82342			cytosol ; GO:0005829 | located_in inferred from high throughput direct assay <newline> cytosolic small ribosomal subunit ; GO:0022627 | part_of inferred from biological aspect of ancestor with PANTHER:PTN000216553 <newline> nucleolus ; GO:0005730 | located_in inferred from direct assay <newline> nuclear chromosome ; GO:0000228 | colocalizes_with inferred from direct assay <newline> small ribosoma…	0	0	0	1	0	0	0	0	0	0	0
Lysine--tRNA ligase	Q9W327	LysRS	0.26085	0.773917	32.5457	0.000556457	0.31445	0.86325	34.3959	0.000363425	0.615083	0.0893333	4.52579	0.352713			cytosol ; GO:0005829 | is_active_in inferred from biological aspect of ancestor with PANTHER:PTN000502669 <newline> mitochondrion ; GO:0005739 | located_in traceable author statement <newline> aminoacyl-tRNA synthetase multienzyme complex ; GO:0017101 | part_of inferred from biological aspect of ancestor with PANTHER:PTN001097557 <newline> mitochondrion ; GO:0005739 | is_active_in inferred from b…	0	0	0	1	1	0	0	0	0	0	0
Heat shock 70 kDa protein cognate 1	P29843	Hsc70-1	0.39965	0.48275	10.147	0.0966719	0.14645	0.06075	1.36041	0.73107	0.38175	-0.422	11.9993	0.0631063			cytoplasm ; GO:0005737 | is_active_in inferred from biological aspect of ancestor with PANTHER:PTN002321897 <newline> nucleus ; GO:0005634 | located_in inferred from sequence or structural similarity with UniProtKB:P10591 <newline> cytosol ; GO:0005829 | is_active_in inferred from biological aspect of ancestor with PANTHER:PTN002500132 <newline> nucleus ; GO:0005634 | is_active_in inferred from b…	1	1	1	1	0	0	0	0	0	0	0
Major heat shock 70 kDa protein Ab	P02825	Hsp70Ab	0.33905	0.78675	24.5284	0.00352498	0.34385	0.79475	30.8212	0.000827722	0.65775	0.008	0.252781	0.943456			cytoplasm ; GO:0005737 | is_active_in inferred from biological aspect of ancestor with PANTHER:PTN002321897	0	0	0	1	0	0	0	0	0	0	0
Guanine nucleotide-binding protein subunit beta-1	P26308	Gbeta13F	0.20565	0.926083	29.9791	0.00100482	0.50005	1.41675	37.4196	0.000181149	0.821417	0.490667	30.145	0.000967162			cytoplasm ; GO:0005737 | is_active_in inferred from biological aspect of ancestor with PANTHER:PTN000457487 <newline> plasma membrane ; GO:0005886 | located_in inferred from direct assay <newline> heterotrimeric G-protein complex ; GO:0005834 | part_of inferred from biological aspect of ancestor with PANTHER:PTN000457487 <newline> heterotrimeric G-protein complex ; GO:0005834 | part_of inferred f…	1	1	0	1	0	0	0	0	0	0	0
Enolase	P15007	Eno	0.47005	0.288417	2.93741	0.508463	0.68305	0.643417	7.30387	0.186043	0.762917	0.355	22.455	0.00568193			plasma membrane ; GO:0005886 | located_in inferred from high throughput direct assay <newline> phosphopyruvate hydratase complex ; GO:0000015 | part_of inferred from sequence or structural similarity with UniProtKB:P06733 <newline> cytoplasm ; GO:0005737 | located_in inferred from high throughput direct assay <newline> phosphopyruvate hydratase complex ; GO:0000015 | part_of inferred from biologi…	1	1	0	1	0	0	0	0	0	0	0
Found in neurons, isoform A	Q9VYI0	fne	0.25225	1.14958	26.4677	0.00225544	0.16505	1.00425	25.7314	0.00267215	0.639417	-0.145333	6.90625	0.20388			ribonucleoprotein complex ; GO:1990904 | part_of inferred from electronic annotation with InterPro:IPR002343 <newline> cytoplasmic ribonucleoprotein granule ; GO:0036464 | is_active_in inferred from direct assay <newline> cytoplasm ; GO:0005737 | located_in inferred from direct assay	0	0	0	1	0	0	0	0	0	0	0
40S ribosomal protein S8	Q8MLY8	RpS8	0.04685	0.743917	28.8504	0.00130305	-0.05655	0.571583	24.5312	0.00352277	0.25825	-0.172333	12.6493	0.0543343			cytosolic ribosome ; GO:0022626 | located_in inferred from high throughput direct assay <newline> cytosolic small ribosomal subunit ; GO:0022627 | part_of traceable author statement <newline> cytosolic ribosome ; GO:0022626 | located_in inferred from direct assay <newline> cytosolic small ribosomal subunit ; GO:0022627 | part_of inferred from biological aspect of ancestor with PANTHER:PTN00004449…	0	0	0	1	0	0	0	0	0	0	0
Fasciclin-3	P15278	Fas3	0.16245	1.82408	46.6979	2.14e-05	0.50065	2.38775	60.9408	8.05e-07	1.17392	0.563667	31.7872	0.00066264	TRANSMEM 347..370; /note="Helical"; /evidence="ECO:0000255"	SIGNAL 1..20	plasma membrane ; GO:0005886 | located_in inferred from high throughput direct assay <newline> smooth septate junction ; GO:0005920 | located_in inferred from direct assay <newline> plasma membrane ; GO:0005886 | located_in inferred from direct assay <newline> recycling endosome ; GO:0055037 | located_in inferred from direct assay <newline> neuromuscular junction ; GO:0031594 | located_in inferre…	1	1	0	0	0	0	0	0	0	1	1
60S ribosomal protein L8	Q9V3G1	RpL8	0.13245	0.754917	30.1817	0.000959036	-0.07995	0.400917	16.7362	0.0212019	0.257417	-0.354	25.0447	0.00312992			nuclear chromosome ; GO:0000228 | colocalizes_with inferred from direct assay <newline> cytosolic ribosome ; GO:0022626 | located_in inferred from high throughput direct assay <newline> nucleolus ; GO:0005730 | located_in inferred from direct assay <newline> cytosolic ribosome ; GO:0022626 | located_in inferred from direct assay <newline> cytosolic large ribosomal subunit ; GO:0022625 | part_of t…	0	0	0	1	0	0	0	0	0	0	0
Regulator of nonsense transcripts 1 homolog	Q9VYS3	Upf1	0.31485	0.748083	26.677	0.00214929	0.36665	0.834417	31.11	0.000774455	0.65725	0.0863333	5.80454	0.262752			cytoplasm ; GO:0005737 | located_in inferred from electronic annotation with InterPro:IPR018999 <newline> neuronal ribonucleoprotein granule ; GO:0071598 | located_in inferred from direct assay <newline> cytoplasm ; GO:0005737 | is_active_in inferred from biological aspect of ancestor with PANTHER:PTN000094512 <newline> messenger ribonucleoprotein complex ; GO:1990124 | part_of inferred from dire…	0	0	0	1	0	0	0	0	0	0	0
Protein kinase shaggy	P18431	sgg	0.20265	1.14608	37.735	0.000168462	0.35525	1.40042	43.5319	4.43e-05	0.78825	0.254333	21.6813	0.00678995			nucleus ; GO:0005634 | located_in inferred from direct assay <newline> centrosome ; GO:0005813 | located_in inferred from high throughput direct assay <newline> cytoplasm ; GO:0005737 | located_in inferred from direct assay <newline> cytosol ; GO:0005829 | located_in inferred from direct assay <newline> axon ; GO:0030424 | located_in inferred from direct assay <newline> cytosol ; GO:0005829 | loc…	0	0	1	1	0	0	0	0	0	0	0
Neuroligin 3, isoform B	Q9VIC6	Nlg3	0.15305	1.40592	37.8084	0.000165638	0.71585	2.34392	61.0958	7.77e-07	1.18442	0.938	41.4036	7.24e-05	TRANSMEM 905..935; /note="Helical"; /evidence="ECO:0000256|SAM:Phobius"		synapse ; GO:0045202 | is_active_in inferred from biological aspect of ancestor with PANTHER:PTN000168538 <newline> postsynaptic membrane ; GO:0045211 | is_active_in inferred from biological aspect of ancestor with PANTHER:PTN002889381 <newline> cell surface ; GO:0009986 | is_active_in inferred from biological aspect of ancestor with PANTHER:PTN000168538 <newline> plasma membrane ; GO:0005886 | i…	1	1	0	0	0	0	0	0	0	1	0
60S ribosomal protein L7	P32100	RpL7	0.19785	0.508083	22.866	0.0051689	0.02305	0.21675	7.80945	0.165598	0.255417	-0.291333	17.0447	0.0197482			cytosolic large ribosomal subunit ; GO:0022625 | part_of inferred from electronic annotation with InterPro:IPR005998 <newline> cytosolic large ribosomal subunit ; GO:0022625 | part_of inferred from biological aspect of ancestor with PANTHER:PTN000897517 <newline> cytosolic large ribosomal subunit ; GO:0022625 | part_of traceable author statement <newline> cytosolic ribosome ; GO:0022626 | located…	0	0	0	1	0	0	0	0	0	0	0
Eukaryotic initiation factor 4B	Q7PLL3	eIF4B	0.26605	0.880917	22.5304	0.00558421	0.17685	0.73225	23.3377	0.00463694	0.544083	-0.148667	6.37182	0.230578			cytosol ; GO:0005829 | located_in inferred from physical interaction with eIF4E1 <newline> cytosol ; GO:0005829 | located_in inferred from direct assay <newline> cytosol ; GO:0005829 | located_in inferred from high throughput direct assay	0	0	0	1	0	0	0	0	0	0	0
G protein alpha o subunit	P16378	Galphao	0.18345	1.28075	39.4564	0.000113333	0.52285	1.84642	48.7844	1.32e-05	0.978583	0.565667	42.1283	6.13e-05			heterotrimeric G-protein complex ; GO:0005834 | part_of inferred from direct assay <newline> heterotrimeric G-protein complex ; GO:0005834 | part_of inferred from biological aspect of ancestor with PANTHER:PTN000026392 <newline> plasma membrane ; GO:0005886 | located_in inferred from high throughput direct assay	1	1	0	0	0	0	0	0	0	0	0
MIP14966p	D0Z756	CG14762	0.16405	1.21425	20.9848	0.00797121	0.96165	2.54358	39.0674	0.000123953	1.31442	1.32933	46.0926	2.46e-05		SIGNAL 1..30; /evidence="ECO:0000256|SAM:SignalP"	-	0	0	0	0	0	0	0	0	0	0	1
Caper, isoform A	Q9VM49	Caper	0.22905	0.50175	17.7196	0.0169059	-0.24215	-0.283583	11.4342	0.0718752	0.0370833	-0.785333	47.6079	1.73e-05			nucleus ; GO:0005634 | located_in inferred by curator from GO:0000381 <newline> catalytic step 2 spliceosome ; GO:0071013 | part_of inferred from high throughput direct assay <newline> nucleus ; GO:0005634 | located_in inferred from electronic annotation with InterPro:IPR006509 <newline> precatalytic spliceosome ; GO:0071011 | part_of inferred from high throughput direct assay <newline> nucleopla…	0	0	1	0	0	0	0	0	0	0	0
AMP deaminase	X2JEY5	AMPdeam	0.30685	1.02725	36.3871	0.000229766	0.36725	1.12792	43.396	4.58e-05	0.768083	0.100667	5.28618	0.296061			cytosol ; GO:0005829 | located_in inferred from high throughput direct assay <newline> cytosol ; GO:0005829 | is_active_in inferred from biological aspect of ancestor with PANTHER:PTN000144579	0	0	0	1	0	0	0	0	0	0	0
Probable glutamine--tRNA ligase	Q9Y105	GlnRS	0.28565	0.736917	32.0752	0.00062013	0.48185	1.06392	42.5261	5.59e-05	0.743917	0.327	27.903	0.00162068			aminoacyl-tRNA synthetase multienzyme complex ; GO:0017101 | part_of inferred from biological aspect of ancestor with PANTHER:PTN000804297 <newline> cytosol ; GO:0005829 | is_active_in inferred from biological aspect of ancestor with PANTHER:PTN000012556 <newline> cytoplasm ; GO:0005737 | located_in traceable author statement <newline> cytoplasm ; GO:0005737 | located_in inferred from electronic …	0	0	0	1	0	0	0	0	0	0	0
FI03653p	Q9VKJ6	CG6230	0.51685	1.91475	44.5892	3.48e-05	0.31105	1.57175	40.4237	9.07e-05	1.11125	-0.343	24.7248	0.00336917	TRANSMEM 54..73; /note="Helical"; /evidence="ECO:0000256|SAM:Phobius"; TRANSMEM 106..129; /note="Helical"; /evidence="ECO:0000256|SAM:Phobius"; TRANSMEM 243..262; /note="Helical"; /evidence="ECO:0000256|SAM:Phobius"; TRANSMEM 268..287; /note="Helical"; /evidence="ECO:0000256|SAM:Phobius"; TRANSMEM 450..469; /note="Helical"; /evidence="ECO:0000256|SAM:Phobius"; TRANSMEM 1028..1048; /note="Helical"…		endoplasmic reticulum membrane ; GO:0005789 | is_active_in inferred from biological aspect of ancestor with PANTHER:PTN000643319 <newline> membrane ; GO:0016020 | is_active_in inferred from biological aspect of ancestor with PANTHER:PTN001944130 <newline> endoplasmic reticulum membrane ; GO:0005789 | located_in inferred from sequence or structural similarity with UniProtKB:P39986 <newline> membra…	0	1	0	0	0	0	0	0	1	1	0
Glucose transporter type 1	Q8IRI6	Glut1	0.20445	1.16658	31.0707	0.000781497	0.61605	1.85258	41.8694	6.5e-05	1.01408	0.686	43.5714	4.39e-05	TRANSMEM 68..88; /note="Helical; Name=1"; /evidence="ECO:0000255"; TRANSMEM 96..116; /note="Helical; Name=2"; /evidence="ECO:0000255"; TRANSMEM 128..148; /note="Helical; Name=3"; /evidence="ECO:0000255"; TRANSMEM 163..183; /note="Helical; Name=4"; /evidence="ECO:0000255"; TRANSMEM 187..207; /note="Helical; Name=5"; /evidence="ECO:0000255"; TRANSMEM 273..293; /note="Helical; Name=6"; /evidence="EC…	SIGNAL 1..23; /evidence="ECO:0000255"	membrane ; GO:0016020 | is_active_in inferred from biological aspect of ancestor with PANTHER:PTN004643971 <newline> membrane ; GO:0016020 | located_in inferred from electronic annotation with InterPro:IPR003663, InterPro:IPR005828, InterPro:IPR005829	0	1	0	0	0	0	0	0	0	1	1
Sodium/potassium-transporting ATPase subunit beta-2	Q24048	nrv2	0.08665	1.75442	43.1335	4.86e-05	0.56805	2.55675	51.0396	7.87e-06	1.18958	0.802333	37.4854	0.000178427	TRANSMEM 51..71; /note="Helical; Signal-anchor for type II membrane protein"; /evidence="ECO:0000255"		septate junction ; GO:0005918 | located_in inferred from direct assay <newline> sodium:potassium-exchanging ATPase complex ; GO:0005890 | part_of inferred from electronic annotation with InterPro:IPR000402 <newline> sodium:potassium-exchanging ATPase complex ; GO:0005890 | part_of inferred from biological aspect of ancestor with PANTHER:PTN000897489 <newline> axon ; GO:0030424 | located_in inferr…	1	1	0	0	0	0	0	0	0	1	0
Probable histone-arginine methyltransferase CARMER	Q9VH48	Art4	0.20865	1.23775	44.5911	3.47e-05	0.26805	1.33675	50.1474	9.67e-06	0.75325	0.099	7.33679	0.184638			cytoplasm ; GO:0005737 | located_in inferred from direct assay <newline> histone methyltransferase complex ; GO:0035097 | part_of inferred from direct assay <newline> cytosol ; GO:0005829 | located_in inferred from direct assay <newline> nucleus ; GO:0005634 | located_in inferred from direct assay	0	0	1	1	0	0	0	0	0	0	0
Heterogeneous nuclear ribonucleoprotein 87F	P48810	Hrb87F	0.17285	0.948083	29.8215	0.00104196	0.27225	1.11375	36.5765	0.000219964	0.634917	0.165667	6.4997	0.223887			omega speckle ; GO:0035062 | located_in inferred from direct assay <newline> nucleus ; GO:0005634 | located_in inferred from direct assay <newline> nucleus ; GO:0005634 | located_in inferred by curator from GO:0000381 <newline> chromatin ; GO:0000785 | located_in inferred from direct assay <newline> nucleoplasm ; GO:0005654 | located_in inferred from direct assay <newline> polytene chromosome puf…	0	0	1	0	0	0	0	0	0	0	0
60S ribosomal protein L18a	P41093	RpL18A	0.16545	1.03992	35.2734	0.000296937	0.23425	1.15458	34.9522	0.000319724	0.63875	0.114667	5.2641	0.297571			ribosome ; GO:0005840 | located_in inferred from electronic annotation with InterPro:IPR021138, InterPro:IPR023573 <newline> cytosolic large ribosomal subunit ; GO:0022625 | part_of traceable author statement <newline> cytosolic ribosome ; GO:0022626 | located_in inferred from direct assay <newline> cytosolic large ribosomal subunit ; GO:0022625 | part_of inferred from biological aspect of ancest…	0	0	0	1	0	0	0	0	0	0	0
RE70333p	Q9VZE4	CG1316	0.29925	0.695417	26.8188	0.00208029	0.31345	0.719083	33.4884	0.000447882	0.58925	0.0236667	1.05755	0.783871			-	0	0	0	0	0	0	0	0	0	0	0
Diacylglycerol kinase	A0A0B4KHZ4	CG31140	0.28505	1.22758	41.9744	6.35e-05	0.64505	1.82758	51.9524	6.38e-06	1.07608	0.6	44.1229	3.87e-05			nucleus ; GO:0005634 | located_in inferred from sequence or structural similarity with HGNC:2856 <newline> cytoplasm ; GO:0005737 | located_in inferred from sequence or structural similarity with HGNC:2856	0	0	1	1	0	0	0	0	0	0	0
Probable methylmalonate-semialdehyde dehydrogenase [acylating], mitochondrial	Q7KW39	CG17896	0.33365	0.328583	3.61369	0.435142	0.20805	0.11925	1.12875	0.771125	0.360417	-0.209333	12.2768	0.0591992			mitochondrion ; GO:0005739 | is_active_in inferred from biological aspect of ancestor with PANTHER:PTN000192515 <newline> mitochondrion ; GO:0005739 | located_in inferred from sequence or structural similarity with UniProtKB:Q02252	0	0	0	0	1	0	0	0	0	0	0
E3 ubiquitin-protein ligase CBL	Q9VSK2	Cbl	0.27305	0.977583	38.0251	0.000157576	0.58825	1.50292	48.3793	1.45e-05	0.92675	0.525333	39.3676	0.000115675			cell cortex ; GO:0005938 | located_in inferred from direct assay <newline> plasma membrane ; GO:0005886 | is_active_in inferred from biological aspect of ancestor with PANTHER:PTN001124099 <newline> cytoplasm ; GO:0005737 | located_in inferred from direct assay <newline> membrane raft ; GO:0045121 | is_active_in inferred from biological aspect of ancestor with PANTHER:PTN001124099	1	1	0	1	0	0	0	0	0	0	0
cAMP-specific 3',5'-cyclic phosphodiesterase, isoform I	Q9W4T4	dnc	0.28725	1.00375	36.5687	0.00022036	0.35585	1.11808	42.892	5.14e-05	0.745917	0.114333	7.47174	0.178989			perinuclear region of cytoplasm ; GO:0048471 | is_active_in inferred from biological aspect of ancestor with PANTHER:PTN000886915 <newline> nucleus ; GO:0005634 | is_active_in inferred from biological aspect of ancestor with PANTHER:PTN000886915 <newline> cytosol ; GO:0005829 | located_in inferred from direct assay <newline> cytosol ; GO:0005829 | is_active_in inferred from biological aspect of a…	0	0	1	1	0	0	0	0	0	0	0
Helicase with zinc finger, isoform B	Q9VUH9	Helz	0.25525	0.60125	27.8788	0.00162975	0.23805	0.572583	30.121	0.000972527	0.481417	-0.0286667	1.69264	0.677229			cytosol ; GO:0005829 | is_active_in inferred from biological aspect of ancestor with PANTHER:PTN000094957 <newline> P granule ; GO:0043186 | is_active_in inferred from biological aspect of ancestor with PANTHER:PTN000094957	0	0	0	1	0	0	0	0	0	0	0
IP22191p	Q9V430	kek3	0.09905	1.38425	41.0836	7.79e-05	0.41785	1.91558	51.0499	7.85e-06	0.918417	0.531333	36.9378	0.000202404			plasma membrane ; GO:0005886 | located_in inferred from sequence model	1	1	0	0	0	0	0	0	0	0	0
3-hydroxyacyl-CoA dehydrogenase type-2	O18404	scu	0.34045	-0.02925	0.295117	0.934304	0.35565	-0.00391667	0.039429	0.990962	0.341417	0.0253333	0.828403	0.826342			mitochondrion ; GO:0005739 | located_in inferred from sequence or structural similarity with UniProtKB:O08756 <newline> mitochondrial ribonuclease P complex ; GO:0030678 | part_of inferred from direct assay <newline> mitochondrion ; GO:0005739 | located_in inferred from direct assay <newline> mitochondrion ; GO:0005739 | located_in inferred from high throughput direct assay <newline> mitochondrio…	0	0	0	0	1	0	0	0	0	0	0
AT01533p	Q9VKM7	CG33129	0.26205	1.16758	37.0309	0.000198113	0.21105	1.08258	34.6074	0.000346144	0.686583	-0.085	4.78087	0.332593			Golgi apparatus ; GO:0005794 | is_active_in inferred from biological aspect of ancestor with PANTHER:PTN000335433 <newline> endoplasmic reticulum ; GO:0005783 | is_active_in inferred from biological aspect of ancestor with PANTHER:PTN000335433 <newline> endomembrane system ; GO:0012505 | located_in inferred from high throughput direct assay	0	1	0	0	0	0	0	1	1	0	0
ADAM metalloprotease	Q6QU65	Meltrin	0.12325	1.94958	49.2471	1.19e-05	0.40105	2.41258	60.4078	9.1e-07	1.13458	0.463	27.0126	0.00198948	TRANSMEM 301..321; /note="Helical"; /evidence="ECO:0000256|SAM:Phobius"; TRANSMEM 766..785; /note="Helical"; /evidence="ECO:0000256|SAM:Phobius"	SIGNAL 1..19; /evidence="ECO:0000256|SAM:SignalP"	perivitelline space ; GO:0098595 | located_in inferred from high throughput direct assay <newline> membrane ; GO:0016020 | located_in inferred from sequence or structural similarity with HGNC:195	0	1	0	0	0	0	0	0	0	1	1
Splicing factor, arginine/serine-rich 1	Q9V3W7	SF2	0.18905	0.895917	37.9211	0.000161393	0.32745	1.12658	34.8068	0.000330609	0.66275	0.230667	11.9607	0.0636696			nucleus ; GO:0005634 | located_in inferred from direct assay <newline> nuclear speck ; GO:0016607 | is_active_in inferred from biological aspect of ancestor with PANTHER:PTN000567445 <newline> precatalytic spliceosome ; GO:0071011 | part_of inferred from high throughput direct assay <newline> catalytic step 2 spliceosome ; GO:0071013 | part_of inferred from high throughput direct assay	0	0	1	0	0	0	0	0	0	0	0
Guanylate cyclase	Q9VF17	CG31183	0.22745	1.13575	32.9558	0.000506308	0.64345	1.82908	46.8945	2.04e-05	1.02842	0.693333	37.6929	0.000170103		SIGNAL 1..26; /evidence="ECO:0000256|SAM:SignalP"	membrane ; GO:0016020 | located_in inferred from electronic annotation with InterPro:IPR001170 <newline> plasma membrane ; GO:0005886 | is_active_in inferred from biological aspect of ancestor with PANTHER:PTN000228925 <newline> plasma membrane ; GO:0005886 | located_in inferred from sequence or structural similarity with Gyc76C	1	1	0	0	0	0	0	0	0	0	1
Protein no-on-transient A	Q04047	nonA	0.22865	0.75525	17.6905	0.0170198	0.08745	0.519917	21.013	0.0079195	0.413083	-0.235333	7.72975	0.168665			nucleus ; GO:0005634 | located_in inferred from direct assay <newline> precatalytic spliceosome ; GO:0071011 | part_of inferred from high throughput direct assay <newline> nucleus ; GO:0005634 | is_active_in inferred from biological aspect of ancestor with PANTHER:PTN002754431 <newline> nucleus ; GO:0005634 | located_in inferred from high throughput direct assay <newline> catalytic step 2 spliceo…	0	0	1	0	0	0	0	0	0	0	0
Kuzbanian, isoform A	Q9VJW9	kuz	0.05645	1.89742	46.0914	2.46e-05	0.16105	2.07175	50.0878	9.8e-06	0.902583	0.174333	8.75901	0.133076	TRANSMEM 6..24; /note="Helical"; /evidence="ECO:0000256|SAM:Phobius"		plasma membrane ; GO:0005886 | is_active_in inferred from biological aspect of ancestor with PANTHER:PTN005236519 <newline> membrane ; GO:0016020 | located_in inferred from sequence or structural similarity with HGNC:195 <newline> perivitelline space ; GO:0098595 | located_in inferred from high throughput direct assay	1	1	0	0	0	0	0	0	0	1	0
Metastasis associated 1-like, isoform D	A0A0B4KG70	MTA1-like	0.30085	0.93975	35.1818	0.000303261	0.36465	1.04608	36.9195	0.000203259	0.729917	0.106333	6.936	0.202488			nucleoplasm ; GO:0005654 | is_active_in inferred from biological aspect of ancestor with PANTHER:PTN001328846 <newline> nucleoplasm ; GO:0005654 | located_in inferred from high throughput direct assay <newline> histone deacetylase complex ; GO:0000118 | part_of inferred from direct assay <newline> NuRD complex ; GO:0016581 | part_of inferred from biological aspect of ancestor with PANTHER:PTN0008…	0	0	0	0	0	0	0	0	0	0	0
Blue cheese	Q9VML2	bchs	0.28145	1.10492	37.7777	0.000166814	0.17265	0.923583	39.0128	0.000125523	0.63275	-0.181333	12.1444	0.0610323			lysosome ; GO:0005764 | located_in inferred from direct assay <newline> cytoplasm ; GO:0005737 | located_in inferred from direct assay <newline> presynaptic active zone ; GO:0048786 | located_in inferred from direct assay <newline> neuromuscular junction ; GO:0031594 | located_in inferred from direct assay	0	0	0	1	0	0	0	0	0	0	0
Uncharacterized protein, isoform E	M9PC26	CG43707	0.24125	1.18458	40.2825	9.37e-05	0.39745	1.44492	49.1999	1.2e-05	0.84525	0.260333	20.1703	0.0096155			Z disc ; GO:0030018 | located_in inferred from high throughput direct assay	0	0	0	0	0	0	0	0	0	0	0
GH07444p	Q9VZF1	CG1309	0.32165	1.45442	41.7588	6.67e-05	0.20045	1.25242	46.884	2.05e-05	0.802417	-0.202	10.6522	0.0860564	TRANSMEM 39..62; /note="Helical"; /evidence="ECO:0000256|SAM:Phobius"; TRANSMEM 74..96; /note="Helical"; /evidence="ECO:0000256|SAM:Phobius"		endomembrane system ; GO:0012505 | located_in inferred from high throughput direct assay	0	1	0	0	0	0	0	0	0	1	0
Uncharacterized protein, isoform A	Q9VNE0	CG2926	0.30325	0.83875	23.1079	0.00488893	0.04545	0.409083	10.6731	0.0856423	0.423917	-0.429667	26.9503	0.00201824			nucleus ; GO:0005634 | located_in inferred by curator from GO:0000381	0	0	1	0	0	0	0	0	0	0	0
Succinate--CoA ligase [GDP-forming] subunit beta, mitochondrial	Q9V470	ScsbetaG	0.27245	-0.160917	1.54152	0.70121	0.27085	-0.163583	1.63034	0.687015	0.20675	-0.00266667	0.074733	0.982939			mitochondrion ; GO:0005739 | is_active_in inferred from biological aspect of ancestor with PANTHER:PTN000212530 <newline> succinate-CoA ligase complex ; GO:0042709 | part_of inferred from biological aspect of ancestor with PANTHER:PTN000212531	0	0	0	0	1	0	0	0	0	0	0
GH14278p	Q9VIM0	CG2493	1.09425	3.39125	60.6508	8.61e-07	0.43305	2.28925	54.6165	3.45e-06	1.89975	-1.102	49.0562	1.24e-05			-	0	0	0	0	0	0	0	0	0	0	0
Calpain-D	P27398	sol	0.22025	1.23958	45.0784	3.11e-05	0.41705	1.56758	52.6803	5.39e-06	0.880083	0.328	27.4576	0.00179571			cytoplasm ; GO:0005737 | is_active_in inferred from biological aspect of ancestor with PANTHER:PTN000021568 <newline> cytoplasm ; GO:0005737 | located_in non-traceable author statement	0	0	0	1	0	0	0	0	0	0	0
Nodal modulator 1	A1Z843	CG1371	0.35925	1.85792	48.0895	1.55e-05	0.15325	1.51458	38.7778	0.000132501	0.93075	-0.343333	19.8359	0.010385		SIGNAL 1..21; /evidence="ECO:0000256|SAM:SignalP"	endoplasmic reticulum membrane ; GO:0005789 | is_active_in inferred from biological aspect of ancestor with PANTHER:PTN000592172 <newline> endomembrane system ; GO:0012505 | located_in inferred from high throughput direct assay	0	1	0	0	0	0	0	0	1	0	1
Brain tumor protein	Q8MQJ9	brat	0.16685	0.915583	22.4581	0.00567787	0.23105	1.02258	24.4112	0.00362144	0.586583	0.107	6.90192	0.204083			cytosol ; GO:0005829 | located_in inferred from direct assay <newline> cytoplasm ; GO:0005737 | located_in inferred from direct assay <newline> neuronal cell body ; GO:0043025 | located_in inferred from direct assay <newline> basal cortex ; GO:0045180 | located_in inferred from direct assay <newline> apical cortex ; GO:0045179 | located_in inferred from direct assay	0	0	0	1	0	0	0	0	0	0	0
Toucan, isoform A	Q9VQM0	toc	0.32445	1.17408	34.0511	0.000393451	0.14165	0.869417	27.1001	0.00194978	0.64175	-0.304667	21.2436	0.00750991			cytoplasm ; GO:0005737 | colocalizes_with inferred from biological aspect of ancestor with PANTHER:PTN001271408 <newline> spindle ; GO:0005819 | located_in inferred from direct assay <newline> cell cortex ; GO:0005938 | located_in inferred from direct assay <newline> centrosome ; GO:0005813 | located_in inferred from direct assay <newline> nuclear membrane ; GO:0031965 | located_in inferred from …	0	1	1	1	0	0	0	0	0	0	0
Protein nervous wreck	X2JAU8	nwk	0.36645	1.04325	33.3447	0.000462944	0.48205	1.23592	38.9156	0.000128362	0.880083	0.192667	14.3878	0.0364102			neuromuscular junction ; GO:0031594 | is_active_in inferred from biological aspect of ancestor with PANTHER:PTN001039419 <newline> recycling endosome ; GO:0055037 | located_in inferred from direct assay <newline> cytoplasm ; GO:0005737 | located_in inferred from direct assay <newline> recycling endosome ; GO:0055037 | is_active_in inferred from biological aspect of ancestor with PANTHER:PTN001039…	0	0	0	1	0	0	0	0	0	0	0
Zinc finger protein on ecdysone puffs	P41073	Pep	0.32285	0.860583	18.9184	0.012828	0.27885	0.78725	22.167	0.00607155	0.630417	-0.0733333	2.17191	0.60647			polytene chromosome puff ; GO:0005703 | colocalizes_with inferred from direct assay <newline> nucleus ; GO:0005634 | is_active_in inferred from biological aspect of ancestor with PANTHER:PTN000398108 <newline> precatalytic spliceosome ; GO:0071011 | part_of inferred from high throughput direct assay <newline> catalytic step 2 spliceosome ; GO:0071013 | part_of inferred from high throughput direct…	0	0	1	0	0	0	0	0	0	0	0
60S ribosomal protein L19	P36241	RpL19	0.22605	0.720083	25.258	0.00297991	0.26005	0.77675	29.4787	0.00112753	0.542417	0.0566667	2.85237	0.518517			cytosolic ribosome ; GO:0022626 | located_in inferred from high throughput direct assay <newline> cytosolic large ribosomal subunit ; GO:0022625 | part_of inferred from biological aspect of ancestor with PANTHER:PTN000076564 <newline> cytosolic ribosome ; GO:0022626 | located_in inferred from direct assay <newline> ribosome ; GO:0005840 | located_in inferred from electronic annotation with InterP…	0	0	0	1	0	0	0	0	0	0	0
X11Lbeta, isoform A	Q9W2S5	X11Lbeta	0.30005	1.04925	39.4447	0.00011364	0.28585	1.02558	42.8969	5.13e-05	0.707917	-0.0236667	1.30749	0.740032			plasma membrane ; GO:0005886 | is_active_in inferred from biological aspect of ancestor with PANTHER:PTN000960967 <newline> dendritic spine ; GO:0043197 | is_active_in inferred from biological aspect of ancestor with PANTHER:PTN000960968 <newline> cytoplasm ; GO:0005737 | is_active_in inferred from biological aspect of ancestor with PANTHER:PTN000960967	1	1	0	1	0	0	0	0	0	0	0
Uncharacterized protein, isoform K	M9PDE6	CG42748	0.25905	0.917583	36.0721	0.000247052	0.28725	0.964583	35.3791	0.000289793	0.649583	0.047	2.30589	0.588046			apical junction complex ; GO:0043296 | is_active_in inferred from biological aspect of ancestor with PANTHER:PTN000487859 <newline> lateral plasma membrane ; GO:0016328 | located_in inferred from high throughput direct assay <newline> plasma membrane ; GO:0005886 | is_active_in inferred from biological aspect of ancestor with PANTHER:PTN000487859 <newline> plasma membrane ; GO:0005886 | located_i…	1	1	0	0	0	0	0	0	0	0	0
Ring canal kelch protein	Q04652	kel	0.26805	1.38925	47.1992	1.91e-05	0.34005	1.50925	47.1022	1.95e-05	0.88375	0.12	7.51218	0.17733			female germline ring canal ; GO:0035324 | located_in inferred from direct assay <newline> germline ring canal ; GO:0045172 | located_in inferred from direct assay <newline> germline ring canal ; GO:0045172 | located_in traceable author statement <newline> female germline ring canal inner rim ; GO:0035183 | located_in traceable author statement	0	0	0	0	0	0	0	0	0	0	0
Brahma associated protein 155 kDa	Q9VF03	mor	0.25825	0.870417	32.9	0.000512867	0.33205	0.993417	41.2729	7.46e-05	0.667917	0.123	7.90356	0.162048			brahma complex ; GO:0035060 | part_of inferred from direct assay <newline> nucleus ; GO:0005634 | located_in inferred from direct assay <newline> SWI/SNF complex ; GO:0016514 | part_of inferred from biological aspect of ancestor with PANTHER:PTN000301253	0	0	1	0	0	0	0	0	0	0	0
Signal recognition particle subunit SRP68	Q9VSS2	Srp68	0.23245	0.44825	13.3141	0.046622	0.08825	0.207917	12.2306	0.0598325	0.291583	-0.240333	9.70862	0.10694			signal recognition particle, endoplasmic reticulum targeting ; GO:0005786 | part_of inferred from biological aspect of ancestor with PANTHER:PTN000304791 <newline> signal recognition particle, endoplasmic reticulum targeting ; GO:0005786 | part_of inferred from electronic annotation with InterPro:IPR026258	0	0	0	0	0	0	0	0	1	0	0
Protein clueless	A1ZAB5	clu	0.30705	0.773417	29.3857	0.00115194	0.16185	0.531417	26.2544	0.00236898	0.495417	-0.242	18.1807	0.0152029			mitotic spindle ; GO:0072686 | located_in inferred from direct assay <newline> cytoplasm ; GO:0005737 | is_active_in inferred from biological aspect of ancestor with PANTHER:PTN000287978 <newline> endoplasmic reticulum ; GO:0005783 | located_in inferred from direct assay <newline> cytoplasm ; GO:0005737 | located_in inferred from direct assay <newline> mitochondrion ; GO:0005739 | located_in infe…	0	1	0	1	1	0	0	1	1	0	0
Dosage compensation regulator	P24785	mle	0.30605	0.748417	29.6108	0.00109376	0.30465	0.746083	35.3962	0.000288656	0.60425	-0.00233333	0.0952495	0.978307			chromosome ; GO:0005694 | located_in inferred from direct assay <newline> X chromosome ; GO:0000805 | located_in inferred from direct assay <newline> chromatin ; GO:0000785 | located_in inferred from direct assay <newline> nucleolus ; GO:0005730 | is_active_in inferred from biological aspect of ancestor with PANTHER:PTN001053532 <newline> polytene chromosome ; GO:0005700 | located_in inferred fro…	0	0	1	1	0	0	0	0	0	0	0
LD23434p	Q9VVC8	CG6664	0.28185	0.803917	21.6362	0.00686088	0.28765	0.813583	24.818	0.00329764	0.60825	0.00966667	0.337856	0.925155			spindle pole ; GO:0000922 | located_in inferred from sequence or structural similarity with WB:WBGene00002994 <newline> condensed chromosome ; GO:0000793 | located_in inferred from sequence or structural similarity with WB:WBGene00002994	0	0	0	0	0	0	0	0	0	0	0
Probable cytochrome P450 9f2	Q9VG82	Cyp9f2	0.15905	0.64175	23.7841	0.004184	-0.25395	-0.0465833	1.30471	0.740506	0.0715833	-0.688333	32.0499	0.000623756			-	0	0	0	0	0	0	0	0	0	0	0
Uncharacterized protein, isoform A	Q9VMJ4	CG9098	0.27485	0.996417	37.2374	0.000188912	0.52565	1.41442	45.8309	2.61e-05	0.882417	0.418	32.371	0.000579302			cellular_component ; GO:0005575 | is_active_in no biological data available	0	0	0	0	0	0	0	0	0	0	0
Open rectifier potassium channel protein 1	Q94526	Ork1	0.31105	1.46342	45.2435	2.99e-05	0.41565	1.63775	53.1044	4.89e-06	0.983583	0.174333	11.2259	0.0754064	TRANSMEM 7..27; /note="Helical"; /evidence="ECO:0000255"; TRANSMEM 120..140; /note="Helical"; /evidence="ECO:0000255"; TRANSMEM 171..191; /note="Helical"; /evidence="ECO:0000255"; TRANSMEM 244..264; /note="Helical"; /evidence="ECO:0000255"		plasma membrane ; GO:0005886 | located_in inferred from sequence or structural similarity with HGNC:6272 inferred from sequence or structural similarity with SGD:S000003629 <newline> membrane ; GO:0016020 | located_in inferred from direct assay <newline> plasma membrane ; GO:0005886 | is_active_in inferred from biological aspect of ancestor with PANTHER:PTN000108561 <newline> potassium channel co…	1	1	0	0	0	0	0	0	0	1	0
GH25853p	Q9VIU8	CG10132	0.31205	1.17175	43.2103	4.78e-05	0.46965	1.43442	47.3775	1.83e-05	0.912083	0.262667	18.7679	0.0132805			-	0	0	0	0	0	0	0	0	0	0	0
Eukaryotic translation initiation factor 3 subunit B	Q0E940	eIF3b	0.33225	1.68708	49.1601	1.21e-05	0.27325	1.58875	48.2727	1.49e-05	0.957917	-0.0983333	6.98391	0.200267			cytosol ; GO:0005829 | located_in inferred from sequence or structural similarity <newline> eukaryotic translation initiation factor 3 complex ; GO:0005852 | part_of inferred from biological aspect of ancestor with PANTHER:PTN000362658 <newline> eukaryotic translation initiation factor 3 complex ; GO:0005852 | part_of inferred from sequence or structural similarity with UniProtKB:P55884 <newline>…	0	0	0	1	0	0	0	0	0	0	0
LD10349p	Q9VK28	CG16974	0.29165	1.48442	36.6191	0.000217815	0.21765	1.36108	37.5088	0.000177469	0.82375	-0.123333	6.55732	0.220937		SIGNAL 1..23; /evidence="ECO:0000256|SAM:SignalP"	-	0	0	0	0	0	0	0	0	0	0	1
Sin3A, isoform G	A0A0B4K765	Sin3A	0.29985	1.03975	37.0047	0.000199309	0.35445	1.13075	38.7873	0.000132213	0.76125	0.091	6.02238	0.249898			chromatin ; GO:0000785 | located_in inferred from direct assay <newline> chromatin ; GO:0000785 | is_active_in inferred from biological aspect of ancestor with PANTHER:PTN000269659 <newline> Sin3-type complex ; GO:0070822 | part_of inferred from direct assay <newline> Sin3 complex ; GO:0016580 | part_of inferred from biological aspect of ancestor with PANTHER:PTN000961018 <newline> transcription …	0	0	1	0	0	0	0	0	0	0	0
ATP-dependent RNA helicase DHX15 homolog	Q7K3M5	Dhx15	0.33085	0.795583	33.3606	0.00046125	0.31405	0.767583	37.1929	0.000190858	0.635083	-0.028	1.52934	0.70318			catalytic step 2 spliceosome ; GO:0071013 | part_of inferred from high throughput direct assay <newline> spliceosomal complex ; GO:0005681 | part_of inferred from sequence or structural similarity with SGD:S000003088 <newline> spliceosomal complex ; GO:0005681 | part_of inferred from biological aspect of ancestor with PANTHER:PTN000434138 <newline> precatalytic spliceosome ; GO:0071011 | part_of …	0	0	0	0	0	0	0	0	0	0	0
YTH domain-containing family protein	Q9VBZ5	Ythdf	0.22065	0.909417	29.2335	0.00119301	-0.15835	0.27775	10.6186	0.086724	0.268583	-0.631667	41.6952	6.77e-05			cytoplasm ; GO:0005737 | located_in inferred from direct assay <newline> cytoplasm ; GO:0005737 | is_active_in inferred from biological aspect of ancestor with PANTHER:PTN000270390	0	0	0	1	0	0	0	0	0	0	0
Tyrosine-protein phosphatase corkscrew	P29349	csw	0.29965	0.74025	27.5567	0.00175521	0.12145	0.44325	20.1514	0.00965744	0.44725	-0.297	24.01	0.00397193			cytoplasm ; GO:0005737 | is_active_in inferred from biological aspect of ancestor with PANTHER:PTN000439374 <newline> cytoplasm ; GO:0005737 | located_in non-traceable author statement	0	0	0	1	0	0	0	0	0	0	0
Bent, isoform F	D1YSG0	bt	0.27385	0.508083	13.9876	0.0399244	0.24525	0.460417	11.3622	0.0730769	0.45325	-0.0476667	2.01515	0.62876			Z disc ; GO:0030018 | located_in inferred from direct assay <newline> I band ; GO:0031674 | located_in inferred from direct assay <newline> sarcomere ; GO:0030017 | located_in inferred from direct assay	0	0	0	0	0	0	0	0	0	0	0
E3 ubiquitin-protein ligase Nedd-4	Q9VVI3	Nedd4	0.18945	1.62992	46.5325	2.22e-05	0.21405	1.67092	54.4703	3.57e-06	0.861917	0.041	1.76606	0.665877			cytoplasm ; GO:0005737 | is_active_in inferred from biological aspect of ancestor with PANTHER:PTN008515277 <newline> cytoplasm ; GO:0005737 | located_in inferred from direct assay <newline> subsynaptic reticulum ; GO:0071212 | located_in inferred from mutant phenotype <newline> plasma membrane ; GO:0005886 | located_in inferred from direct assay	1	1	0	1	0	0	0	0	0	0	0
Transmembrane GTPase Marf	Q7YU24	Marf	0.25625	0.89375	31.8897	0.00064719	0.40865	1.14775	38.119	0.000154204	0.74075	0.254	22.4745	0.00565657	TRANSMEM 638..648; /note="Helical; Name=1"; /evidence="ECO:0000255"; TRANSMEM 669..689; /note="Helical; Name=2"; /evidence="ECO:0000255"		mitochondrial outer membrane ; GO:0005741 | is_active_in inferred from biological aspect of ancestor with PANTHER:PTN000825684 <newline> mitochondrial envelope ; GO:0005740 | located_in inferred from sequence or structural similarity with UniProtKB:O18412 <newline> mitochondrial outer membrane ; GO:0005741 | located_in inferred from electronic annotation with InterPro:IPR006884 <newline> mitochon…	0	1	0	0	1	0	0	0	0	1	0
Mekk1, isoform B	Q8MSQ4	Mekk1	0.31765	0.87025	29.0695	0.00123894	0.42485	1.04892	33.6208	0.000434427	0.755083	0.178667	14.4908	0.0355566			cytoplasm ; GO:0005737 | located_in inferred from sequence or structural similarity with HGNC:6856	0	0	0	1	0	0	0	0	0	0	0
Eukaryotic initiation factor 4A-III	Q9VHS8	CG7483	0.19585	1.23058	43.2127	4.77e-05	0.20605	1.24758	44.9806	3.18e-05	0.696583	0.017	0.774722	0.836619			precatalytic spliceosome ; GO:0071011 | part_of inferred from high throughput direct assay <newline> catalytic step 2 spliceosome ; GO:0071013 | part_of inferred from high throughput direct assay <newline> nucleolus ; GO:0005730 | is_active_in inferred from biological aspect of ancestor with PANTHER:PTN002777794 <newline> catalytic step 2 spliceosome ; GO:0071013 | part_of inferred from biologica…	0	0	1	0	0	0	0	0	0	0	0
Larval serum protein 1 alpha chain	P11995	Lsp1alpha	0.51585	0.32225	5.19997	0.301997	0.72385	0.668917	10.4507	0.0901418	0.818083	0.346667	11.5064	0.070691		SIGNAL 1..16; /evidence="ECO:0000255"	larval serum protein complex ; GO:0005616 | part_of inferred from direct assay	0	0	0	0	0	0	0	0	0	0	1
RNA-binding protein 9, isoform J	M9PBZ2	Rbp9	0.17105	1.09175	21.8546	0.00652437	0.19605	1.13342	22.4269	0.0057189	0.628583	0.0416667	1.92041	0.642628			ribonucleoprotein complex ; GO:1990904 | part_of inferred from electronic annotation with InterPro:IPR002343 <newline> nucleus ; GO:0005634 | located_in traceable author statement <newline> cytoplasmic ribonucleoprotein granule ; GO:0036464 | is_active_in inferred from direct assay	0	0	1	1	0	0	0	0	0	0	0
Protein lingerer	Q86S05	lig	0.37485	0.816417	17.1028	0.019486	0.21545	0.55075	11.2554	0.074896	0.568583	-0.265667	19.8546	0.0103406			cytoplasm ; GO:0005737 | located_in inferred from direct assay <newline> cytoplasm ; GO:0005737 | is_active_in inferred from biological aspect of ancestor with PANTHER:PTN001046274 <newline> P-body ; GO:0000932 | located_in inferred from direct assay <newline> nucleus ; GO:0005634 | is_active_in inferred from biological aspect of ancestor with PANTHER:PTN001046274	0	0	1	1	0	0	0	0	0	0	0
Ccp84Ab	O97059	Ccp84Ab	1.61045	-2.37675	5.45462	0.284799	1.56985	-2.44442	5.97866	0.252426	0.625917	-0.0676667	0.693477	0.852417		SIGNAL 1..17; /evidence="ECO:0000256|SAM:SignalP"	extracellular matrix ; GO:0031012 | is_active_in inferred from biological aspect of ancestor with PANTHER:PTN000955699 <newline> chitin-based extracellular matrix ; GO:0062129 | located_in inferred from sequence model	0	0	0	0	0	0	1	0	0	0	1
Heat shock protein 26	P02517	Hsp26	0.47045	0.547417	7.62029	0.17297	0.51145	0.61575	8.54268	0.139873	0.723583	0.0683333	3.68342	0.428212			cytoplasm ; GO:0005737 | located_in inferred from high throughput direct assay <newline> cytosol ; GO:0005829 | located_in inferred from direct assay	0	0	0	1	0	0	0	0	0	0	0
Dpr-interacting protein eta, isoform B	Q9VMN9	DIP-eta	0.28385	1.97642	45.2209	3.01e-05	0.07445	1.62742	52.9727	5.04e-06	0.899917	-0.349	17.0425	0.0197581	TRANSMEM 411..435; /note="Helical"; /evidence="ECO:0000256|SAM:Phobius"	SIGNAL 1..30; /evidence="ECO:0000256|SAM:SignalP"	plasma membrane ; GO:0005886 | located_in inferred from sequence model <newline> neuron projection ; GO:0043005 | is_active_in inferred from biological aspect of ancestor with PANTHER:PTN000456776	1	1	0	0	0	0	0	0	0	1	1
Calreticulin	P29413	Calr	0.76965	2.75608	30.7795	0.000835701	0.08885	1.62142	18.5467	0.0139743	1.30475	-1.13467	47.0245	1.98e-05		SIGNAL 1..17; /evidence="ECO:0000255"	endomembrane system ; GO:0012505 | located_in inferred from high throughput direct assay <newline> endoplasmic reticulum membrane ; GO:0005789 | is_active_in inferred from biological aspect of ancestor with PANTHER:PTN000117401 <newline> extracellular space ; GO:0005615 | located_in inferred from direct assay <newline> fusome ; GO:0045169 | located_in inferred from direct assay <newline> endoplas…	0	1	0	0	0	0	1	0	1	0	1
Iduronate 2-sulfatase	Q9VZP8	Ids	0.43645	2.40492	61.5823	6.95e-07	0.19685	2.00558	49.7356	1.06e-05	1.19875	-0.399333	24.1259	0.00386735		SIGNAL 1..18; /evidence="ECO:0000256|SAM:SignalP"	lysosome ; GO:0005764 | located_in inferred from sequence or structural similarity with UniProtKB:P22304 <newline> cytoplasm ; GO:0005737 | is_active_in inferred from biological aspect of ancestor with PANTHER:PTN000038764	0	0	0	1	0	0	0	0	0	0	1
Acid phosphatase 1, isoform B	Q8I0P9	Acph-1	0.50445	2.60492	45.0729	3.11e-05	0.24885	2.17892	39.7077	0.000106961	1.33342	-0.426	20.0504	0.00988456	TRANSMEM 415..440; /note="Helical"; /evidence="ECO:0000256|SAM:Phobius"		extracellular exosome ; GO:0070062 | located_in inferred from sequence or structural similarity with HGNC:125 <newline> nucleus ; GO:0005634 | located_in inferred from sequence or structural similarity with HGNC:125	0	0	1	0	0	0	1	0	0	1	0
Defective proboscis extension response 15, isoform A	Q9VGD0	dpr15	0.21145	1.36575	37.1639	0.000192135	0.76065	2.28108	46.2039	2.4e-05	1.21542	0.915333	33.5512	0.00044145		SIGNAL 1..26; /evidence="ECO:0000256|SAM:SignalP"	neuron projection membrane ; GO:0032589 | is_active_in inferred from biological aspect of ancestor with PANTHER:PTN000589413	1	1	0	0	0	0	0	0	0	0	1
Peroxiredoxin 1	Q9V3P0	Prx2	0.22445	2.39075	51.4491	7.16e-06	0.06945	2.13242	49.5461	1.11e-05	1.05158	-0.258333	14.7994	0.0331176			cytosol ; GO:0005829 | is_active_in inferred from biological aspect of ancestor with PANTHER:PTN000073874 <newline> cytosol ; GO:0005829 | located_in inferred from direct assay	0	0	0	1	0	0	0	0	0	0	0
GTP-binding nuclear protein Ran	Q9VZ23	Ran	0.10425	1.25708	38.2023	0.000151274	0.21245	1.43742	49.4239	1.14e-05	0.69725	0.180333	10.2	0.0954994			nucleus ; GO:0005634 | is_active_in inferred from biological aspect of ancestor with PANTHER:PTN000632582 <newline> mitotic spindle ; GO:0072686 | colocalizes_with inferred from direct assay <newline> cell cortex ; GO:0005938 | located_in inferred from direct assay <newline> cytoplasm ; GO:0005737 | is_active_in inferred from biological aspect of ancestor with PANTHER:PTN000632582 <newline> mitot…	0	0	1	1	0	0	0	0	0	0	0
receptor protein serine/threonine kinase	Q9VMT1	tkv	0.18285	1.73558	45.1653	3.04e-05	0.49465	2.25525	51.4437	7.17e-06	1.13692	0.519667	25.2806	0.00296443	TRANSMEM 192..216; /note="Helical"; /evidence="ECO:0000256|SAM:Phobius"		presynapse ; GO:0098793 | located_in inferred from direct assay <newline> cytoneme ; GO:0035230 | colocalizes_with inferred from direct assay <newline> cytosol ; GO:0005829 | located_in inferred from high throughput direct assay <newline> BMP receptor complex ; GO:0070724 | part_of inferred from physical interaction with wit <newline> plasma membrane ; GO:0005886 | located_in inferred from direct…	1	1	0	1	0	0	0	0	0	1	0
60S ribosomal protein L9	P50882	RpL9	0.17585	1.09308	36.7896	0.000209432	0.17825	1.09708	39.9832	0.000100387	0.615083	0.004	0.158046	0.964263			ribosome ; GO:0005840 | located_in inferred from electronic annotation with InterPro:IPR000702, InterPro:IPR002359, InterPro:IPR020040, InterPro:IPR036789 <newline> cytosolic ribosome ; GO:0022626 | located_in inferred from direct assay <newline> cytosolic large ribosomal subunit ; GO:0022625 | part_of traceable author statement <newline> cytosolic ribosome ; GO:0022626 | located_in inferred from…	0	0	0	1	0	0	0	0	0	0	0
Frizzled-2	Q9VVX3	fz2	0.13565	1.59025	44.4667	3.58e-05	0.60565	2.37358	48.0935	1.55e-05	1.16342	0.783333	32.4673	0.000566593	TRANSMEM 316..336; /note="Helical; Name=1"; /evidence="ECO:0000255"; TRANSMEM 353..373; /note="Helical; Name=2"; /evidence="ECO:0000255"; TRANSMEM 398..418; /note="Helical; Name=3"; /evidence="ECO:0000255"; TRANSMEM 440..460; /note="Helical; Name=4"; /evidence="ECO:0000255"; TRANSMEM 483..503; /note="Helical; Name=5"; /evidence="ECO:0000255"; TRANSMEM 535..555; /note="Helical; Name=6"; /evidence=…	SIGNAL 1..22; /evidence="ECO:0000255"	membrane ; GO:0016020 | located_in inferred from electronic annotation with InterPro:IPR000539, InterPro:IPR017981 <newline> late endosome ; GO:0005770 | colocalizes_with inferred from direct assay <newline> plasma membrane ; GO:0005886 | located_in inferred from direct assay <newline> membrane ; GO:0016020 | located_in non-traceable author statement <newline> plasma membrane ; GO:0005886 | is_ac…	1	1	1	0	0	0	0	0	0	1	1
Smog, isoform D	M9ND25	smog	0.06645	1.52825	45.7866	2.64e-05	0.88345	2.88992	58.7522	1.33e-06	1.35858	1.36167	58.9025	1.29e-06	TRANSMEM 532..553; /note="Helical"; /evidence="ECO:0000256|SAM:Phobius"; TRANSMEM 565..588; /note="Helical"; /evidence="ECO:0000256|SAM:Phobius"; TRANSMEM 600..618; /note="Helical"; /evidence="ECO:0000256|SAM:Phobius"; TRANSMEM 639..659; /note="Helical"; /evidence="ECO:0000256|SAM:Phobius"; TRANSMEM 688..708; /note="Helical"; /evidence="ECO:0000256|SAM:Phobius"; TRANSMEM 720..738; /note="Helical"…		membrane ; GO:0016020 | located_in inferred from electronic annotation with InterPro:IPR017978 <newline> plasma membrane ; GO:0005886 | located_in inferred from sequence or structural similarity with mGluR	1	1	0	0	0	0	0	0	0	1	0
HL08109p	Q9VL70	yip2	0.25085	0.993083	36.8588	0.000206119	0.24565	0.984417	38.8499	0.000130319	0.64375	-0.00866667	0.420898	0.907633			mitochondrial matrix ; GO:0005759 | located_in inferred from sequence or structural similarity with UniProtKB:P13437 <newline> mitochondrion ; GO:0005739 | is_active_in inferred from biological aspect of ancestor with PANTHER:PTN001052761 <newline> mitochondrion ; GO:0005739 | located_in inferred from sequence model	0	0	0	0	1	0	0	0	0	0	0
[truncated: 2,507 more rows]

## Sheet: Figure S3
entry_name	id.1	SYMBOL	ORN_EndoHRP_01	ORN_EndoHRP_02	ORN_EndoHRP_03	ORN_SurfaceHRP_01	ORN_SurfaceHRP_02	ORN_SurfaceHRP_03	ORN_noH2O2	ORN_noHRP		average NTC		logFCORN_EndoHRP_01:NTC	logFC ORN_EndoHRP_02:NTC	logFC ORN_EndoHRP_03:NTC	logFC ORN_SurfaceHRP_01:NTC	logFC ORN_SurfaceHRP_02:NTC	logFC ORN_SurfaceHRP_03:NTC
[truncated: 3,312 more rows]

[truncated: 2 more sheets: Figure S4, Figure 6]
